# Supplementary material for: Algorithm based on normal coordinate vectors with 16 segments for the data fusion from hand-written Arabic text implemented with MATLAB
Source: PeerJ Comput Sci. 2021 Sep 9;7:e705. doi: 10.7717/peerj-cs.705 (PMC8444069; doi:10.7717/peerj-cs.705)
Supplement: Supplemental Information 1 [file peerj-cs-07-705-s001.zip]

Archive with 18,985 entries (9,966 files):
- ProjectAndDataset/
- ProjectAndDataset/ConvertInputMatrixFromCVToSegments.m
- ProjectAndDataset/DAD Dataset 159 Final/
- ProjectAndDataset/DAD Dataset 159 Final/DAD - Numbers/
- ProjectAndDataset/DAD Dataset 159 Final/DAD - Numbers/testing/
- ProjectAndDataset/DAD Dataset 159 Final/DAD - Numbers/testing/Writer-001,Nums(2).txt
- ProjectAndDataset/DAD Dataset 159 Final/DAD - Numbers/testing/Writer-004,Nums(1).txt
- ProjectAndDataset/DAD Dataset 159 Final/DAD - Numbers/testing/Writer-005,Nums(4).txt
- ProjectAndDataset/DAD Dataset 159 Final/DAD - Numbers/testing/Writer-005,Nums(9).txt
- ProjectAndDataset/DAD Dataset 159 Final/DAD - Numbers/testing/Writer-006,Nums(1).txt
- ProjectAndDataset/DAD Dataset 159 Final/DAD - Numbers/testing/Writer-006,Nums(2).txt
- ProjectAndDataset/DAD Dataset 159 Final/DAD - Numbers/testing/Writer-007,Nums(1).txt
- ProjectAndDataset/DAD Dataset 159 Final/DAD - Numbers/testing/Writer-008,Nums(5).txt
- ProjectAndDataset/DAD Dataset 159 Final/DAD - Numbers/testing/Writer-008,Nums(8).txt
- ProjectAndDataset/DAD Dataset 159 Final/DAD - Numbers/testing/Writer-011,Nums(1).txt
- ProjectAndDataset/DAD Dataset 159 Final/DAD - Numbers/testing/Writer-011,Nums(4).txt
- ProjectAndDataset/DAD Dataset 159 Final/DAD - Numbers/testing/Writer-011,Nums(8).txt
- ProjectAndDataset/DAD Dataset 159 Final/DAD - Numbers/testing/Writer-012,Nums(8).txt
- ProjectAndDataset/DAD Dataset 159 Final/DAD - Numbers/testing/Writer-014,Nums(4).txt
- ProjectAndDataset/DAD Dataset 159 Final/DAD - Numbers/testing/Writer-014,Nums(8).txt
- ProjectAndDataset/DAD Dataset 159 Final/DAD - Numbers/testing/Writer-014,Nums.txt
- ProjectAndDataset/DAD Dataset 159 Final/DAD - Numbers/testing/Writer-016,Nums.txt
- ProjectAndDataset/DAD Dataset 159 Final/DAD - Numbers/testing/Writer-017,Nums(1).txt
- ProjectAndDataset/DAD Dataset 159 Final/DAD - Numbers/testing/Writer-017,Nums(8).txt
- ProjectAndDataset/DAD Dataset 159 Final/DAD - Numbers/testing/Writer-017,Nums(9).txt
- ProjectAndDataset/DAD Dataset 159 Final/DAD - Numbers/testing/Writer-019,Nums(8).txt
- ProjectAndDataset/DAD Dataset 159 Final/DAD - Numbers/testing/Writer-021,Nums(3).txt
- ProjectAndDataset/DAD Dataset 159 Final/DAD - Numbers/testing/Writer-021,Nums(9).txt
- ProjectAndDataset/DAD Dataset 159 Final/DAD - Numbers/testing/Writer-021,Nums.txt
- ProjectAndDataset/DAD Dataset 159 Final/DAD - Numbers/testing/Writer-022,Nums(2).txt
- ProjectAndDataset/DAD Dataset 159 Final/DAD - Numbers/testing/Writer-023,Nums(2).txt
- ProjectAndDataset/DAD Dataset 159 Final/DAD - Numbers/testing/Writer-023,Nums(4).txt
- ProjectAndDataset/DAD Dataset 159 Final/DAD - Numbers/testing/Writer-023,Nums.txt
- ProjectAndDataset/DAD Dataset 159 Final/DAD - Numbers/testing/Writer-024,Nums(5).txt
- ProjectAndDataset/DAD Dataset 159 Final/DAD - Numbers/testing/Writer-024,Nums(7).txt
- ProjectAndDataset/DAD Dataset 159 Final/DAD - Numbers/testing/Writer-026,Nums(6).txt
- ProjectAndDataset/DAD Dataset 159 Final/DAD - Numbers/testing/Writer-026,Nums(9).txt
- ProjectAndDataset/DAD Dataset 159 Final/DAD - Numbers/testing/Writer-027,Nums(7).txt
- ProjectAndDataset/DAD Dataset 159 Final/DAD - Numbers/testing/Writer-028,Nums(7).txt
- ProjectAndDataset/DAD Dataset 159 Final/DAD - Numbers/testing/Writer-029,Nums(1).txt
- ProjectAndDataset/DAD Dataset 159 Final/DAD - Numbers/testing/Writer-029,Nums(8).txt
- ProjectAndDataset/DAD Dataset 159 Final/DAD - Numbers/testing/Writer-030,Nums(2).txt
- ProjectAndDataset/DAD Dataset 159 Final/DAD - Numbers/testing/Writer-031,Nums(1).txt
- ProjectAndDataset/DAD Dataset 159 Final/DAD - Numbers/testing/Writer-031,Nums(2).txt
- ProjectAndDataset/DAD Dataset 159 Final/DAD - Numbers/testing/Writer-032,Nums(5).txt
- ProjectAndDataset/DAD Dataset 159 Final/DAD - Numbers/testing/Writer-032,Nums(9).txt
- ProjectAndDataset/DAD Dataset 159 Final/DAD - Numbers/testing/Writer-033,Nums(2).txt
- ProjectAndDataset/DAD Dataset 159 Final/DAD - Numbers/testing/Writer-034,Nums(3).txt
- ProjectAndDataset/DAD Dataset 159 Final/DAD - Numbers/testing/Writer-034,Nums(7).txt
- ProjectAndDataset/DAD Dataset 159 Final/DAD - Numbers/testing/Writer-035,Nums(9).txt
- ProjectAndDataset/DAD Dataset 159 Final/DAD - Numbers/testing/Writer-036,Nums(3).txt
- ProjectAndDataset/DAD Dataset 159 Final/DAD - Numbers/testing/Writer-036,Nums(6).txt
- ProjectAndDataset/DAD Dataset 159 Final/DAD - Numbers/testing/Writer-037,Nums(2).txt
- ProjectAndDataset/DAD Dataset 159 Final/DAD - Numbers/testing/Writer-037,Nums(7).txt
- ProjectAndDataset/DAD Dataset 159 Final/DAD - Numbers/testing/Writer-037,Nums.txt
- ProjectAndDataset/DAD Dataset 159 Final/DAD - Numbers/testing/Writer-039,Nums(9).txt
- ProjectAndDataset/DAD Dataset 159 Final/DAD - Numbers/testing/Writer-041,Nums(2).txt
- ProjectAndDataset/DAD Dataset 159 Final/DAD - Numbers/testing/Writer-041,Nums(9).txt
- ProjectAndDataset/DAD Dataset 159 Final/DAD - Numbers/testing/Writer-042,Nums(2).txt
- ProjectAndDataset/DAD Dataset 159 Final/DAD - Numbers/testing/Writer-043,Nums(3).txt
- ProjectAndDataset/DAD Dataset 159 Final/DAD - Numbers/testing/Writer-043,Nums(4).txt
- ProjectAndDataset/DAD Dataset 159 Final/DAD - Numbers/testing/Writer-043,Nums(6).txt
- ProjectAndDataset/DAD Dataset 159 Final/DAD - Numbers/testing/Writer-043,Nums.txt
- ProjectAndDataset/DAD Dataset 159 Final/DAD - Numbers/testing/Writer-044,Nums(1).txt
- ProjectAndDataset/DAD Dataset 159 Final/DAD - Numbers/testing/Writer-044,Nums(6).txt
- ProjectAndDataset/DAD Dataset 159 Final/DAD - Numbers/testing/Writer-045,Nums(6).txt
- ProjectAndDataset/DAD Dataset 159 Final/DAD - Numbers/testing/Writer-045,Nums(9).txt
- ProjectAndDataset/DAD Dataset 159 Final/DAD - Numbers/testing/Writer-046,Nums(2).txt
- ProjectAndDataset/DAD Dataset 159 Final/DAD - Numbers/testing/Writer-048,Nums(5).txt
- ProjectAndDataset/DAD Dataset 159 Final/DAD - Numbers/testing/Writer-048,Nums(9).txt
- ProjectAndDataset/DAD Dataset 159 Final/DAD - Numbers/testing/Writer-049,Nums(2).txt
- ProjectAndDataset/DAD Dataset 159 Final/DAD - Numbers/testing/Writer-050,Nums(3).txt
- ProjectAndDataset/DAD Dataset 159 Final/DAD - Numbers/testing/Writer-050,Nums(6).txt
- ProjectAndDataset/DAD Dataset 159 Final/DAD - Numbers/testing/Writer-050,Nums.txt
- ProjectAndDataset/DAD Dataset 159 Final/DAD - Numbers/testing/Writer-051,Nums.txt
- ProjectAndDataset/DAD Dataset 159 Final/DAD - Numbers/testing/Writer-052,Nums(5).txt
- ProjectAndDataset/DAD Dataset 159 Final/DAD - Numbers/testing/Writer-052,Nums.txt
- ProjectAndDataset/DAD Dataset 159 Final/DAD - Numbers/testing/Writer-053,Nums(1).txt
- ProjectAndDataset/DAD Dataset 159 Final/DAD - Numbers/testing/Writer-053,Nums(2).txt
- ProjectAndDataset/DAD Dataset 159 Final/DAD - Numbers/testing/Writer-053,Nums(3).txt
- ProjectAndDataset/DAD Dataset 159 Final/DAD - Numbers/testing/Writer-054,Nums(2).txt
- ProjectAndDataset/DAD Dataset 159 Final/DAD - Numbers/testing/Writer-054,Nums.txt
- ProjectAndDataset/DAD Dataset 159 Final/DAD - Numbers/testing/Writer-055,Nums(4).txt
- ProjectAndDataset/DAD Dataset 159 Final/DAD - Numbers/testing/Writer-055,Nums(8).txt
- ProjectAndDataset/DAD Dataset 159 Final/DAD - Numbers/testing/Writer-056,Nums(1).txt
- ProjectAndDataset/DAD Dataset 159 Final/DAD - Numbers/testing/Writer-057,Nums(7).txt
- ProjectAndDataset/DAD Dataset 159 Final/DAD - Numbers/testing/Writer-058,Nums(3).txt
- ProjectAndDataset/DAD Dataset 159 Final/DAD - Numbers/testing/Writer-058,Nums(8).txt
- ProjectAndDataset/DAD Dataset 159 Final/DAD - Numbers/testing/Writer-059,Nums(8).txt
- ProjectAndDataset/DAD Dataset 159 Final/DAD - Numbers/testing/Writer-059,Nums.txt
- ProjectAndDataset/DAD Dataset 159 Final/DAD - Numbers/testing/Writer-060,Nums(5).txt
- ProjectAndDataset/DAD Dataset 159 Final/DAD - Numbers/testing/Writer-061,Nums.txt
- ProjectAndDataset/DAD Dataset 159 Final/DAD - Numbers/testing/Writer-063,Nums(5).txt
- ProjectAndDataset/DAD Dataset 159 Final/DAD - Numbers/testing/Writer-063,Nums.txt
- ProjectAndDataset/DAD Dataset 159 Final/DAD - Numbers/testing/Writer-064,Nums(1).txt
- ProjectAndDataset/DAD Dataset 159 Final/DAD - Numbers/testing/Writer-065,Nums(4).txt
- ProjectAndDataset/DAD Dataset 159 Final/DAD - Numbers/testing/Writer-065,Nums(8).txt
- ProjectAndDataset/DAD Dataset 159 Final/DAD - Numbers/testing/Writer-066,Nums(2).txt
- ProjectAndDataset/DAD Dataset 159 Final/DAD - Numbers/testing/Writer-068,Nums(1).txt
- ProjectAndDataset/DAD Dataset 159 Final/DAD - Numbers/testing/Writer-068,Nums(2).txt
- ProjectAndDataset/DAD Dataset 159 Final/DAD - Numbers/testing/Writer-069,Nums(2).txt
- ProjectAndDataset/DAD Dataset 159 Final/DAD - Numbers/testing/Writer-069,Nums(3).txt
- ProjectAndDataset/DAD Dataset 159 Final/DAD - Numbers/testing/Writer-069,Nums(6).txt
- ProjectAndDataset/DAD Dataset 159 Final/DAD - Numbers/testing/Writer-070,Nums(4).txt
- ProjectAndDataset/DAD Dataset 159 Final/DAD - Numbers/testing/Writer-070,Nums(8).txt
- ProjectAndDataset/DAD Dataset 159 Final/DAD - Numbers/testing/Writer-071,Nums(4).txt
- ProjectAndDataset/DAD Dataset 159 Final/DAD - Numbers/testing/Writer-071,Nums(9).txt
- ProjectAndDataset/DAD Dataset 159 Final/DAD - Numbers/testing/Writer-072,Nums.txt
- ProjectAndDataset/DAD Dataset 159 Final/DAD - Numbers/testing/Writer-073,Nums(3).txt
- ProjectAndDataset/DAD Dataset 159 Final/DAD - Numbers/testing/Writer-073,Nums.txt
- ProjectAndDataset/DAD Dataset 159 Final/DAD - Numbers/testing/Writer-075,Nums(1).txt
- ProjectAndDataset/DAD Dataset 159 Final/DAD - Numbers/testing/Writer-076,Nums(2).txt
- ProjectAndDataset/DAD Dataset 159 Final/DAD - Numbers/testing/Writer-076,Nums(6).txt
- ProjectAndDataset/DAD Dataset 159 Final/DAD - Numbers/testing/Writer-077,Nums(1).txt
- ProjectAndDataset/DAD Dataset 159 Final/DAD - Numbers/testing/Writer-077,Nums(3).txt
- ProjectAndDataset/DAD Dataset 159 Final/DAD - Numbers/testing/Writer-077,Nums(4).txt
- ProjectAndDataset/DAD Dataset 159 Final/DAD - Numbers/testing/Writer-078,Nums(1).txt
- ProjectAndDataset/DAD Dataset 159 Final/DAD - Numbers/testing/Writer-078,Nums(5).txt
- ProjectAndDataset/DAD Dataset 159 Final/DAD - Numbers/testing/Writer-080,Nums(5).txt
- ProjectAndDataset/DAD Dataset 159 Final/DAD - Numbers/testing/Writer-081,Nums(6).txt
- ProjectAndDataset/DAD Dataset 159 Final/DAD - Numbers/testing/Writer-081,Nums.txt
- ProjectAndDataset/DAD Dataset 159 Final/DAD - Numbers/testing/Writer-082,Nums(1).txt
- ProjectAndDataset/DAD Dataset 159 Final/DAD - Numbers/testing/Writer-082,Nums.txt
- ProjectAndDataset/DAD Dataset 159 Final/DAD - Numbers/testing/Writer-085,Nums(9).txt
- ProjectAndDataset/DAD Dataset 159 Final/DAD - Numbers/testing/Writer-085,Nums.txt
- ProjectAndDataset/DAD Dataset 159 Final/DAD - Numbers/testing/Writer-086,Nums(1).txt
- ProjectAndDataset/DAD Dataset 159 Final/DAD - Numbers/testing/Writer-087,Nums(3).txt
- ProjectAndDataset/DAD Dataset 159 Final/DAD - Numbers/testing/Writer-088,Nums(4).txt
- ProjectAndDataset/DAD Dataset 159 Final/DAD - Numbers/testing/Writer-089,Nums(4).txt
- ProjectAndDataset/DAD Dataset 159 Final/DAD - Numbers/testing/Writer-089,Nums(6).txt
- ProjectAndDataset/DAD Dataset 159 Final/DAD - Numbers/testing/Writer-090,Nums(4).txt
- ProjectAndDataset/DAD Dataset 159 Final/DAD - Numbers/testing/Writer-090,Nums.txt
- ProjectAndDataset/DAD Dataset 159 Final/DAD - Numbers/testing/Writer-092,Nums(4).txt
- ProjectAndDataset/DAD Dataset 159 Final/DAD - Numbers/testing/Writer-092,Nums(6).txt
- ProjectAndDataset/DAD Dataset 159 Final/DAD - Numbers/testing/Writer-093,Nums(2).txt
- ProjectAndDataset/DAD Dataset 159 Final/DAD - Numbers/testing/Writer-094,Nums(1).txt
- ProjectAndDataset/DAD Dataset 159 Final/DAD - Numbers/testing/Writer-094,Nums(9).txt
- ProjectAndDataset/DAD Dataset 159 Final/DAD - Numbers/testing/Writer-095,Nums(3).txt
- ProjectAndDataset/DAD Dataset 159 Final/DAD - Numbers/testing/Writer-095,Nums(5).txt
- ProjectAndDataset/DAD Dataset 159 Final/DAD - Numbers/testing/Writer-096,Nums(6).txt
- ProjectAndDataset/DAD Dataset 159 Final/DAD - Numbers/testing/Writer-097,Nums(5).txt
- ProjectAndDataset/DAD Dataset 159 Final/DAD - Numbers/testing/Writer-097,Nums(7).txt
- ProjectAndDataset/DAD Dataset 159 Final/DAD - Numbers/testing/Writer-097,Nums(8).txt
- ProjectAndDataset/DAD Dataset 159 Final/DAD - Numbers/testing/Writer-097,Nums(9).txt
- ProjectAndDataset/DAD Dataset 159 Final/DAD - Numbers/testing/Writer-098,Nums(5).txt
- ProjectAndDataset/DAD Dataset 159 Final/DAD - Numbers/testing/Writer-098,Nums(6).txt
- ProjectAndDataset/DAD Dataset 159 Final/DAD - Numbers/testing/Writer-098,Nums(8).txt
- ProjectAndDataset/DAD Dataset 159 Final/DAD - Numbers/testing/Writer-098,Nums(9).txt
- ProjectAndDataset/DAD Dataset 159 Final/DAD - Numbers/testing/Writer-100,Nums(3).txt
- ProjectAndDataset/DAD Dataset 159 Final/DAD - Numbers/testing/Writer-100,Nums(7).txt
- ProjectAndDataset/DAD Dataset 159 Final/DAD - Numbers/testing/Writer-101,Nums(2).txt
- ProjectAndDataset/DAD Dataset 159 Final/DAD - Numbers/testing/Writer-103,Nums(1).txt
- ProjectAndDataset/DAD Dataset 159 Final/DAD - Numbers/testing/Writer-104,Nums(2).txt
- ProjectAndDataset/DAD Dataset 159 Final/DAD - Numbers/testing/Writer-104,Nums(8).txt
- ProjectAndDataset/DAD Dataset 159 Final/DAD - Numbers/testing/Writer-104,Nums(9).txt
- ProjectAndDataset/DAD Dataset 159 Final/DAD - Numbers/testing/Writer-106,Nums(3).txt
- ProjectAndDataset/DAD Dataset 159 Final/DAD - Numbers/testing/Writer-106,Nums.txt
- ProjectAndDataset/DAD Dataset 159 Final/DAD - Numbers/testing/Writer-107,Nums(4).txt
- ProjectAndDataset/DAD Dataset 159 Final/DAD - Numbers/testing/Writer-110,Nums(1).txt
- ProjectAndDataset/DAD Dataset 159 Final/DAD - Numbers/testing/Writer-110,Nums(9).txt
- ProjectAndDataset/DAD Dataset 159 Final/DAD - Numbers/testing/Writer-112,Nums(5).txt
- ProjectAndDataset/DAD Dataset 159 Final/DAD - Numbers/testing/Writer-112,Nums.txt
- ProjectAndDataset/DAD Dataset 159 Final/DAD - Numbers/testing/Writer-113,Nums(3).txt
- ProjectAndDataset/DAD Dataset 159 Final/DAD - Numbers/testing/Writer-113,Nums(6).txt
- ProjectAndDataset/DAD Dataset 159 Final/DAD - Numbers/testing/Writer-114,Nums(1).txt
- ProjectAndDataset/DAD Dataset 159 Final/DAD - Numbers/testing/Writer-114,Nums(3).txt
- ProjectAndDataset/DAD Dataset 159 Final/DAD - Numbers/testing/Writer-114,Nums.txt
- ProjectAndDataset/DAD Dataset 159 Final/DAD - Numbers/testing/Writer-115,Nums.txt
- ProjectAndDataset/DAD Dataset 159 Final/DAD - Numbers/testing/Writer-116,Nums(1).txt
- ProjectAndDataset/DAD Dataset 159 Final/DAD - Numbers/testing/Writer-116,Nums(9).txt
- ProjectAndDataset/DAD Dataset 159 Final/DAD - Numbers/testing/Writer-118,Nums(8).txt
- ProjectAndDataset/DAD Dataset 159 Final/DAD - Numbers/testing/Writer-119,Nums(4).txt
- ProjectAndDataset/DAD Dataset 159 Final/DAD - Numbers/testing/Writer-119,Nums(6).txt
- ProjectAndDataset/DAD Dataset 159 Final/DAD - Numbers/testing/Writer-119,Nums.txt
- ProjectAndDataset/DAD Dataset 159 Final/DAD - Numbers/testing/Writer-120,Nums(8).txt
- ProjectAndDataset/DAD Dataset 159 Final/DAD - Numbers/testing/Writer-121,Nums(1).txt
- ProjectAndDataset/DAD Dataset 159 Final/DAD - Numbers/testing/Writer-121,Nums(4).txt
- ProjectAndDataset/DAD Dataset 159 Final/DAD - Numbers/testing/Writer-121,Nums(6).txt
- ProjectAndDataset/DAD Dataset 159 Final/DAD - Numbers/testing/Writer-121,Nums(8).txt
- ProjectAndDataset/DAD Dataset 159 Final/DAD - Numbers/testing/Writer-124,Nums(4).txt
- ProjectAndDataset/DAD Dataset 159 Final/DAD - Numbers/testing/Writer-124,Nums(8).txt
- ProjectAndDataset/DAD Dataset 159 Final/DAD - Numbers/testing/Writer-125,Nums(8).txt
- ProjectAndDataset/DAD Dataset 159 Final/DAD - Numbers/testing/Writer-127,Nums(2).txt
- ProjectAndDataset/DAD Dataset 159 Final/DAD - Numbers/testing/Writer-127,Nums(3).txt
- ProjectAndDataset/DAD Dataset 159 Final/DAD - Numbers/testing/Writer-127,Nums(5).txt
- ProjectAndDataset/DAD Dataset 159 Final/DAD - Numbers/testing/Writer-129,Nums(1).txt
- ProjectAndDataset/DAD Dataset 159 Final/DAD - Numbers/testing/Writer-129,Nums(5).txt
- ProjectAndDataset/DAD Dataset 159 Final/DAD - Numbers/testing/Writer-129,Nums.txt
- ProjectAndDataset/DAD Dataset 159 Final/DAD - Numbers/testing/Writer-130,Nums(5).txt
- ProjectAndDataset/DAD Dataset 159 Final/DAD - Numbers/testing/Writer-131,Nums(2).txt
- ProjectAndDataset/DAD Dataset 159 Final/DAD - Numbers/testing/Writer-131,Nums(3).txt
- ProjectAndDataset/DAD Dataset 159 Final/DAD - Numbers/testing/Writer-132,Nums(2).txt
- ProjectAndDataset/DAD Dataset 159 Final/DAD - Numbers/testing/Writer-132,Nums(3).txt
- ProjectAndDataset/DAD Dataset 159 Final/DAD - Numbers/testing/Writer-132,Nums(5).txt
- ProjectAndDataset/DAD Dataset 159 Final/DAD - Numbers/testing/Writer-133,Nums(7).txt
- ProjectAndDataset/DAD Dataset 159 Final/DAD - Numbers/testing/Writer-133,Nums(8).txt
- ProjectAndDataset/DAD Dataset 159 Final/DAD - Numbers/testing/Writer-134,Nums(2).txt
- ProjectAndDataset/DAD Dataset 159 Final/DAD - Numbers/testing/Writer-134,Nums(3).txt
- ProjectAndDataset/DAD Dataset 159 Final/DAD - Numbers/testing/Writer-134,Nums(4).txt
- ProjectAndDataset/DAD Dataset 159 Final/DAD - Numbers/testing/Writer-135,Nums(1).txt
- ProjectAndDataset/DAD Dataset 159 Final/DAD - Numbers/testing/Writer-135,Nums(7).txt
- ProjectAndDataset/DAD Dataset 159 Final/DAD - Numbers/testing/Writer-136,Nums(9).txt
- ProjectAndDataset/DAD Dataset 159 Final/DAD - Numbers/testing/Writer-137,Nums(7).txt
- ProjectAndDataset/DAD Dataset 159 Final/DAD - Numbers/testing/Writer-137,Nums.txt
- ProjectAndDataset/DAD Dataset 159 Final/DAD - Numbers/testing/Writer-140,Nums(7).txt
- ProjectAndDataset/DAD Dataset 159 Final/DAD - Numbers/testing/Writer-140,Nums.txt
- ProjectAndDataset/DAD Dataset 159 Final/DAD - Numbers/testing/Writer-141,Nums(2).txt
- ProjectAndDataset/DAD Dataset 159 Final/DAD - Numbers/testing/Writer-141,Nums(5).txt
- ProjectAndDataset/DAD Dataset 159 Final/DAD - Numbers/testing/Writer-141,Nums(7).txt
- ProjectAndDataset/DAD Dataset 159 Final/DAD - Numbers/testing/Writer-145,Nums(8).txt
- ProjectAndDataset/DAD Dataset 159 Final/DAD - Numbers/testing/Writer-145,Nums(9).txt
- ProjectAndDataset/DAD Dataset 159 Final/DAD - Numbers/testing/Writer-146,Nums(6).txt
- ProjectAndDataset/DAD Dataset 159 Final/DAD - Numbers/testing/Writer-147,Nums(2).txt
- ProjectAndDataset/DAD Dataset 159 Final/DAD - Numbers/testing/Writer-147,Nums(3).txt
- ProjectAndDataset/DAD Dataset 159 Final/DAD - Numbers/testing/Writer-147,Nums(4).txt
- ProjectAndDataset/DAD Dataset 159 Final/DAD - Numbers/testing/Writer-147,Nums(7).txt
- ProjectAndDataset/DAD Dataset 159 Final/DAD - Numbers/testing/Writer-147,Nums(8).txt
- ProjectAndDataset/DAD Dataset 159 Final/DAD - Numbers/testing/Writer-148,Nums(4).txt
- ProjectAndDataset/DAD Dataset 159 Final/DAD - Numbers/testing/Writer-150,Nums(4).txt
- ProjectAndDataset/DAD Dataset 159 Final/DAD - Numbers/testing/Writer-150,Nums(7).txt
- ProjectAndDataset/DAD Dataset 159 Final/DAD - Numbers/testing/Writer-151,Nums(7).txt
- ProjectAndDataset/DAD Dataset 159 Final/DAD - Numbers/testing/Writer-152,Nums(7).txt
- ProjectAndDataset/DAD Dataset 159 Final/DAD - Numbers/testing/Writer-152,Nums.txt
- ProjectAndDataset/DAD Dataset 159 Final/DAD - Numbers/testing/Writer-153,Nums(4).txt
- ProjectAndDataset/DAD Dataset 159 Final/DAD - Numbers/testing/Writer-154,Nums(3).txt
- ProjectAndDataset/DAD Dataset 159 Final/DAD - Numbers/testing/Writer-154,Nums(7).txt
- ProjectAndDataset/DAD Dataset 159 Final/DAD - Numbers/testing/Writer-155,Nums(3).txt
- ProjectAndDataset/DAD Dataset 159 Final/DAD - Numbers/testing/Writer-155,Nums(8).txt
- ProjectAndDataset/DAD Dataset 159 Final/DAD - Numbers/testing/Writer-156,Nums(3).txt
- ProjectAndDataset/DAD Dataset 159 Final/DAD - Numbers/testing/Writer-156,Nums(6).txt
- ProjectAndDataset/DAD Dataset 159 Final/DAD - Numbers/testing/Writer-156,Nums(7).txt
- ProjectAndDataset/DAD Dataset 159 Final/DAD - Numbers/testing/Writer-156,Nums(9).txt
- ProjectAndDataset/DAD Dataset 159 Final/DAD - Numbers/testing/Writer-159,Nums(5).txt
- ProjectAndDataset/DAD Dataset 159 Final/DAD - Numbers/testing/Writer-159,Nums(6).txt
- ProjectAndDataset/DAD Dataset 159 Final/DAD - Numbers/testing/Writer-159,Nums(7).txt
- ProjectAndDataset/DAD Dataset 159 Final/DAD - Numbers/training/
- ProjectAndDataset/DAD Dataset 159 Final/DAD - Numbers/training/Writer-001,Nums(1).txt
- ProjectAndDataset/DAD Dataset 159 Final/DAD - Numbers/training/Writer-001,Nums(3).txt
- ProjectAndDataset/DAD Dataset 159 Final/DAD - Numbers/training/Writer-001,Nums(4).txt
- ProjectAndDataset/DAD Dataset 159 Final/DAD - Numbers/training/Writer-001,Nums(5).txt
- ProjectAndDataset/DAD Dataset 159 Final/DAD - Numbers/training/Writer-001,Nums(6).txt
- ProjectAndDataset/DAD Dataset 159 Final/DAD - Numbers/training/Writer-001,Nums(7).txt
- ProjectAndDataset/DAD Dataset 159 Final/DAD - Numbers/training/Writer-001,Nums(8).txt
- ProjectAndDataset/DAD Dataset 159 Final/DAD - Numbers/training/Writer-001,Nums(9).txt
- ProjectAndDataset/DAD Dataset 159 Final/DAD - Numbers/training/Writer-002,Nums(1).txt
- ProjectAndDataset/DAD Dataset 159 Final/DAD - Numbers/training/Writer-002,Nums(2).txt
- ProjectAndDataset/DAD Dataset 159 Final/DAD - Numbers/training/Writer-002,Nums(3).txt
- ProjectAndDataset/DAD Dataset 159 Final/DAD - Numbers/training/Writer-002,Nums(5).txt
- ProjectAndDataset/DAD Dataset 159 Final/DAD - Numbers/training/Writer-002,Nums(6).txt
- ProjectAndDataset/DAD Dataset 159 Final/DAD - Numbers/training/Writer-002,Nums(7).txt
- ProjectAndDataset/DAD Dataset 159 Final/DAD - Numbers/training/Writer-002,Nums(8).txt
- ProjectAndDataset/DAD Dataset 159 Final/DAD - Numbers/training/Writer-002,Nums(9).txt
- ProjectAndDataset/DAD Dataset 159 Final/DAD - Numbers/training/Writer-002,Nums.txt
- ProjectAndDataset/DAD Dataset 159 Final/DAD - Numbers/training/Writer-003,Nums(1).txt
- ProjectAndDataset/DAD Dataset 159 Final/DAD - Numbers/training/Writer-003,Nums(2).txt
- ProjectAndDataset/DAD Dataset 159 Final/DAD - Numbers/training/Writer-003,Nums(3).txt
- ProjectAndDataset/DAD Dataset 159 Final/DAD - Numbers/training/Writer-003,Nums(4).txt
- ProjectAndDataset/DAD Dataset 159 Final/DAD - Numbers/training/Writer-003,Nums(5).txt
- ProjectAndDataset/DAD Dataset 159 Final/DAD - Numbers/training/Writer-003,Nums(6).txt
- ProjectAndDataset/DAD Dataset 159 Final/DAD - Numbers/training/Writer-003,Nums(7).txt
- ProjectAndDataset/DAD Dataset 159 Final/DAD - Numbers/training/Writer-003,Nums(8).txt
- ProjectAndDataset/DAD Dataset 159 Final/DAD - Numbers/training/Writer-003,Nums(9).txt
- ProjectAndDataset/DAD Dataset 159 Final/DAD - Numbers/training/Writer-003,Nums.txt
- ProjectAndDataset/DAD Dataset 159 Final/DAD - Numbers/training/Writer-004,Nums(2).txt
- ProjectAndDataset/DAD Dataset 159 Final/DAD - Numbers/training/Writer-004,Nums(3).txt
- ProjectAndDataset/DAD Dataset 159 Final/DAD - Numbers/training/Writer-004,Nums(4).txt
- ProjectAndDataset/DAD Dataset 159 Final/DAD - Numbers/training/Writer-004,Nums(5).txt
- ProjectAndDataset/DAD Dataset 159 Final/DAD - Numbers/training/Writer-004,Nums(6).txt
- ProjectAndDataset/DAD Dataset 159 Final/DAD - Numbers/training/Writer-004,Nums(7).txt
- ProjectAndDataset/DAD Dataset 159 Final/DAD - Numbers/training/Writer-004,Nums(8).txt
- ProjectAndDataset/DAD Dataset 159 Final/DAD - Numbers/training/Writer-004,Nums(9).txt
- ProjectAndDataset/DAD Dataset 159 Final/DAD - Numbers/training/Writer-004,Nums.txt
- ProjectAndDataset/DAD Dataset 159 Final/DAD - Numbers/training/Writer-005,Nums(1).txt
- ProjectAndDataset/DAD Dataset 159 Final/DAD - Numbers/training/Writer-005,Nums(2).txt
- ProjectAndDataset/DAD Dataset 159 Final/DAD - Numbers/training/Writer-005,Nums(3).txt
- ProjectAndDataset/DAD Dataset 159 Final/DAD - Numbers/training/Writer-005,Nums(5).txt
- ProjectAndDataset/DAD Dataset 159 Final/DAD - Numbers/training/Writer-005,Nums(6).txt
- ProjectAndDataset/DAD Dataset 159 Final/DAD - Numbers/training/Writer-005,Nums(8).txt
- ProjectAndDataset/DAD Dataset 159 Final/DAD - Numbers/training/Writer-005,Nums.txt
- ProjectAndDataset/DAD Dataset 159 Final/DAD - Numbers/training/Writer-006,Nums(3).txt
- ProjectAndDataset/DAD Dataset 159 Final/DAD - Numbers/training/Writer-006,Nums(4).txt
- ProjectAndDataset/DAD Dataset 159 Final/DAD - Numbers/training/Writer-006,Nums(5).txt
- ProjectAndDataset/DAD Dataset 159 Final/DAD - Numbers/training/Writer-006,Nums(6).txt
- ProjectAndDataset/DAD Dataset 159 Final/DAD - Numbers/training/Writer-006,Nums(7).txt
- ProjectAndDataset/DAD Dataset 159 Final/DAD - Numbers/training/Writer-006,Nums(8).txt
- ProjectAndDataset/DAD Dataset 159 Final/DAD - Numbers/training/Writer-006,Nums(9).txt
- ProjectAndDataset/DAD Dataset 159 Final/DAD - Numbers/training/Writer-006,Nums.txt
- ProjectAndDataset/DAD Dataset 159 Final/DAD - Numbers/training/Writer-007,Nums(2).txt
- ProjectAndDataset/DAD Dataset 159 Final/DAD - Numbers/training/Writer-007,Nums(3).txt
- ProjectAndDataset/DAD Dataset 159 Final/DAD - Numbers/training/Writer-007,Nums(4).txt
- ProjectAndDataset/DAD Dataset 159 Final/DAD - Numbers/training/Writer-007,Nums(6).txt
- ProjectAndDataset/DAD Dataset 159 Final/DAD - Numbers/training/Writer-007,Nums(7).txt
- ProjectAndDataset/DAD Dataset 159 Final/DAD - Numbers/training/Writer-007,Nums(8).txt
- ProjectAndDataset/DAD Dataset 159 Final/DAD - Numbers/training/Writer-007,Nums(9).txt
- ProjectAndDataset/DAD Dataset 159 Final/DAD - Numbers/training/Writer-007,Nums.txt
- ProjectAndDataset/DAD Dataset 159 Final/DAD - Numbers/training/Writer-008,Nums(1).txt
- ProjectAndDataset/DAD Dataset 159 Final/DAD - Numbers/training/Writer-008,Nums(4).txt
- ProjectAndDataset/DAD Dataset 159 Final/DAD - Numbers/training/Writer-008,Nums(6).txt
- ProjectAndDataset/DAD Dataset 159 Final/DAD - Numbers/training/Writer-008,Nums(7).txt
- ProjectAndDataset/DAD Dataset 159 Final/DAD - Numbers/training/Writer-008,Nums(9).txt
[truncated: 9,700 more entries]
