# Supplementary material for: Algorithm based on normal coordinate vectors with 16 segments for the data fusion from hand-written Arabic text implemented with MATLAB
Source: PeerJ Comput Sci. 2021 Sep 9;7:e705. doi: 10.7717/peerj-cs.705 (PMC8444069; doi:10.7717/peerj-cs.705)
Supplement: Supplemental Information 1 [file peerj-cs-07-705-s001.zip › ProjectAndDataset/DAD Dataset 159 Final/DAD - Numbers/testing/Writer-001,Nums(2).txt]

#WriterName,Writer-001
#SArabic,0 
#SEnglish,0
#SUnicode,48
#Dots,3
714,269,716,271,716,271
#Tms,3
0,0,10
#SArabic,1 
#SEnglish,1
#SUnicode,49
#Dots,10
651,240,650,238,664,276,662,284,662,287,662,289,662,291,662,292,663,292,663,292
#Tms,10
605,605,614,624,634,643,652,661,664,685
#SArabic,2 
#SEnglish,2
#SUnicode,50
#Dots,25
607,242,606,241,579,244,574,249,573,252,573,255,573,259,575,263,578,269,581,273,584,278,587,282,588,285,589,287,590,289,591,292,593,296,594,298,594,300,595,301,596,302,596,303,596,304,597,304,597,304
#Tms,25
1127,1127,1138,1148,1159,1170,1181,1192,1203,1214,1225,1236,1237,1240,1246,1253,1264,1267,1270,1276,1283,1285,1291,1297,1324
#SArabic,3 
#SEnglish,3
#SUnicode,51
#Dots,52
550,237,550,235,550,236,545,244,540,244,535,242,535,243,535,244,536,245,536,246,535,248,534,249,533,250,532,250,530,251,528,250,526,249,524,248,522,247,521,246,520,246,520,245,519,245,518,244,518,243,517,243,518,243,518,244,518,245,518,246,519,248,519,249,519,251,520,253,521,255,522,258,523,260,524,262,525,265,526,268,528,271,529,275,531,278,532,281,533,283,534,286,534,287,535,289,535,290,535,291,536,291,536,291
#Tms,52
1883,1883,1894,1905,1916,1927,1948,1963,1974,1984,1995,2006,2017,2027,2038,2049,2060,2071,2082,2083,2086,2092,2098,2102,2113,2122,2146,2156,2167,2176,2182,2186,2192,2197,2200,2206,2212,2216,2222,2227,2230,2236,2243,2245,2252,2262,2266,2272,2276,2282,2287,2300
#SArabic,4 
#SEnglish,4
#SUnicode,52
#Dots,33
459,229,458,229,457,228,454,248,471,251,474,252,477,252,477,253,476,253,474,254,469,257,466,259,462,261,459,263,456,266,453,269,452,271,451,275,451,278,452,283,453,285,457,288,461,290,465,292,469,293,474,293,481,293,483,293,484,292,485,292,486,292,486,291,486,291
#Tms,33
2759,2759,2770,2780,2792,2803,2814,2825,2836,2847,2858,2868,2879,2890,2901,2912,2923,2934,2945,2956,2967,2978,2988,2999,3010,3021,3032,3037,3040,3046,3052,3056,3071
#SArabic,5 
#SEnglish,5
#SUnicode,53
#Dots,20
420,247,411,246,408,248,400,271,408,276,413,276,416,275,419,274,421,271,421,269,421,266,419,262,417,258,411,253,407,252,404,253,401,254,400,256,400,259,400,259
#Tms,20
3477,3477,3488,3500,3511,3521,3532,3543,3554,3565,3576,3586,3597,3608,3619,3630,3641,3651,3662,3683
#SArabic,6 
#SEnglish,6
#SUnicode,54
#Dots,22
327,242,328,242,359,241,361,242,361,243,360,244,359,245,358,246,358,248,358,251,359,255,360,259,361,263,363,268,364,272,366,276,368,283,370,286,371,289,372,290,372,291,372,291
#Tms,22
4077,4077,4087,4098,4109,4120,4131,4142,4153,4164,4175,4186,4197,4208,4218,4229,4240,4251,4262,4273,4283,4305
#SArabic,7 
#SEnglish,7
#SUnicode,55
#Dots,25
298,245,296,244,298,269,296,277,296,280,295,281,294,283,292,284,290,284,288,284,285,282,284,279,282,275,280,268,278,259,274,250,272,244,270,241,268,238,267,237,267,238,267,239,267,242,267,243,267,243
#Tms,25
4763,4763,4774,4785,4796,4806,4818,4828,4839,4850,4861,4871,4882,4893,4903,4914,4925,4935,4946,4958,4975,4985,4996,5007,5029
#SArabic,8 
#SEnglish,8
#SUnicode,56
#Dots,21
215,291,220,253,220,250,220,249,220,248,220,247,221,247,221,248,223,250,227,253,228,255,231,259,237,265,240,268,244,272,247,275,249,280,249,281,248,284,247,285,247,285
#Tms,21
5444,5444,5455,5466,5476,5487,5503,5514,5524,5536,5547,5557,5568,5579,5590,5600,5611,5622,5633,5644,5665
#SArabic,9
#SEnglish,9
#SUnicode,57
#Dots,37
170,262,172,261,155,248,150,250,149,252,148,256,149,261,150,263,153,268,156,271,159,273,161,274,162,275,164,275,166,274,168,272,170,270,171,265,170,262,170,260,169,258,168,257,168,256,169,257,169,258,171,260,173,263,176,267,178,271,182,278,183,280,186,287,188,291,190,295,190,296,192,298,192,298
#Tms,37
6155,6155,6166,6176,6187,6198,6209,6220,6231,6242,6253,6264,6274,6286,6296,6307,6318,6329,6340,6351,6362,6373,6389,6433,6443,6454,6465,6476,6487,6498,6508,6520,6531,6541,6552,6563,6584
