# Supplementary material for: Algorithm based on normal coordinate vectors with 16 segments for the data fusion from hand-written Arabic text implemented with MATLAB
Source: PeerJ Comput Sci. 2021 Sep 9;7:e705. doi: 10.7717/peerj-cs.705 (PMC8444069; doi:10.7717/peerj-cs.705)
Supplement: Supplemental Information 1 [file peerj-cs-07-705-s001.zip › ProjectAndDataset/DAD Dataset 159 Final/DAD - Numbers/testing/Writer-004,Nums(1).txt]

#WriterName,Writer-004
#SArabic,0 
#SEnglish,0
#SUnicode,48
#Dots,17
574,215,574,219,574,220,573,220,573,221,573,220,574,220,574,219,574,218,575,218,575,217,575,216,576,216,576,215,576,216,571,216,571,216
#Tms,17
0,0,7,32,35,84,95,98,106,114,119,128,154,158,263,296,322
#SArabic,1 
#SEnglish,1
#SUnicode,49
#Dots,10
496,193,501,189,505,197,511,209,513,216,514,219,514,220,513,221,511,221,511,221
#Tms,10
721,721,745,770,794,816,838,884,905,947
#SArabic,2 
#SEnglish,2
#SUnicode,50
#Dots,9
461,201,464,193,445,195,441,198,443,205,462,214,470,218,470,221,470,221
#Tms,9
1582,1582,1607,1631,1655,1679,1703,1728,1774
#SArabic,5 
#SEnglish,5
#SUnicode,53
#Dots,12
314,222,302,218,299,224,302,231,312,235,320,232,321,226,318,220,315,217,315,218,314,219,314,219
#Tms,12
4993,4994,5017,5042,5066,5090,5114,5137,5159,5186,5212,5254
#SArabic,6 
#SEnglish,6
#SUnicode,54
#Dots,11
221,226,236,217,242,216,243,216,243,217,243,220,247,223,255,228,264,234,265,241,265,241
#Tms,11
6029,6029,6053,6078,6104,6124,6146,6167,6189,6211,6252
#SArabic,7 
#SEnglish,7
#SUnicode,55
#Dots,13
212,232,213,232,214,243,215,249,214,250,206,244,193,231,186,225,183,223,182,222,184,225,187,227,187,227
#Tms,13
6928,6929,6953,6977,7001,7025,7049,7071,7092,7113,7135,7158,7201
#SArabic,8 
#SEnglish,8
#SUnicode,56
#Dots,12
187,260,176,245,172,235,170,229,169,227,169,228,168,235,164,243,159,254,155,261,154,266,154,266
#Tms,12
8146,8146,8171,8194,8219,8243,8267,8291,8315,8340,8364,8406
#SArabic,9
#SEnglish,9
#SUnicode,57
#Dots,15
121,238,108,249,112,255,120,256,124,251,124,241,121,232,120,231,121,233,124,241,127,248,130,255,131,261,132,264,132,264
#Tms,15
9310,9310,9334,9358,9383,9408,9434,9458,9479,9502,9523,9544,9566,9587,9630
