# Supplementary material for: Algorithm based on normal coordinate vectors with 16 segments for the data fusion from hand-written Arabic text implemented with MATLAB
Source: PeerJ Comput Sci. 2021 Sep 9;7:e705. doi: 10.7717/peerj-cs.705 (PMC8444069; doi:10.7717/peerj-cs.705)
Supplement: Supplemental Information 1 [file peerj-cs-07-705-s001.zip › ProjectAndDataset/DAD Dataset 159 Final/DAD - Numbers/testing/Writer-005,Nums(4).txt]

#WriterName,Writer-005
#SArabic,1 
#SEnglish,1
#SUnicode,49
#Dots,18
605,226,610,237,610,238,612,245,612,246,612,247,613,248,613,249,613,250,613,251,613,252,613,253,614,254,613,254,612,253,611,252,609,252,609,252
#Tms,18
0,0,3,27,33,36,42,47,51,57,63,66,81,117,120,126,152,175
#SArabic,2 
#SEnglish,2
#SUnicode,50
#Dots,10
559,233,545,237,545,240,551,243,560,245,565,246,569,246,568,246,566,245,566,245
#Tms,10
1049,1049,1073,1097,1122,1144,1166,1199,1227,1269
#SArabic,3 
#SEnglish,3
#SUnicode,51
#Dots,27
511,232,510,238,506,239,502,239,499,238,498,236,498,235,497,236,494,237,490,239,487,239,485,239,484,237,484,236,484,237,486,239,489,243,494,249,497,253,500,255,500,256,501,256,501,255,500,254,499,254,498,253,498,253
#Tms,27
1778,1778,1803,1827,1851,1875,1899,1923,1947,1969,1990,2011,2033,2054,2075,2097,2118,2140,2161,2183,2183,2189,2234,2238,2244,2244,2270
#SArabic,4 
#SEnglish,4
#SUnicode,52
#Dots,17
451,232,436,240,436,242,439,243,447,243,451,244,451,247,448,251,442,255,441,258,444,258,453,258,459,257,464,256,464,255,463,255,463,255
#Tms,17
2714,2714,2738,2763,2787,2811,2836,2860,2884,2908,2929,2952,2973,2995,3016,3039,3084
#SArabic,6 
#SEnglish,6
#SUnicode,54
#Dots,16
331,231,346,229,350,228,351,228,352,228,352,229,352,231,353,234,355,240,356,244,357,247,358,249,358,250,358,249,356,248,356,248
#Tms,16
5333,5333,5357,5381,5405,5473,5494,5515,5536,5557,5579,5602,5622,5669,5692,5734
#SArabic,7 
#SEnglish,7
#SUnicode,55
#Dots,16
308,230,304,245,303,249,302,251,301,251,299,249,296,244,293,239,291,235,290,232,289,230,289,229,288,228,286,229,283,231,283,231
#Tms,16
6452,6452,6476,6500,6540,6564,6588,6610,6631,6653,6674,6695,6737,6759,6781,6823
#SArabic,8 
#SEnglish,8
#SUnicode,56
#Dots,19
237,247,244,238,247,233,248,229,249,227,250,226,250,224,251,225,252,229,254,233,256,238,258,241,260,244,261,246,261,247,262,247,263,247,265,245,265,245
#Tms,19
7656,7656,7679,7704,7726,7748,7769,7838,7859,7881,7902,7923,7946,7967,7989,8010,8052,8074,8117
#SArabic,9
#SEnglish,9
#SUnicode,57
#Dots,17
213,235,202,234,202,230,205,227,207,226,210,226,212,227,216,231,219,239,220,246,220,255,220,258,221,260,221,259,223,256,223,254,223,254
#Tms,17
8864,8864,8888,8912,8937,8961,8986,9008,9033,9054,9075,9097,9118,9146,9168,9190,9232
