# Supplementary material for: Algorithm based on normal coordinate vectors with 16 segments for the data fusion from hand-written Arabic text implemented with MATLAB
Source: PeerJ Comput Sci. 2021 Sep 9;7:e705. doi: 10.7717/peerj-cs.705 (PMC8444069; doi:10.7717/peerj-cs.705)
Supplement: Supplemental Information 1 [file peerj-cs-07-705-s001.zip › ProjectAndDataset/DAD Dataset 159 Final/DAD - Numbers/testing/Writer-005,Nums(9).txt]

#WriterName,Writer-005
#SArabic,0 
#SEnglish,0
#SUnicode,48
#Dots,2
559,230,559,230
#Tms,2
0,23
#SArabic,1 
#SEnglish,1
#SUnicode,49
#Dots,8
521,216,527,229,528,234,528,237,529,239,528,241,527,242,527,242
#Tms,8
905,905,928,952,977,1001,1026,1077
#SArabic,2 
#SEnglish,2
#SUnicode,50
#Dots,10
480,222,467,229,468,231,477,234,488,236,492,238,493,238,490,238,487,237,487,237
#Tms,10
2147,2147,2171,2196,2221,2243,2264,2286,2307,2349
#SArabic,3 
#SEnglish,3
#SUnicode,51
#Dots,22
435,215,429,223,425,223,423,221,422,220,421,220,418,221,415,221,413,220,412,219,412,218,412,219,413,222,416,226,419,230,424,235,429,239,433,242,435,243,434,243,428,241,428,241
#Tms,22
2850,2850,2874,2898,2922,2983,3007,3030,3051,3073,3095,3119,3141,3163,3184,3205,3226,3247,3269,3291,3312,3354
#SArabic,4 
#SEnglish,4
#SUnicode,52
#Dots,15
382,217,371,224,370,226,372,228,377,229,379,230,379,233,378,237,380,239,386,241,393,241,399,241,400,240,398,239,398,239
#Tms,15
3765,3765,3789,3815,3837,3859,3880,3901,3923,3944,3966,3987,4009,4030,4072
#SArabic,5 
#SEnglish,5
#SUnicode,53
#Dots,10
353,231,333,235,328,232,328,228,333,222,339,222,342,223,343,226,342,229,342,229
#Tms,10
4794,4794,4818,4842,4866,4890,4915,4939,4962,5004
#SArabic,6 
#SEnglish,6
#SUnicode,54
#Dots,13
282,216,299,216,301,216,301,217,301,218,302,222,304,227,305,231,305,234,305,235,305,234,304,234,304,234
#Tms,13
6572,6572,6597,6690,6714,6735,6757,6779,6800,6822,6939,6961,7003
#SArabic,7 
#SEnglish,7
#SUnicode,55
#Dots,13
257,219,258,233,257,237,256,238,254,239,250,238,246,232,243,227,242,222,241,221,240,221,233,224,233,224
#Tms,13
7523,7523,7547,7572,7596,7621,7645,7670,7693,7715,7763,7785,7827
#SArabic,8 
#SEnglish,8
#SUnicode,56
#Dots,17
205,236,208,221,210,217,212,214,213,213,213,212,213,213,216,215,218,218,221,223,223,226,224,229,225,230,225,231,226,232,226,233,226,233
#Tms,17
8243,8244,8268,8293,8317,8338,8367,8388,8411,8434,8455,8476,8497,8519,8541,8565,8607
#SArabic,9
#SEnglish,9
#SUnicode,57
#Dots,14
183,223,168,225,167,222,170,216,174,214,178,216,182,220,184,227,185,234,185,239,185,243,185,245,186,246,186,246
#Tms,14
9503,9503,9527,9552,9576,9600,9623,9645,9666,9687,9709,9731,9752,9795
