# Supplementary material for: Algorithm based on normal coordinate vectors with 16 segments for the data fusion from hand-written Arabic text implemented with MATLAB
Source: PeerJ Comput Sci. 2021 Sep 9;7:e705. doi: 10.7717/peerj-cs.705 (PMC8444069; doi:10.7717/peerj-cs.705)
Supplement: Supplemental Information 1 [file peerj-cs-07-705-s001.zip › ProjectAndDataset/DAD Dataset 159 Final/DAD - Numbers/testing/Writer-006,Nums(1).txt]

#WriterName,Writer-006
#SArabic,0 
#SEnglish,0
#SUnicode,48
#Dots,3
632,213,632,215,632,215
#Tms,3
0,0,11
#SArabic,1 
#SEnglish,1
#SUnicode,49
#Dots,19
600,201,600,196,599,193,599,197,599,209,599,211,599,215,600,216,600,218,600,219,600,220,600,221,601,222,601,223,601,224,601,225,601,226,600,225,600,225
#Tms,19
341,341,352,363,374,376,387,392,394,400,406,409,415,422,424,430,439,484,501
#SArabic,2 
#SEnglish,2
#SUnicode,50
#Dots,20
555,194,557,192,555,191,528,193,527,194,530,209,533,212,535,216,537,219,539,221,540,223,540,224,540,225,541,226,541,227,541,228,540,227,540,226,539,225,539,225
#Tms,20
809,809,821,832,843,853,864,875,886,897,898,901,907,913,916,928,976,982,988,1002
#SArabic,3 
#SEnglish,3
#SUnicode,51
#Dots,67
489,195,490,194,492,197,492,199,493,201,493,202,492,203,491,203,487,204,484,204,482,203,480,203,479,203,478,203,478,204,477,204,476,205,475,205,474,206,473,206,472,206,471,206,470,206,469,205,468,205,466,204,465,204,464,203,463,202,462,201,461,200,460,199,459,198,459,196,458,195,457,195,457,194,457,193,456,193,457,193,457,194,457,195,458,196,459,198,459,200,461,203,462,205,463,207,464,209,464,211,465,213,466,215,466,217,467,219,467,221,467,222,468,224,468,225,468,226,468,227,468,228,468,229,468,228,467,227,466,226,465,225,465,225
#Tms,67
1649,1649,1660,1671,1681,1692,1703,1714,1725,1735,1746,1758,1769,1786,1798,1809,1820,1822,1831,1837,1843,1846,1852,1858,1861,1867,1873,1876,1886,1888,1891,1897,1903,1906,1912,1916,1921,1927,1942,1976,1981,1987,1990,1996,2002,2013,2017,2020,2026,2032,2036,2041,2047,2050,2056,2062,2066,2071,2077,2080,2086,2096,2126,2140,2146,2149,2167
#SArabic,4 
#SEnglish,4
#SUnicode,52
#Dots,35
435,192,436,190,412,198,412,204,414,205,417,207,419,208,421,208,422,209,421,209,420,210,416,211,410,213,408,214,403,216,401,217,400,219,400,221,401,223,402,225,404,227,407,229,409,230,413,232,414,233,415,233,416,233,418,234,419,234,420,234,421,234,422,234,423,234,424,234,424,234
#Tms,35
2496,2496,2507,2518,2529,2541,2551,2562,2573,2608,2619,2630,2641,2652,2663,2674,2685,2696,2707,2718,2729,2740,2751,2762,2772,2773,2776,2782,2788,2791,2797,2800,2806,2812,2827
#SArabic,5 
#SEnglish,5
#SUnicode,53
#Dots,28
368,218,370,202,366,201,357,200,354,201,350,203,345,207,343,210,341,213,341,217,341,220,342,222,344,223,346,224,349,224,355,223,360,221,364,219,367,216,371,212,372,210,372,209,372,208,372,207,368,205,367,205,365,205,365,205
#Tms,28
3275,3275,3286,3296,3307,3318,3330,3340,3351,3362,3373,3384,3395,3406,3417,3428,3439,3451,3462,3473,3484,3495,3506,3517,3528,3538,3550,3572
#SArabic,6 
#SEnglish,6
#SUnicode,54
#Dots,24
309,193,286,190,287,190,289,191,294,191,300,192,305,193,311,193,314,194,316,194,315,195,315,196,314,199,313,204,313,205,313,212,313,215,312,219,312,221,312,222,312,223,312,222,311,222,311,222
#Tms,24
4121,4121,4144,4155,4166,4177,4188,4200,4211,4222,4279,4290,4301,4312,4322,4334,4345,4356,4367,4378,4389,4441,4451,4474
#SArabic,7 
#SEnglish,7
#SUnicode,55
#Dots,27
260,200,262,196,263,194,263,199,261,215,261,217,259,220,259,222,258,223,258,224,258,223,257,223,256,222,254,220,252,217,249,211,246,208,245,204,243,202,242,200,241,198,240,196,240,195,239,195,238,195,237,195,237,195
#Tms,27
4862,4862,4873,4884,4895,4906,4917,4928,4939,4954,4969,4980,4991,5002,5013,5024,5035,5046,5057,5068,5080,5091,5102,5112,5182,5192,5214
#SArabic,8 
#SEnglish,8
#SUnicode,56
#Dots,20
223,223,212,199,210,195,208,194,208,193,207,193,207,195,205,197,203,201,200,206,197,213,195,217,193,221,191,225,190,227,188,229,188,230,187,230,187,229,187,229
#Tms,20
5502,5502,5513,5524,5535,5572,5583,5593,5605,5616,5626,5637,5648,5659,5670,5681,5692,5703,5716,5737
