# Supplementary material for: Algorithm based on normal coordinate vectors with 16 segments for the data fusion from hand-written Arabic text implemented with MATLAB
Source: PeerJ Comput Sci. 2021 Sep 9;7:e705. doi: 10.7717/peerj-cs.705 (PMC8444069; doi:10.7717/peerj-cs.705)
Supplement: Supplemental Information 1 [file peerj-cs-07-705-s001.zip › ProjectAndDataset/DAD Dataset 159 Final/DAD - Numbers/testing/Writer-006,Nums(2).txt]

#WriterName,Writer-006
#SArabic,0 
#SEnglish,0
#SUnicode,48
#Dots,13
735,217,734,215,735,217,736,220,736,221,737,222,737,223,737,224,738,224,737,224,737,223,736,223,736,223
#Tms,13
0,0,5,16,20,23,29,37,50,118,139,150,166
#SArabic,1 
#SEnglish,1
#SUnicode,49
#Dots,22
692,195,692,189,691,180,690,191,690,198,690,203,691,207,691,209,692,211,692,213,693,215,693,217,693,218,694,219,694,221,694,222,694,223,694,224,694,223,693,222,693,221,693,221
#Tms,22
484,484,495,506,518,529,539,542,548,550,556,559,566,571,575,580,589,601,619,640,651,662
#SArabic,2 
#SEnglish,2
#SUnicode,50
#Dots,22
643,179,645,176,641,173,612,176,610,177,613,197,617,202,621,206,626,212,628,216,630,219,631,220,631,221,632,222,632,223,632,224,632,225,632,224,631,223,631,222,630,221,630,221
#Tms,22
1027,1027,1038,1049,1060,1071,1082,1092,1104,1114,1125,1127,1137,1139,1141,1148,1156,1193,1201,1208,1213,1227
#SArabic,3 
#SEnglish,3
#SUnicode,51
#Dots,70
562,183,562,182,565,177,566,183,566,184,565,184,564,184,561,184,559,183,557,182,556,182,555,182,555,183,554,184,553,185,551,186,550,186,548,187,546,187,545,186,544,186,543,185,542,185,541,184,540,183,539,182,538,181,538,179,537,178,536,177,536,175,535,174,535,173,535,172,534,171,534,170,534,169,534,170,535,170,535,171,535,172,536,174,537,175,538,177,539,179,540,182,540,184,541,187,542,189,543,191,544,194,545,196,545,198,546,201,546,203,546,205,546,206,547,208,547,209,547,211,547,212,547,213,547,214,547,213,547,212,546,212,546,211,545,211,544,209,544,209
#Tms,70
1836,1837,1848,1859,1870,1888,1899,1910,1921,1932,1943,1954,1966,1977,1988,1998,2009,2020,2031,2033,2038,2041,2047,2053,2056,2062,2068,2071,2078,2083,2086,2092,2099,2101,2108,2113,2122,2146,2157,2162,2169,2170,2176,2182,2185,2191,2197,2200,2206,2212,2216,2221,2228,2230,2236,2242,2245,2251,2262,2263,2267,2275,2290,2320,2341,2345,2350,2356,2359,2376
#SArabic,4 
#SEnglish,4
#SUnicode,52
#Dots,36
499,171,484,176,484,178,487,181,489,182,492,184,495,185,496,186,497,187,497,188,496,188,493,189,488,191,486,191,479,193,476,195,474,197,472,199,471,201,471,204,471,206,472,208,473,210,477,213,481,214,485,216,489,217,491,218,493,218,494,219,496,219,497,219,497,220,498,220,497,219,497,219
#Tms,36
2814,2814,2824,2836,2846,2857,2868,2879,2890,2909,2921,2932,2943,2953,2964,2976,2986,2997,3009,3019,3030,3041,3052,3063,3074,3084,3095,3099,3100,3106,3112,3115,3121,3128,3166,3183
#SArabic,5 
#SEnglish,5
#SUnicode,53
#Dots,32
432,201,433,201,429,182,425,180,415,179,414,181,413,183,412,187,411,192,410,196,410,199,411,202,411,204,413,206,414,207,415,207,418,207,423,205,426,203,430,201,432,199,434,197,435,194,435,193,434,191,431,189,427,187,425,187,420,186,418,186,416,186,416,186
#Tms,32
3755,3755,3767,3778,3789,3800,3811,3822,3833,3844,3855,3866,3877,3888,3900,3910,3921,3932,3943,3954,3965,3976,3987,3997,4009,4019,4030,4041,4053,4064,4075,4096
#SArabic,6 
#SEnglish,6
#SUnicode,54
#Dots,35
372,174,373,174,351,169,349,169,350,169,351,169,352,170,355,170,361,170,363,170,368,170,371,171,373,171,374,171,373,171,373,172,372,172,372,173,372,174,372,176,372,180,372,182,373,187,373,191,373,194,374,197,374,199,375,201,375,202,375,201,374,201,374,200,373,200,372,199,372,199
#Tms,35
6117,6117,6128,6138,6150,6162,6172,6183,6194,6205,6216,6227,6239,6252,6277,6313,6324,6335,6346,6356,6368,6378,6389,6400,6411,6422,6433,6444,6463,6493,6517,6533,6544,6555,6576
#SArabic,7 
#SEnglish,7
#SUnicode,55
#Dots,28
326,171,326,168,328,169,328,177,328,181,328,184,328,187,328,190,327,194,327,195,327,198,326,199,325,199,325,198,324,196,322,194,320,191,316,187,314,184,312,181,310,178,309,176,307,174,307,173,306,172,306,171,305,171,305,171
#Tms,28
6973,6973,6984,6995,7006,7016,7028,7038,7049,7060,7071,7082,7129,7140,7151,7162,7173,7184,7195,7206,7217,7228,7238,7250,7260,7274,7284,7393
#SArabic,8 
#SEnglish,8
#SUnicode,56
#Dots,22
291,198,291,196,288,180,285,174,283,171,282,170,281,169,280,170,280,171,279,173,278,175,277,178,276,182,275,186,275,188,274,192,273,194,273,196,272,196,272,197,272,196,272,196
#Tms,22
7917,7917,7927,7938,7949,7961,7976,8029,8040,8051,8062,8073,8083,8094,8105,8116,8127,8138,8150,8160,8204,8238
#SArabic,9
#SEnglish,9
#SUnicode,57
#Dots,36
247,176,247,175,231,174,230,172,229,171,229,169,230,168,230,166,231,165,232,164,234,162,237,160,239,159,241,159,242,158,243,158,244,158,244,159,245,161,247,163,247,166,248,170,248,173,248,176,248,179,248,183,248,186,249,190,249,192,249,193,249,194,249,195,249,196,250,196,251,196,251,196
#Tms,36
8586,8586,8598,8609,8620,8631,8642,8653,8664,8675,8686,8697,8708,8719,8730,8741,8756,8766,8777,8788,8799,8810,8821,8832,8843,8854,8865,8876,8887,8897,8908,8919,8930,9014,9029,9050
