# Supplementary material for: Algorithm based on normal coordinate vectors with 16 segments for the data fusion from hand-written Arabic text implemented with MATLAB
Source: PeerJ Comput Sci. 2021 Sep 9;7:e705. doi: 10.7717/peerj-cs.705 (PMC8444069; doi:10.7717/peerj-cs.705)
Supplement: Supplemental Information 1 [file peerj-cs-07-705-s001.zip › ProjectAndDataset/DAD Dataset 159 Final/DAD - Numbers/testing/Writer-007,Nums(1).txt]

#WriterName,Writer-007
#SArabic,0 
#SEnglish,0
#SUnicode,48
#Dots,2
573,212,573,212
#Tms,2
0,27
#SArabic,1 
#SEnglish,1
#SUnicode,49
#Dots,5
530,188,536,212,536,214,535,221,535,221
#Tms,5
961,961,990,1021,1082
#SArabic,2 
#SEnglish,2
#SUnicode,50
#Dots,7
489,194,472,201,471,211,477,219,485,223,489,224,489,224
#Tms,7
1373,1373,1401,1431,1459,1486,1538
#SArabic,3 
#SEnglish,3
#SUnicode,51
#Dots,23
438,189,429,201,426,203,424,202,424,201,421,201,418,203,416,203,413,202,411,200,411,197,410,197,407,197,405,197,404,196,404,193,403,193,404,193,407,198,413,213,416,224,414,230,414,230
#Tms,23
1906,1906,1934,1963,1992,2021,2051,2081,2108,2135,2163,2188,2216,2243,2268,2296,2322,2350,2376,2401,2429,2456,2483
#SArabic,4 
#SEnglish,4
#SUnicode,52
#Dots,11
358,190,347,203,351,208,358,210,363,212,358,217,352,224,350,235,357,240,372,239,372,239
#Tms,11
2928,2928,2956,2986,3016,3046,3073,3100,3125,3152,3205
#SArabic,5 
#SEnglish,5
#SUnicode,53
#Dots,9
295,210,284,225,287,231,297,231,309,224,311,214,304,211,298,213,298,213
#Tms,9
3520,3520,3548,3577,3605,3634,3666,3696,3748
#SArabic,6 
#SEnglish,6
#SUnicode,54
#Dots,10
223,217,223,215,235,214,240,216,241,219,244,226,248,235,251,245,251,254,251,254
#Tms,10
4084,4084,4114,4143,4172,4200,4226,4252,4280,4334
#SArabic,7 
#SEnglish,7
#SUnicode,55
#Dots,11
194,207,193,227,191,235,189,241,185,242,181,238,174,227,170,219,168,215,167,215,167,215
#Tms,11
4707,4708,4736,4765,4795,4823,4851,4879,4905,4933,4983
#SArabic,8 
#SEnglish,8
#SUnicode,56
#Dots,10
164,254,155,234,149,223,145,217,143,215,142,217,138,229,133,242,128,252,128,252
#Tms,10
5484,5485,5513,5541,5569,5599,5629,5655,5682,5735
#SArabic,9
#SEnglish,9
#SUnicode,57
#Dots,19
107,198,99,207,98,214,99,219,103,221,109,218,116,212,117,207,116,205,116,202,116,201,117,201,118,205,119,215,117,235,118,245,118,250,116,253,116,253
#Tms,19
6280,6280,6308,6336,6365,6394,6423,6450,6476,6502,6529,6555,6582,6608,6635,6664,6690,6717,6772
