# Supplementary material for: Algorithm based on normal coordinate vectors with 16 segments for the data fusion from hand-written Arabic text implemented with MATLAB
Source: PeerJ Comput Sci. 2021 Sep 9;7:e705. doi: 10.7717/peerj-cs.705 (PMC8444069; doi:10.7717/peerj-cs.705)
Supplement: Supplemental Information 1 [file peerj-cs-07-705-s001.zip › ProjectAndDataset/DAD Dataset 159 Final/DAD - Numbers/testing/Writer-008,Nums(5).txt]

#WriterName,Writer-008
#SArabic,0 
#SEnglish,0
#SUnicode,48
#Dots,5
672,214,667,212,666,211,666,209,666,209
#Tms,5
0,0,4,36,55
#SArabic,1 
#SEnglish,1
#SUnicode,49
#Dots,13
630,178,638,191,640,198,641,205,641,208,642,212,642,213,642,214,642,215,642,214,643,214,643,213,643,213
#Tms,13
855,855,880,904,923,935,946,954,963,993,995,996,1011
#SArabic,2 
#SEnglish,2
#SUnicode,50
#Dots,49
605,177,594,181,591,182,589,183,588,183,587,183,586,184,586,185,586,186,587,188,588,190,589,191,590,193,591,194,592,195,593,197,594,198,595,200,596,201,596,202,597,203,597,204,598,205,598,206,598,207,598,208,599,208,599,209,599,210,600,211,600,212,601,212,601,213,601,214,602,215,603,216,603,217,604,218,604,219,605,220,605,221,606,221,607,220,607,219,608,217,608,216,609,214,609,213,609,213
#Tms,49
1820,1821,1844,1859,1872,1886,1897,1987,2008,2027,2040,2052,2062,2070,2078,2086,2093,2101,2108,2111,2115,2120,2126,2135,2136,2141,2145,2150,2159,2175,2189,2201,2205,2216,2219,2228,2235,2243,2249,2258,2270,2279,2317,2319,2326,2331,2334,2335,2361
#SArabic,3 
#SEnglish,3
#SUnicode,51
#Dots,75
559,178,565,183,566,184,566,186,566,188,566,189,566,190,565,191,564,191,563,191,563,192,562,192,561,192,560,192,559,192,558,191,557,191,556,191,555,190,555,189,554,189,553,188,553,187,553,186,552,185,552,186,551,188,550,190,549,191,548,192,548,193,547,194,547,195,546,195,545,195,544,195,543,195,542,194,541,194,541,193,540,192,539,191,538,190,538,189,538,188,537,188,537,187,537,186,536,186,537,186,539,188,543,192,543,193,545,193,546,194,547,195,547,196,548,197,549,198,550,199,551,200,552,201,552,202,553,203,554,204,554,205,555,206,555,207,555,208,555,212,555,213,554,216,553,218,551,220,551,220
#Tms,75
3189,3189,3213,3233,3246,3259,3272,3285,3294,3303,3315,3325,3334,3341,3349,3359,3367,3375,3383,3392,3400,3408,3419,3428,3437,3573,3591,3613,3626,3636,3647,3655,3662,3702,3723,3741,3753,3774,3777,3783,3792,3801,3813,3817,3826,3831,3837,3856,3861,3987,4011,4036,4036,4040,4043,4049,4056,4059,4065,4071,4074,4080,4087,4088,4096,4101,4110,4117,4126,4148,4150,4156,4161,4162,4185
#SArabic,4 
#SEnglish,4
#SUnicode,52
#Dots,81
513,186,502,195,499,199,498,201,499,202,501,203,503,202,505,201,506,201,507,200,508,200,508,199,508,198,509,198,510,198,511,198,512,199,514,200,516,200,517,200,518,200,519,200,520,200,519,200,517,201,515,202,514,202,512,203,511,204,510,205,509,205,508,206,507,208,506,208,505,210,504,211,503,213,502,213,501,215,501,216,500,218,500,219,499,220,499,222,499,223,499,224,499,225,499,227,499,228,500,229,500,230,501,230,502,231,503,231,504,231,505,231,506,231,506,232,507,232,508,232,509,231,510,231,511,231,516,229,517,229,518,228,520,227,521,226,522,225,523,224,524,223,525,222,526,222,526,221,527,220,527,219,526,219,525,220,524,220,523,221,523,221
#Tms,81
5091,5091,5115,5140,5165,5184,5197,5209,5219,5228,5237,5246,5261,5269,5410,5463,5484,5505,5517,5528,5538,5546,5561,5685,5706,5722,5734,5745,5753,5761,5769,5776,5784,5792,5800,5810,5819,5827,5835,5842,5850,5858,5866,5873,5880,5888,5896,5904,5911,5919,5930,5933,5945,5954,5963,5969,5972,5979,5984,5989,5994,6000,6003,6025,6030,6033,6039,6045,6048,6054,6060,6063,6070,6075,6079,6093,6100,6109,6114,6115,6141
#SArabic,5 
#SEnglish,5
#SUnicode,53
#Dots,63
469,195,455,208,454,209,453,212,452,214,452,215,451,217,451,218,451,219,451,221,451,224,452,225,452,227,453,228,454,229,454,230,455,231,456,232,457,232,458,232,459,232,460,232,462,231,464,230,466,229,467,228,469,226,470,225,472,223,473,222,475,220,476,219,477,216,479,213,480,212,481,209,482,208,482,205,483,204,483,202,483,201,482,200,481,200,480,200,478,200,477,200,474,201,472,202,469,203,468,204,466,205,465,205,463,206,462,207,461,207,461,208,459,208,459,209,458,210,457,210,456,210,455,210,455,210
#Tms,63
6774,6774,6785,6794,6803,6812,6821,6831,6839,6848,6857,6865,6873,6881,6888,6896,6904,6911,6919,6927,6935,6942,6950,6957,6965,6972,6979,6987,6995,7003,7010,7019,7026,7034,7041,7049,7056,7064,7071,7078,7089,7097,7106,7113,7122,7129,7137,7144,7152,7160,7168,7176,7183,7193,7202,7210,7218,7225,7233,7240,7241,7242,7255
#SArabic,6 
#SEnglish,6
#SUnicode,54
#Dots,40
395,200,416,191,418,190,421,189,423,189,424,188,425,188,426,188,427,188,428,188,429,188,429,189,430,190,430,191,430,192,431,193,431,194,431,196,432,197,432,198,432,201,432,202,433,204,433,206,434,208,434,210,434,213,434,214,435,217,435,219,435,221,435,224,435,225,436,228,436,229,436,230,437,231,436,231,435,231,435,231
#Tms,40
8136,8136,8147,8156,8165,8174,8183,8192,8201,8210,8284,8307,8327,8339,8350,8359,8368,8376,8384,8392,8399,8407,8414,8422,8429,8437,8445,8452,8460,8468,8476,8484,8491,8500,8507,8515,8525,8549,8557,8573
#SArabic,7 
#SEnglish,7
#SUnicode,55
#Dots,39
374,197,373,216,373,220,373,221,372,226,372,229,372,230,372,233,372,235,371,237,371,239,371,240,371,241,371,243,371,244,370,244,368,243,366,242,364,240,362,238,361,237,359,234,358,233,356,230,354,226,353,224,351,221,350,219,348,215,346,212,346,210,345,209,344,206,342,204,342,203,341,201,341,200,340,200,340,200
#Tms,39
9291,9291,9301,9311,9320,9329,9338,9347,9356,9365,9374,9383,9392,9401,9410,9501,9522,9538,9550,9560,9568,9575,9583,9591,9599,9607,9615,9622,9630,9638,9645,9653,9661,9669,9677,9685,9693,9704,9737
#SArabic,8 
#SEnglish,8
#SUnicode,56
#Dots,31
326,242,322,224,320,215,317,210,315,207,314,206,313,204,311,202,311,201,310,200,309,200,309,201,309,205,308,211,308,216,308,219,307,224,307,226,306,229,306,230,306,232,306,233,306,235,306,236,306,237,306,238,305,238,305,239,305,240,302,243,302,243
#Tms,31
10398,10398,10422,10440,10457,10467,10477,10488,10499,10509,10519,10617,10639,10660,10675,10686,10697,10705,10713,10720,10727,10735,10743,10751,10758,10766,10774,10782,10790,10797,10812
