# Supplementary material for: Algorithm based on normal coordinate vectors with 16 segments for the data fusion from hand-written Arabic text implemented with MATLAB
Source: PeerJ Comput Sci. 2021 Sep 9;7:e705. doi: 10.7717/peerj-cs.705 (PMC8444069; doi:10.7717/peerj-cs.705)
Supplement: Supplemental Information 1 [file peerj-cs-07-705-s001.zip › ProjectAndDataset/DAD Dataset 159 Final/DAD - Numbers/testing/Writer-008,Nums(8).txt]

#WriterName,Writer-008
#SArabic,0 
#SEnglish,0
#SUnicode,48
#Dots,20
608,232,604,234,603,235,604,234,606,230,607,229,607,228,608,225,609,225,608,225,608,226,607,227,606,227,606,228,605,228,604,228,603,228,602,228,601,228,601,228
#Tms,20
0,0,0,97,122,125,126,146,147,230,238,252,264,270,276,281,290,298,299,315
#SArabic,1 
#SEnglish,1
#SUnicode,49
#Dots,19
573,204,576,206,578,213,579,223,579,230,579,235,579,239,579,241,579,244,579,246,580,246,580,247,580,248,581,248,581,247,581,246,581,245,581,244,581,244
#Tms,19
991,991,1015,1040,1054,1065,1075,1082,1090,1097,1105,1107,1122,1130,1152,1160,1168,1168,1177
#SArabic,2 
#SEnglish,2
#SUnicode,50
#Dots,41
554,203,540,209,536,210,535,211,533,212,531,212,531,213,531,214,531,215,532,216,534,218,535,219,536,220,538,222,539,222,541,224,542,226,543,227,544,228,545,230,546,232,547,234,547,235,548,237,548,238,549,240,549,241,550,243,550,244,550,245,551,245,551,246,551,247,552,247,552,248,551,248,551,247,550,247,549,247,548,247,548,247
#Tms,41
3463,3463,3476,3489,3502,3514,3559,3573,3589,3601,3614,3624,3631,3639,3646,3655,3663,3671,3678,3686,3694,3702,3709,3717,3725,3732,3740,3748,3755,3769,3777,3785,3794,3801,3822,3846,3852,3862,3868,3869,3892
#SArabic,3 
#SEnglish,3
#SUnicode,51
#Dots,83
510,209,516,213,516,214,517,215,517,216,516,216,516,217,515,217,514,218,514,219,513,220,512,220,511,221,510,221,510,222,509,222,508,222,507,222,506,222,505,222,504,222,504,221,503,221,503,220,502,220,502,221,501,222,500,223,499,224,499,225,498,226,497,226,496,226,495,225,494,225,493,224,492,223,492,222,491,221,491,220,490,219,490,218,489,217,488,217,488,216,487,215,487,214,486,214,486,213,487,214,488,215,489,216,490,217,491,218,494,222,494,223,495,224,496,225,497,227,498,228,498,229,499,230,500,231,500,232,501,233,502,234,502,235,503,237,504,238,504,239,505,240,505,241,506,242,506,243,507,243,508,246,508,247,509,248,509,249,509,250,508,250,507,250,507,250
#Tms,83
4667,4668,4691,4709,4724,4737,4752,4762,4770,4778,4786,4793,4802,4811,4819,4827,4835,4852,4865,4884,4912,4934,4943,4988,5043,5079,5101,5121,5134,5145,5155,5208,5229,5246,5258,5270,5278,5286,5293,5301,5309,5317,5324,5332,5339,5342,5351,5367,5373,5466,5488,5493,5496,5508,5529,5532,5538,5542,5547,5551,5556,5563,5566,5573,5578,5581,5587,5593,5595,5601,5608,5612,5616,5623,5626,5650,5655,5668,5682,5737,5740,5746,5781
#SArabic,4 
#SEnglish,4
#SUnicode,52
#Dots,57
469,220,462,222,459,225,456,227,456,228,455,229,455,230,455,231,456,232,457,233,459,233,461,234,462,234,464,234,467,235,468,235,469,235,471,235,472,234,473,234,473,235,473,236,473,237,472,238,471,240,470,241,468,243,467,244,466,246,465,247,464,249,463,250,462,252,461,254,460,255,460,256,460,258,460,259,460,260,460,261,460,262,461,262,461,263,462,263,463,263,464,263,466,262,467,262,469,261,470,260,471,260,473,259,473,258,475,256,476,254,477,251,477,251
#Tms,57
7367,7367,7391,7410,7424,7437,7453,7467,7478,7489,7498,7506,7514,7522,7529,7537,7545,7553,7566,7574,7628,7640,7649,7657,7665,7672,7679,7687,7695,7702,7710,7718,7726,7734,7743,7751,7759,7766,7773,7786,7794,7808,7817,7825,7833,7840,7848,7856,7864,7872,7880,7888,7895,7903,7911,7919,7934
#SArabic,5 
#SEnglish,5
#SUnicode,53
#Dots,58
442,233,428,241,425,247,422,252,421,255,421,257,422,260,422,261,423,261,424,262,425,263,426,263,427,263,428,263,429,263,432,262,433,262,434,261,435,260,437,260,438,259,440,258,442,257,443,256,444,255,446,253,446,252,447,252,448,250,449,248,449,247,450,245,450,244,450,243,450,242,450,241,450,240,449,239,448,238,447,237,446,237,446,236,445,236,444,236,443,236,442,236,441,236,440,236,439,236,438,236,437,236,436,236,435,236,435,237,434,237,431,238,429,239,429,239
#Tms,58
8878,8878,8902,8925,8943,8956,8968,8977,8986,8995,9004,9013,9023,9032,9041,9050,9059,9068,9076,9084,9092,9100,9108,9116,9124,9131,9139,9146,9154,9161,9170,9177,9185,9193,9201,9208,9216,9225,9239,9255,9269,9281,9289,9298,9308,9320,9336,9345,9354,9362,9370,9380,9389,9397,9405,9413,9420,9436
#SArabic,6 
#SEnglish,6
#SUnicode,54
#Dots,40
367,235,391,225,397,222,401,221,402,221,403,221,404,221,404,222,404,223,404,224,405,225,405,226,405,227,405,228,405,229,405,231,405,232,405,234,405,236,404,237,404,240,404,241,403,244,403,246,402,248,402,250,401,253,400,256,400,257,399,260,399,261,399,264,398,265,398,267,398,268,398,269,398,270,397,270,395,269,395,269
#Tms,40
10836,10836,10860,10883,10897,10911,10920,11071,11094,11115,11130,11144,11160,11168,11181,11189,11197,11205,11214,11221,11229,11237,11244,11252,11260,11267,11275,11283,11291,11299,11306,11314,11322,11330,11337,11345,11354,11433,11455,11490
#SArabic,7 
#SEnglish,7
#SUnicode,55
#Dots,50
345,230,347,244,347,248,348,253,349,255,349,258,349,260,348,262,347,264,346,267,346,268,345,271,343,273,343,275,342,277,341,278,341,279,340,280,340,281,339,280,339,279,338,278,337,276,336,275,336,274,335,273,335,272,334,271,333,269,332,267,331,266,330,263,329,261,328,257,326,253,326,251,324,248,323,244,322,243,320,240,319,238,317,236,317,234,315,232,314,231,314,230,313,229,312,229,312,228,312,228
#Tms,50
12245,12246,12270,12293,12307,12321,12331,12340,12348,12357,12366,12375,12385,12394,12403,12411,12421,12430,12438,12516,12538,12559,12573,12584,12594,12602,12610,12618,12626,12633,12641,12649,12656,12665,12672,12680,12688,12695,12703,12710,12718,12726,12733,12741,12749,12757,12765,12779,12791,12818
#SArabic,8 
#SEnglish,8
#SUnicode,56
#Dots,9
299,277,296,256,292,245,290,241,288,238,287,237,286,235,285,234,285,234
#Tms,9
13582,13582,13606,13623,13636,13647,13656,13666,13683
#SArabic,8 
#SEnglish,8
#SUnicode,56
#Dots,9
280,237,272,259,270,265,268,271,268,272,268,274,267,276,265,280,265,280
#Tms,9
14016,14016,14041,14064,14078,14091,14105,14118,14138
#SArabic,9
#SEnglish,9
#SUnicode,57
#Dots,17
240,286,238,269,238,258,239,250,239,244,239,241,239,239,239,238,238,237,238,236,238,235,237,235,237,234,236,234,235,234,234,233,234,233
#Tms,17
15190,15190,15215,15237,15254,15267,15277,15287,15297,15307,15317,15327,15336,15344,15353,15362,15379
#SArabic,9
#SEnglish,9
#SUnicode,57
#Dots,14
222,240,218,252,219,254,221,255,224,256,227,255,229,254,234,253,236,252,238,252,240,253,242,253,244,252,244,252
#Tms,14
15653,15654,15678,15703,15721,15735,15749,15765,15779,15792,15806,15817,15829,15846
