# Supplementary material for: Algorithm based on normal coordinate vectors with 16 segments for the data fusion from hand-written Arabic text implemented with MATLAB
Source: PeerJ Comput Sci. 2021 Sep 9;7:e705. doi: 10.7717/peerj-cs.705 (PMC8444069; doi:10.7717/peerj-cs.705)
Supplement: Supplemental Information 1 [file peerj-cs-07-705-s001.zip › ProjectAndDataset/DAD Dataset 159 Final/DAD - Numbers/testing/Writer-011,Nums(1).txt]

#WriterName,Writer-011
#SArabic,0 
#SEnglish,0
#SUnicode,48
#Dots,2
554,242,554,242
#Tms,2
0,24
#SArabic,1 
#SEnglish,1
#SUnicode,49
#Dots,14
527,228,528,223,528,231,529,239,530,245,530,247,530,250,530,251,530,252,529,252,528,252,527,252,526,252,526,252
#Tms,14
536,536,560,586,602,616,628,640,647,731,743,746,747,774
#SArabic,2 
#SEnglish,2
#SUnicode,50
#Dots,26
515,220,496,225,496,228,498,230,500,232,503,234,504,235,505,236,505,238,506,239,506,240,506,241,506,242,506,243,506,244,506,245,506,246,506,247,507,247,507,248,507,249,507,250,506,250,505,251,504,251,504,251
#Tms,26
1314,1314,1338,1355,1371,1381,1393,1403,1412,1423,1431,1439,1447,1455,1456,1462,1471,1483,1486,1493,1502,1523,1531,1538,1539,1558
#SArabic,3 
#SEnglish,3
#SUnicode,51
#Dots,48
479,218,478,222,478,226,478,227,474,228,470,229,468,228,467,227,466,227,465,227,461,228,458,228,457,228,456,227,455,226,455,225,454,224,453,223,452,221,452,220,450,219,450,217,449,217,449,218,449,219,449,220,449,221,450,222,450,224,451,225,452,226,453,227,454,229,458,234,458,235,459,236,460,237,460,238,460,239,460,240,461,241,461,242,461,243,461,244,462,244,461,244,461,243,461,243
#Tms,48
2252,2252,2276,2300,2325,2342,2355,2369,2414,2429,2450,2462,2474,2484,2491,2499,2507,2515,2522,2530,2538,2545,2557,2575,2587,2591,2596,2603,2606,2612,2615,2622,2627,2649,2652,2657,2661,2666,2672,2675,2682,2687,2696,2712,2735,2772,2797,2818
#SArabic,4 
#SEnglish,4
#SUnicode,52
#Dots,29
436,218,420,228,426,229,433,230,435,231,436,232,435,233,434,235,432,237,430,239,429,241,428,242,427,243,428,243,428,244,430,244,431,244,433,245,435,245,436,245,438,245,440,246,441,246,442,246,443,246,444,245,445,245,446,245,446,245
#Tms,29
3386,3386,3410,3433,3450,3463,3476,3490,3503,3516,3527,3539,3551,3561,3569,3576,3586,3594,3602,3609,3618,3626,3634,3641,3650,3657,3665,3672,3699
#SArabic,5 
#SEnglish,5
#SUnicode,53
#Dots,41
402,231,407,234,409,237,409,239,408,240,406,241,404,241,401,242,399,242,396,242,394,242,393,241,392,240,391,240,391,239,391,237,391,235,391,234,391,232,392,230,393,228,394,227,395,226,395,225,397,225,398,225,399,226,400,227,401,227,403,228,403,229,405,231,406,232,406,233,406,234,407,234,407,235,407,236,405,236,404,236,404,236
#Tms,41
4504,4505,4528,4552,4568,4583,4593,4603,4613,4623,4632,4641,4648,4656,4663,4671,4679,4687,4694,4703,4710,4718,4726,4734,4741,4749,4759,4769,4776,4785,4792,4800,4808,4819,4827,4836,4843,4858,4867,4877,4893
#SArabic,6 
#SEnglish,6
#SUnicode,54
#Dots,18
358,219,376,222,379,223,380,223,380,224,380,226,380,228,380,231,380,234,381,237,383,240,384,243,386,246,387,247,387,246,384,244,381,243,381,243
#Tms,18
5568,5568,5591,5610,5639,5656,5673,5689,5704,5719,5734,5749,5762,5777,5814,5835,5858,5889
#SArabic,7 
#SEnglish,7
#SUnicode,55
#Dots,28
355,219,344,236,341,240,340,241,340,242,339,242,338,242,337,242,337,241,336,241,336,238,336,237,336,235,336,232,336,230,336,228,335,225,335,222,335,220,334,218,334,215,334,214,334,213,334,212,334,211,335,211,337,212,337,212
#Tms,28
6383,6383,6407,6422,6436,6454,6476,6491,6506,6519,6533,6545,6558,6567,6575,6583,6591,6599,6606,6615,6622,6630,6638,6646,6654,6719,6740,6778
#SArabic,8 
#SEnglish,8
#SUnicode,56
#Dots,23
305,250,314,231,317,223,319,219,319,217,320,218,321,220,322,222,324,225,325,228,326,231,327,233,328,235,328,237,329,238,329,240,329,241,330,242,330,243,330,244,330,245,330,244,330,244
#Tms,23
7304,7304,7328,7348,7363,7409,7423,7436,7449,7461,7469,7477,7485,7493,7501,7509,7516,7524,7534,7543,7573,7650,7692
#SArabic,9
#SEnglish,9
#SUnicode,57
#Dots,37
289,218,276,226,278,230,279,232,281,232,283,232,285,232,287,231,289,229,291,226,292,223,292,221,292,220,291,218,290,217,290,218,290,219,290,221,290,223,290,225,291,228,291,229,291,232,292,234,292,237,292,238,293,241,293,242,293,245,293,246,293,248,293,249,293,250,292,250,291,249,290,249,290,249
#Tms,37
8294,8294,8318,8337,8350,8364,8377,8390,8404,8417,8430,8443,8457,8470,8483,8527,8541,8553,8564,8574,8581,8589,8596,8604,8612,8620,8627,8635,8643,8651,8658,8666,8677,8747,8768,8786,8810
