# Supplementary material for: Algorithm based on normal coordinate vectors with 16 segments for the data fusion from hand-written Arabic text implemented with MATLAB
Source: PeerJ Comput Sci. 2021 Sep 9;7:e705. doi: 10.7717/peerj-cs.705 (PMC8444069; doi:10.7717/peerj-cs.705)
Supplement: Supplemental Information 1 [file peerj-cs-07-705-s001.zip › ProjectAndDataset/DAD Dataset 159 Final/DAD - Numbers/testing/Writer-011,Nums(4).txt]

#WriterName,Writer-011
#SArabic,0 
#SEnglish,0
#SUnicode,48
#Dots,2
595,245,595,245
#Tms,2
0,24
#SArabic,1 
#SEnglish,1
#SUnicode,49
#Dots,14
565,225,563,221,565,230,568,239,570,244,570,245,571,248,572,249,572,250,572,249,571,248,570,247,570,246,570,246
#Tms,14
483,483,507,528,545,554,564,566,579,633,654,657,658,685
#SArabic,2 
#SEnglish,2
#SUnicode,50
#Dots,22
546,221,529,229,528,231,528,233,529,235,531,237,532,239,533,240,534,243,535,245,536,247,536,248,538,250,539,251,540,251,540,252,541,252,542,253,543,253,543,254,542,254,542,254
#Tms,22
1272,1272,1296,1312,1327,1341,1352,1363,1374,1386,1395,1402,1410,1418,1419,1425,1429,1434,1450,1459,1483,1505
#SArabic,3 
#SEnglish,3
#SUnicode,51
#Dots,45
505,218,502,228,499,228,497,225,497,224,496,223,495,222,494,222,492,223,492,224,491,224,491,225,490,225,489,224,488,224,488,223,486,222,485,221,484,220,483,219,482,217,482,216,482,217,482,218,482,219,483,220,483,221,485,227,486,228,487,230,488,232,488,233,489,235,490,236,490,237,491,239,492,240,492,241,493,242,493,243,493,244,493,245,493,244,492,243,492,243
#Tms,45
2083,2083,2107,2130,2147,2159,2170,2182,2194,2203,2211,2218,2226,2253,2264,2273,2281,2290,2297,2305,2312,2325,2359,2364,2367,2374,2380,2401,2403,2410,2412,2419,2424,2427,2433,2441,2442,2450,2457,2470,2484,2502,2547,2554,2578
#SArabic,4 
#SEnglish,4
#SUnicode,52
#Dots,27
468,214,454,223,457,224,463,224,465,225,465,226,465,228,464,229,462,231,460,234,458,235,457,237,457,239,457,241,458,242,460,242,461,242,464,242,466,242,469,242,470,242,472,242,473,241,474,241,475,241,476,240,476,240
#Tms,27
3228,3228,3252,3276,3292,3305,3318,3331,3344,3358,3370,3384,3397,3406,3415,3424,3432,3441,3449,3457,3464,3472,3483,3491,3499,3508,3523
#SArabic,5 
#SEnglish,5
#SUnicode,53
#Dots,26
430,235,425,242,420,241,418,239,418,236,420,232,421,230,423,228,424,228,425,228,426,229,427,230,428,230,429,231,429,232,431,233,432,234,432,235,432,236,432,237,432,238,431,238,430,238,428,239,427,239,427,239
#Tms,26
3987,3987,4013,4034,4048,4061,4074,4085,4094,4103,4119,4128,4136,4144,4151,4159,4167,4175,4183,4194,4209,4218,4226,4234,4243,4259
#SArabic,6 
#SEnglish,6
#SUnicode,54
#Dots,23
389,219,402,218,402,219,402,221,402,222,402,224,401,228,400,230,400,232,401,235,402,236,402,238,402,239,403,240,403,241,403,242,403,243,404,243,404,244,403,244,403,245,401,245,401,245
#Tms,23
4758,4758,4783,4807,4821,4834,4848,4861,4873,4885,4897,4906,4913,4921,4929,4936,4944,4952,4965,4998,5007,5014,5030
#SArabic,7 
#SEnglish,7
#SUnicode,55
#Dots,27
376,224,376,223,374,231,371,236,370,240,369,242,367,245,365,246,365,247,364,247,364,246,363,246,362,244,362,241,361,239,361,235,361,233,360,229,360,227,359,224,359,222,359,221,358,219,358,218,359,219,359,221,359,221
#Tms,27
5430,5430,5454,5474,5488,5501,5514,5527,5538,5550,5566,5578,5590,5601,5613,5623,5630,5638,5646,5653,5661,5669,5677,5685,5760,5782,5813
#SArabic,8 
#SEnglish,8
#SUnicode,56
#Dots,17
326,242,335,221,337,216,337,215,337,216,339,218,340,222,341,225,343,229,343,231,344,233,345,235,345,236,345,237,346,237,346,238,346,238
#Tms,17
6195,6195,6219,6244,6282,6299,6314,6326,6337,6345,6353,6361,6369,6377,6441,6462,6497
#SArabic,9
#SEnglish,9
#SUnicode,57
#Dots,47
317,218,310,214,306,218,304,223,305,225,306,227,307,227,308,228,309,228,310,228,311,227,312,227,312,226,313,225,313,224,313,223,313,221,313,220,312,218,311,216,311,215,310,213,309,212,309,211,308,211,308,212,309,213,309,214,310,216,311,217,312,220,313,223,314,224,315,228,315,229,316,233,317,236,317,237,318,240,318,242,318,244,318,245,318,246,319,247,319,246,319,244,319,244
#Tms,47
7041,7041,7065,7090,7105,7117,7126,7133,7141,7149,7157,7165,7173,7180,7188,7196,7204,7212,7219,7227,7234,7243,7251,7259,7267,7302,7311,7318,7327,7334,7342,7350,7358,7366,7374,7382,7390,7397,7405,7412,7419,7430,7439,7460,7533,7556,7585
