# Supplementary material for: Algorithm based on normal coordinate vectors with 16 segments for the data fusion from hand-written Arabic text implemented with MATLAB
Source: PeerJ Comput Sci. 2021 Sep 9;7:e705. doi: 10.7717/peerj-cs.705 (PMC8444069; doi:10.7717/peerj-cs.705)
Supplement: Supplemental Information 1 [file peerj-cs-07-705-s001.zip › ProjectAndDataset/DAD Dataset 159 Final/DAD - Numbers/testing/Writer-011,Nums(8).txt]

#WriterName,Writer-011
#SArabic,0 
#SEnglish,0
#SUnicode,48
#Dots,2
617,238,617,238
#Tms,2
0,23
#SArabic,1 
#SEnglish,1
#SUnicode,49
#Dots,21
588,225,586,213,588,223,589,231,590,237,591,240,591,241,591,243,591,244,591,245,591,247,591,248,591,249,590,248,589,248,588,247,587,247,586,246,585,246,584,245,584,245
#Tms,21
414,414,438,457,472,486,486,489,495,501,516,519,534,570,577,580,586,591,595,596,622
#SArabic,2 
#SEnglish,2
#SUnicode,50
#Dots,22
564,214,545,221,544,225,544,229,545,231,546,233,547,234,548,237,550,240,551,242,551,243,552,244,552,245,552,246,552,247,553,247,553,248,553,249,553,250,552,250,550,250,550,250
#Tms,22
1041,1041,1066,1086,1101,1115,1128,1143,1158,1172,1181,1188,1191,1200,1206,1213,1215,1227,1244,1251,1273,1292
#SArabic,3 
#SEnglish,3
#SUnicode,51
#Dots,56
523,207,521,221,518,222,514,222,512,220,510,218,509,217,508,217,507,217,506,218,506,219,505,219,505,220,504,220,503,220,502,220,501,220,500,219,500,218,499,217,498,216,498,215,497,214,496,213,495,212,494,211,493,210,492,210,491,209,489,208,489,209,489,210,490,211,490,212,491,213,491,215,492,216,493,218,493,220,494,221,495,223,495,225,496,226,497,228,497,229,498,231,499,235,500,236,500,237,500,238,500,239,500,240,500,241,499,242,499,243,499,243
#Tms,56
1747,1747,1771,1795,1811,1824,1835,1847,1864,1873,1881,1888,1896,1904,1912,1926,1938,1947,1954,1956,1963,1968,1971,1977,1984,1986,1993,1998,2001,2021,2054,2055,2061,2067,2070,2077,2084,2086,2092,2098,2100,2106,2114,2115,2122,2127,2150,2152,2158,2161,2167,2174,2176,2182,2197,2260
#SArabic,4 
#SEnglish,4
#SUnicode,52
#Dots,39
484,206,466,217,468,220,473,221,475,221,475,222,476,223,476,224,475,225,475,226,473,227,472,228,469,231,468,232,465,235,462,237,462,238,461,239,461,241,462,242,463,243,464,244,465,245,466,245,467,245,470,245,472,246,473,246,475,246,476,246,477,246,478,246,479,245,480,245,481,245,482,245,483,245,483,244,483,244
#Tms,39
2856,2856,2881,2906,2922,2937,2950,2961,2972,2980,2988,2996,3004,3012,3019,3027,3034,3041,3050,3058,3066,3073,3081,3088,3097,3104,3112,3114,3120,3126,3135,3136,3140,3143,3150,3156,3166,3180,3219
#SArabic,5 
#SEnglish,5
#SUnicode,53
#Dots,28
442,225,435,238,430,239,426,237,426,234,426,228,428,223,431,218,433,215,436,213,438,213,439,213,440,214,442,215,443,216,443,218,444,220,444,221,444,223,444,224,445,226,445,227,445,229,445,230,445,231,444,231,442,231,442,231
#Tms,28
3640,3641,3665,3689,3706,3723,3740,3754,3768,3780,3789,3798,3806,3815,3823,3832,3841,3849,3856,3864,3872,3880,3888,3897,3912,3920,3929,3949
#SArabic,6 
#SEnglish,6
#SUnicode,54
#Dots,18
393,206,410,209,411,210,410,213,409,218,408,225,407,228,407,231,406,233,406,235,406,236,406,238,405,240,405,241,405,242,405,243,404,243,404,243
#Tms,18
4650,4650,4674,4699,4721,4742,4755,4766,4775,4783,4791,4799,4807,4815,4827,4897,4918,4956
#SArabic,7 
#SEnglish,7
#SUnicode,55
#Dots,25
380,203,374,230,372,234,371,236,369,237,368,237,368,236,367,235,366,234,366,230,365,229,365,225,365,223,364,219,363,215,363,213,362,210,362,209,361,206,361,205,361,204,361,205,362,207,362,209,362,209
#Tms,25
5397,5398,5422,5440,5454,5467,5481,5493,5506,5517,5525,5533,5540,5549,5556,5564,5571,5580,5587,5599,5607,5698,5719,5736,5758
#SArabic,8 
#SEnglish,8
#SUnicode,56
#Dots,22
334,241,339,217,341,209,341,207,342,207,342,206,343,206,344,207,346,209,348,213,351,219,352,224,354,229,354,232,354,234,354,235,354,237,354,238,354,239,354,240,354,241,354,241
#Tms,22
6123,6123,6148,6165,6181,6198,6214,6230,6246,6261,6275,6290,6303,6313,6322,6330,6339,6348,6356,6365,6412,6466
#SArabic,9
#SEnglish,9
#SUnicode,57
#Dots,44
324,206,316,205,311,210,310,216,311,218,313,220,314,220,315,220,316,220,316,219,317,218,318,216,319,215,320,214,321,211,321,209,321,206,321,204,320,203,319,202,319,203,320,205,321,208,321,211,321,216,320,220,320,223,320,226,320,232,320,235,320,237,320,240,320,241,320,243,320,244,320,245,320,246,320,247,319,248,319,249,319,250,319,249,319,247,319,247
#Tms,44
6912,6912,6937,6961,6977,6990,7003,7017,7027,7036,7045,7054,7064,7072,7082,7091,7100,7110,7117,7124,7167,7186,7204,7216,7228,7236,7244,7252,7260,7267,7275,7283,7290,7298,7306,7314,7321,7330,7337,7345,7353,7423,7446,7489
