# Supplementary material for: Algorithm based on normal coordinate vectors with 16 segments for the data fusion from hand-written Arabic text implemented with MATLAB
Source: PeerJ Comput Sci. 2021 Sep 9;7:e705. doi: 10.7717/peerj-cs.705 (PMC8444069; doi:10.7717/peerj-cs.705)
Supplement: Supplemental Information 1 [file peerj-cs-07-705-s001.zip › ProjectAndDataset/DAD Dataset 159 Final/DAD - Numbers/testing/Writer-012,Nums(8).txt]

#WriterName,Writer-012
#SArabic,0 
#SEnglish,0
#SUnicode,48
#Dots,12
612,223,604,224,606,223,610,223,613,223,615,222,616,222,617,222,615,222,613,222,612,221,612,221
#Tms,12
0,0,0,4,14,20,21,33,52,58,60,73
#SArabic,1 
#SEnglish,1
#SUnicode,49
#Dots,6
542,211,542,213,547,235,549,244,550,246,550,246
#Tms,6
527,527,537,548,559,580
#SArabic,2 
#SEnglish,2
#SUnicode,50
#Dots,10
515,206,510,205,502,207,494,221,501,236,503,239,504,242,506,245,507,247,507,247
#Tms,10
914,914,925,936,947,958,968,979,990,1012
#SArabic,3 
#SEnglish,3
#SUnicode,51
#Dots,42
454,200,453,199,445,207,445,201,444,201,444,202,443,203,441,206,439,208,438,210,436,211,436,212,435,211,435,209,434,207,434,206,434,205,434,203,434,202,434,201,434,200,434,201,434,202,434,204,434,205,434,207,434,209,434,211,435,214,435,216,436,218,436,221,437,223,437,226,438,228,438,231,438,233,439,236,439,238,439,241,440,243,440,243
#Tms,42
1460,1460,1470,1481,1492,1504,1514,1525,1536,1547,1558,1568,1580,1590,1602,1603,1609,1615,1617,1629,1641,1648,1656,1662,1668,1672,1677,1683,1686,1693,1698,1702,1707,1713,1716,1722,1728,1732,1738,1744,1746,1759
#SArabic,4 
#SEnglish,4
#SUnicode,52
#Dots,23
395,198,385,210,387,211,392,212,393,213,393,214,392,215,391,217,389,219,386,222,385,225,383,228,383,231,384,233,385,235,387,236,389,236,393,237,395,237,397,237,400,237,401,236,401,236
#Tms,23
2326,2326,2337,2348,2359,2374,2384,2395,2406,2417,2427,2438,2449,2460,2470,2481,2492,2503,2513,2524,2534,2545,2567
#SArabic,5 
#SEnglish,5
#SUnicode,53
#Dots,17
346,202,345,202,333,213,337,220,347,222,350,221,352,219,354,217,357,211,357,209,357,205,356,199,354,196,352,195,348,195,345,197,345,197
#Tms,17
2963,2963,2974,2985,2996,3007,3018,3029,3040,3051,3061,3073,3084,3095,3106,3117,3139
#SArabic,6 
#SEnglish,6
#SUnicode,54
#Dots,12
280,203,284,203,299,204,299,206,299,216,301,221,302,224,303,227,305,229,307,231,308,232,308,232
#Tms,12
3624,3624,3634,3646,3657,3668,3679,3689,3700,3712,3723,3745
#SArabic,7 
#SEnglish,7
#SUnicode,55
#Dots,17
267,194,254,221,254,221,253,221,252,218,252,217,251,212,250,208,250,203,249,197,248,191,247,188,247,186,247,185,246,186,246,188,246,188
#Tms,17
4122,4122,4132,4143,4154,4165,4176,4187,4198,4209,4220,4231,4241,4253,4266,4277,4298
#SArabic,8 
#SEnglish,8
#SUnicode,56
#Dots,21
193,217,194,222,198,216,200,212,203,207,205,203,207,199,207,198,208,198,208,199,209,201,210,203,211,207,213,211,214,215,217,221,218,224,220,226,222,228,223,228,223,228
#Tms,21
4757,4757,4768,4779,4790,4801,4812,4823,4834,4847,4857,4868,4879,4889,4900,4911,4922,4933,4944,4955,4977
#SArabic,9
#SEnglish,9
#SUnicode,57
#Dots,22
145,189,138,191,130,201,136,212,143,203,145,199,145,195,145,190,145,189,145,190,145,192,145,195,146,202,147,205,148,215,150,222,151,229,151,237,153,244,154,252,155,254,155,254
#Tms,22
5320,5320,5330,5341,5351,5362,5373,5385,5396,5429,5440,5451,5462,5473,5483,5494,5505,5516,5526,5537,5548,5570
