# Supplementary material for: Algorithm based on normal coordinate vectors with 16 segments for the data fusion from hand-written Arabic text implemented with MATLAB
Source: PeerJ Comput Sci. 2021 Sep 9;7:e705. doi: 10.7717/peerj-cs.705 (PMC8444069; doi:10.7717/peerj-cs.705)
Supplement: Supplemental Information 1 [file peerj-cs-07-705-s001.zip › ProjectAndDataset/DAD Dataset 159 Final/DAD - Numbers/testing/Writer-014,Nums(4).txt]

#WriterName,Writer-014
#SArabic,0 
#SEnglish,0
#SUnicode,48
#Dots,22
556,310,550,311,550,310,550,309,551,309,552,308,553,307,554,307,554,308,554,309,553,310,552,311,551,311,551,310,552,309,552,308,553,308,552,308,552,309,551,309,551,310,551,310
#Tms,22
0,0,35,46,49,58,74,109,112,139,155,170,185,238,247,262,273,374,382,393,404,423
#SArabic,1 
#SEnglish,1
#SUnicode,49
#Dots,24
533,308,536,292,536,291,536,289,536,290,536,293,536,296,536,299,537,303,537,306,537,310,537,311,536,313,536,315,535,316,535,317,534,318,533,320,533,321,532,322,531,323,531,324,530,324,530,324
#Tms,24
882,882,892,902,955,965,976,986,996,1007,1016,1018,1024,1029,1033,1039,1042,1048,1055,1058,1070,1072,1074,1089
#SArabic,2 
#SEnglish,2
#SUnicode,50
#Dots,31
506,297,491,297,490,298,490,299,490,301,490,302,492,306,493,308,494,309,496,313,498,315,499,315,499,316,501,318,501,319,502,320,502,322,503,322,503,323,503,324,504,325,504,326,504,327,504,328,504,329,504,330,504,331,504,330,503,330,503,329,503,329
#Tms,31
1913,1913,1925,1935,1944,1954,1964,1974,1984,1994,2003,2010,2018,2025,2033,2041,2049,2056,2064,2068,2078,2088,2098,2108,2122,2138,2198,2228,2233,2235,2247
#SArabic,3 
#SEnglish,3
#SUnicode,51
#Dots,88
474,302,476,303,475,304,472,306,470,307,469,308,467,309,465,309,464,309,463,309,462,309,462,308,461,307,461,306,460,305,460,303,460,302,460,301,460,300,460,301,460,302,460,303,460,304,460,306,459,307,459,308,458,309,458,310,457,311,456,312,455,312,455,313,454,313,453,313,452,313,451,313,450,313,449,313,448,313,448,312,447,312,446,311,446,310,445,309,444,308,444,307,443,306,443,305,442,304,442,303,441,303,441,302,441,301,440,300,441,300,442,302,442,303,443,304,443,305,444,307,444,308,444,309,445,311,445,312,445,314,446,316,446,317,446,319,446,321,447,322,447,324,447,325,447,327,447,328,447,329,447,331,447,332,447,333,447,335,447,336,448,337,448,338,448,339,448,340,448,341,448,342,447,342,447,342
#Tms,88
2759,2760,2770,2779,2789,2798,2807,2814,2822,2831,2839,2848,2856,2863,2871,2880,2888,2897,2914,2944,2954,2963,2971,2979,2987,2995,2999,3001,3010,3017,3028,3031,3038,3047,3058,3068,3073,3082,3091,3098,3103,3108,3112,3118,3121,3128,3137,3138,3142,3145,3151,3158,3160,3172,3257,3266,3272,3277,3281,3288,3292,3295,3301,3307,3311,3316,3321,3325,3331,3334,3341,3347,3349,3355,3362,3364,3371,3376,3387,3391,3394,3407,3421,3437,3462,3475,3486,3503
#SArabic,4 
#SEnglish,4
#SUnicode,52
#Dots,48
414,299,400,305,399,306,398,308,398,309,399,311,401,312,403,312,406,313,409,313,411,313,413,313,412,313,411,313,409,313,407,314,405,315,403,316,400,318,399,319,396,321,394,323,392,326,391,327,390,330,389,333,389,336,389,337,390,339,391,340,392,342,393,344,395,345,397,346,399,347,401,347,402,348,403,348,404,348,405,348,406,347,407,347,408,347,409,347,409,346,410,345,410,344,410,344
#Tms,48
4103,4103,4114,4124,4133,4143,4152,4161,4171,4180,4190,4200,4307,4315,4324,4332,4341,4349,4357,4365,4374,4383,4392,4400,4408,4417,4426,4433,4442,4450,4459,4467,4475,4483,4491,4499,4507,4514,4522,4525,4528,4534,4541,4550,4555,4564,4569,4584
#SArabic,5 
#SEnglish,5
#SUnicode,53
#Dots,30
365,298,354,313,355,315,356,318,357,318,360,320,361,320,363,320,366,319,368,318,370,316,370,315,372,312,373,310,374,304,374,302,374,300,374,299,373,298,373,297,372,297,371,297,370,297,369,297,368,297,366,298,365,298,363,299,362,300,362,300
#Tms,30
5156,5156,5166,5176,5186,5196,5207,5215,5223,5232,5241,5249,5258,5266,5275,5284,5292,5300,5308,5316,5324,5331,5338,5346,5354,5361,5368,5376,5383,5399
#SArabic,6 
#SEnglish,6
#SUnicode,54
#Dots,44
314,299,333,295,334,295,336,295,337,295,338,295,339,295,340,295,339,295,339,296,338,296,338,297,337,297,337,298,336,298,336,299,336,300,335,302,335,303,334,306,334,309,334,310,334,313,334,315,334,318,334,320,334,323,334,325,334,328,334,329,334,331,334,332,334,333,334,334,335,334,335,335,335,336,335,337,335,338,335,339,334,338,334,337,334,336,334,336
#Tms,44
6312,6312,6322,6332,6342,6351,6360,6383,6457,6473,6483,6494,6503,6514,6524,6532,6540,6548,6556,6564,6572,6581,6589,6596,6605,6614,6622,6631,6639,6646,6654,6662,6670,6677,6685,6694,6706,6751,6766,6787,6856,6864,6873,6889
#SArabic,7 
#SEnglish,7
#SUnicode,55
#Dots,43
293,307,298,290,298,289,298,288,298,287,298,288,298,289,298,292,298,294,296,298,294,305,293,307,291,312,289,314,287,318,286,319,284,323,282,326,281,328,280,329,279,331,279,332,278,332,277,331,277,329,275,325,275,323,274,321,273,316,272,309,272,307,271,303,271,301,270,297,270,295,269,293,269,291,268,290,269,291,271,292,272,292,273,293,273,293
#Tms,43
7328,7328,7340,7349,7359,7387,7403,7413,7423,7433,7442,7451,7459,7467,7475,7483,7491,7501,7509,7517,7525,7534,7544,7613,7622,7630,7638,7645,7654,7661,7669,7677,7685,7693,7701,7710,7719,7727,7861,7870,7879,7887,7904
#SArabic,8 
#SEnglish,8
#SUnicode,56
#Dots,39
219,314,229,307,231,305,234,300,237,296,239,294,240,291,243,289,243,288,244,288,244,289,244,290,244,291,244,292,244,294,244,297,244,298,244,301,244,304,244,305,244,307,244,310,244,313,244,314,244,317,244,320,244,322,245,323,245,325,245,327,245,328,245,329,245,330,246,331,246,332,246,333,246,334,245,333,245,333
#Tms,39
8675,8675,8686,8695,8705,8715,8726,8735,8747,8756,8824,8837,8846,8854,8862,8871,8878,8886,8893,8901,8909,8918,8926,8934,8942,8951,8960,8968,8977,8985,8993,9001,9008,9017,9026,9034,9043,9139,9155
#SArabic,9
#SEnglish,9
#SUnicode,57
#Dots,54
197,292,185,299,185,300,185,302,187,305,188,306,190,307,193,307,194,307,196,307,197,307,200,306,202,305,203,304,205,303,206,301,207,300,207,298,208,296,208,294,209,293,209,292,209,290,209,288,208,287,208,286,208,285,207,285,207,284,207,283,207,284,207,285,207,287,207,288,207,291,207,295,206,300,206,305,206,307,206,309,206,314,206,316,206,320,206,323,206,324,206,326,206,327,206,328,207,329,207,330,208,330,209,330,210,329,210,329
#Tms,54
11246,11246,11256,11267,11276,11288,11297,11307,11314,11323,11331,11340,11348,11356,11364,11373,11381,11389,11397,11405,11412,11420,11429,11439,11448,11461,11476,11492,11500,11534,11635,11644,11652,11660,11668,11676,11685,11693,11700,11707,11714,11722,11729,11737,11744,11752,11760,11767,11774,11783,11794,11803,11811,11826
