# Supplementary material for: Algorithm based on normal coordinate vectors with 16 segments for the data fusion from hand-written Arabic text implemented with MATLAB
Source: PeerJ Comput Sci. 2021 Sep 9;7:e705. doi: 10.7717/peerj-cs.705 (PMC8444069; doi:10.7717/peerj-cs.705)
Supplement: Supplemental Information 1 [file peerj-cs-07-705-s001.zip › ProjectAndDataset/DAD Dataset 159 Final/DAD - Numbers/testing/Writer-014,Nums(8).txt]

#WriterName,Writer-014
#SArabic,0 
#SEnglish,0
#SUnicode,48
#Dots,14
581,280,585,279,585,278,586,277,586,276,587,276,587,275,587,276,587,277,586,278,587,278,587,277,588,277,588,277
#Tms,14
0,0,3,13,28,33,49,118,135,162,222,225,227,244
#SArabic,1 
#SEnglish,1
#SUnicode,49
#Dots,36
572,286,573,271,572,270,572,268,571,265,571,264,571,263,571,262,571,263,572,264,572,265,573,267,573,268,573,270,573,271,574,272,574,274,574,275,574,277,574,278,574,279,574,281,574,282,574,283,574,284,574,285,574,286,574,287,574,288,574,289,574,290,574,291,574,292,574,293,574,294,574,294
#Tms,36
1240,1240,1250,1261,1270,1280,1289,1297,1359,1369,1378,1386,1394,1403,1404,1410,1413,1419,1425,1429,1434,1440,1443,1449,1455,1459,1464,1470,1473,1479,1485,1489,1498,1509,1519,1539
#SArabic,2 
#SEnglish,2
#SUnicode,50
#Dots,39
549,273,558,272,557,272,556,272,554,272,551,273,549,273,547,274,544,275,543,276,542,277,541,278,541,279,540,280,540,281,540,282,541,283,541,285,542,286,543,287,544,289,544,290,545,291,545,292,546,293,546,294,546,295,547,296,547,297,547,298,547,299,547,300,548,301,548,302,548,303,548,304,548,305,547,305,547,305
#Tms,39
2177,2177,2238,2248,2258,2268,2278,2288,2299,2309,2318,2327,2336,2345,2355,2365,2375,2385,2395,2404,2412,2420,2427,2433,2442,2454,2463,2472,2478,2487,2502,2514,2529,2547,2562,2583,2607,2673,2690
#SArabic,3 
#SEnglish,3
#SUnicode,51
#Dots,86
525,278,527,270,527,271,528,272,528,273,528,275,527,277,526,278,525,279,522,280,521,281,520,281,519,281,518,281,517,281,517,280,517,279,517,278,517,277,517,278,517,279,516,279,515,280,514,280,514,281,513,281,512,281,511,281,510,281,509,281,508,281,508,280,507,280,507,279,506,278,506,277,505,276,504,275,504,274,504,273,504,272,503,271,503,270,503,269,504,270,504,271,504,272,505,273,505,274,505,275,506,276,506,277,506,279,506,280,507,281,507,282,507,284,507,285,508,287,508,288,508,289,508,291,508,292,508,293,508,295,508,296,508,297,508,298,508,299,508,300,508,301,508,302,508,303,508,304,508,305,508,306,508,307,508,308,508,309,508,310,508,311,509,311,510,311,510,310,511,310,511,310
#Tms,86
3182,3182,3211,3221,3231,3242,3251,3261,3270,3280,3289,3299,3310,3319,3329,3339,3349,3359,3372,3429,3447,3457,3468,3477,3486,3494,3503,3513,3528,3537,3558,3573,3576,3582,3592,3603,3606,3618,3622,3627,3636,3642,3652,3661,3726,3732,3735,3742,3747,3751,3761,3762,3765,3772,3777,3781,3786,3792,3795,3802,3807,3811,3816,3819,3825,3832,3834,3841,3846,3855,3862,3871,3879,3892,3901,3915,3936,3954,3969,3984,3999,4044,4074,4081,4083,4097
#SArabic,4 
#SEnglish,4
#SUnicode,52
#Dots,87
476,278,490,271,489,271,488,272,487,273,485,274,483,275,482,275,480,276,479,277,477,277,476,278,475,279,474,280,472,281,471,283,470,284,469,285,469,287,468,287,468,288,468,289,468,290,469,290,470,291,471,291,472,291,474,291,475,291,478,291,479,291,481,291,482,291,483,291,483,290,482,290,481,290,480,291,479,291,477,292,475,292,474,293,472,294,471,294,471,295,470,296,469,296,468,297,467,298,467,299,466,299,465,300,464,301,464,302,463,303,463,304,463,306,463,307,463,308,463,309,463,310,463,311,463,312,464,313,465,314,465,315,466,316,467,317,467,318,468,318,469,319,470,320,472,320,473,320,474,321,475,321,476,321,477,321,478,321,479,321,480,321,481,321,482,320,483,319,483,318,483,317,483,317
#Tms,87
4682,4682,4755,4766,4776,4786,4795,4806,4815,4823,4831,4839,4847,4854,4862,4870,4878,4886,4895,4902,4910,4918,4929,4937,4946,4954,4962,4970,4978,4986,4994,5002,5010,5035,5055,5127,5139,5149,5158,5166,5174,5182,5190,5197,5199,5202,5208,5215,5217,5224,5229,5232,5238,5241,5247,5254,5263,5268,5271,5277,5284,5286,5292,5298,5307,5314,5316,5322,5328,5331,5337,5344,5346,5352,5358,5361,5367,5374,5376,5384,5388,5391,5397,5406,5412,5415,5427
#SArabic,5 
#SEnglish,5
#SUnicode,53
#Dots,24
443,284,433,293,434,294,435,295,436,295,438,295,440,295,442,295,444,294,445,293,445,292,447,290,447,289,447,288,447,287,447,286,446,285,445,284,444,283,443,283,442,283,441,282,440,282,440,282
#Tms,24
6155,6155,6164,6175,6185,6195,6204,6215,6225,6235,6245,6253,6261,6269,6277,6284,6293,6300,6308,6316,6323,6331,6342,6365
#SArabic,6 
#SEnglish,6
#SUnicode,54
#Dots,35
402,281,414,277,415,277,416,278,416,279,416,280,416,281,415,281,415,283,414,286,413,287,413,289,412,292,412,294,412,296,412,298,412,300,412,302,412,303,412,305,413,306,413,308,413,309,413,311,413,312,413,314,413,315,413,316,413,317,413,318,414,318,414,317,415,316,416,315,416,315
#Tms,35
7192,7192,7202,7275,7305,7327,7337,7347,7357,7367,7377,7385,7394,7402,7412,7419,7427,7435,7443,7450,7458,7466,7474,7481,7490,7498,7508,7516,7525,7537,7590,7599,7607,7615,7631
#SArabic,7 
#SEnglish,7
#SUnicode,55
#Dots,43
386,281,391,269,390,270,390,271,389,273,388,277,386,283,385,287,385,289,383,295,381,298,380,301,379,303,378,303,378,305,377,306,376,307,375,307,374,306,374,305,373,304,373,302,372,300,372,298,372,296,371,293,370,289,369,286,368,282,367,279,366,275,366,274,366,271,365,270,365,268,365,267,364,266,364,265,363,265,363,264,362,264,362,265,362,265
#Tms,43
8203,8203,8241,8251,8261,8271,8281,8291,8301,8311,8322,8331,8341,8348,8358,8366,8377,8407,8445,8454,8463,8470,8478,8486,8493,8502,8511,8518,8528,8536,8545,8552,8560,8568,8576,8584,8592,8600,8608,8619,8627,8694,8713
#SArabic,8 
#SEnglish,8
#SUnicode,56
#Dots,38
315,301,327,283,328,281,329,278,330,277,331,276,331,275,332,274,333,274,333,273,334,273,334,274,335,275,335,276,335,277,336,278,336,279,336,281,336,284,336,286,336,288,336,291,336,292,336,295,337,297,337,299,338,301,339,303,339,304,340,305,340,306,340,307,341,308,341,309,342,309,342,310,342,309,342,309
#Tms,38
9808,9808,9818,9828,9838,9848,9859,9869,9879,9888,9906,9951,9966,9976,9983,9991,9999,10009,10018,10025,10033,10042,10050,10058,10067,10075,10082,10090,10098,10106,10113,10121,10129,10138,10146,10154,10217,10234
#SArabic,9
#SEnglish,9
#SUnicode,57
#Dots,70
279,278,274,273,273,273,270,274,269,275,268,275,266,277,265,278,264,279,264,280,263,282,263,284,263,285,263,286,263,287,263,288,263,289,264,290,265,290,265,291,266,291,267,291,267,292,268,292,269,292,270,292,271,292,272,292,273,292,274,292,275,291,276,291,277,291,277,290,278,290,278,289,279,288,279,287,279,286,279,285,279,284,279,283,279,282,279,281,279,280,279,279,279,278,279,277,278,276,278,275,278,274,279,274,279,275,278,277,278,278,277,282,276,285,276,287,274,293,273,297,272,298,272,302,271,306,271,308,271,310,271,312,271,314,271,315,271,316,271,316
#Tms,70
10892,10892,10902,10912,10922,10932,10942,10952,10962,10971,10981,10991,11001,11011,11021,11031,11041,11051,11064,11072,11080,11094,11102,11110,11118,11127,11135,11143,11151,11161,11170,11178,11193,11205,11214,11222,11235,11251,11260,11268,11281,11290,11298,11307,11320,11329,11337,11345,11358,11380,11547,11571,11721,11731,11742,11752,11761,11772,11782,11791,11800,11810,11820,11830,11841,11850,11860,11868,11877,11894
