# Supplementary material for: Algorithm based on normal coordinate vectors with 16 segments for the data fusion from hand-written Arabic text implemented with MATLAB
Source: PeerJ Comput Sci. 2021 Sep 9;7:e705. doi: 10.7717/peerj-cs.705 (PMC8444069; doi:10.7717/peerj-cs.705)
Supplement: Supplemental Information 1 [file peerj-cs-07-705-s001.zip › ProjectAndDataset/DAD Dataset 159 Final/DAD - Numbers/testing/Writer-014,Nums.txt]

#WriterName,Writer-014
#SArabic,0 
#SEnglish,0
#SUnicode,48
#Dots,2
556,272,556,272
#Tms,2
0,9
#SArabic,1 
#SEnglish,1
#SUnicode,49
#Dots,28
529,274,533,263,533,262,533,261,533,260,533,261,533,262,533,263,532,265,532,266,531,268,530,270,530,272,529,274,529,276,528,277,528,278,527,279,527,280,526,281,526,282,526,283,525,283,525,284,524,284,524,285,523,285,523,285
#Tms,28
1569,1569,1579,1589,1604,1691,1707,1716,1724,1732,1740,1749,1757,1765,1773,1781,1790,1790,1802,1811,1827,1862,1880,1892,1907,1910,1912,1930
#SArabic,2 
#SEnglish,2
#SUnicode,50
#Dots,48
503,266,495,261,494,261,492,261,491,261,489,262,488,262,487,263,486,264,485,265,485,266,484,267,484,268,484,269,484,270,484,271,485,272,486,274,487,275,487,276,488,277,489,278,489,279,490,280,491,281,491,282,492,282,492,283,493,283,493,284,494,285,494,286,494,287,494,288,495,288,495,289,495,290,495,291,495,292,495,293,495,294,495,295,495,296,495,297,495,298,494,298,493,298,493,298
#Tms,48
3067,3067,3077,3086,3096,3105,3114,3122,3130,3143,3156,3165,3173,3181,3189,3197,3205,3214,3224,3233,3240,3249,3257,3265,3278,3288,3295,3304,3312,3317,3332,3344,3359,3368,3374,3383,3398,3407,3417,3428,3443,3458,3477,3518,3563,3572,3581,3598
#SArabic,3 
#SEnglish,3
#SUnicode,51
#Dots,105
455,267,457,260,458,260,458,261,458,262,459,263,459,264,458,265,458,267,457,268,456,269,455,270,454,270,453,271,452,271,451,271,450,271,449,271,448,271,447,270,446,269,445,268,445,267,444,266,444,265,444,264,443,265,442,266,441,266,440,267,439,268,438,268,437,269,436,269,435,269,434,270,433,270,432,270,431,270,430,270,429,269,428,269,427,269,427,268,426,268,426,267,425,267,425,266,424,266,424,265,423,264,423,263,423,262,422,261,422,260,422,259,422,258,422,257,423,257,423,258,423,259,424,260,424,261,424,262,424,263,424,264,424,267,424,268,425,269,425,271,425,272,425,273,425,274,425,275,425,276,425,277,425,278,425,279,425,280,425,281,425,282,425,283,424,284,424,285,424,286,424,287,424,288,424,289,424,290,424,292,424,293,424,294,423,295,423,296,423,297,423,298,423,299,423,300,423,301,423,302,423,303,422,303,421,303,420,303,420,303
#Tms,105
4323,4323,4334,4421,4433,4442,4450,4459,4467,4474,4483,4490,4498,4506,4517,4526,4535,4547,4556,4565,4577,4586,4593,4601,4609,4622,4715,4730,4740,4747,4755,4763,4770,4781,4790,4800,4811,4822,4835,4844,4853,4865,4874,4880,4890,4895,4899,4904,4910,4913,4920,4925,4934,4940,4943,4950,4959,4970,5087,5097,5100,5109,5114,5117,5123,5130,5140,5144,5147,5153,5160,5162,5169,5174,5177,5183,5186,5192,5199,5207,5213,5216,5222,5229,5231,5237,5243,5246,5252,5262,5267,5273,5283,5289,5297,5312,5327,5351,5375,5420,5456,5471,5480,5488,5504
#SArabic,4 
#SEnglish,4
#SUnicode,52
#Dots,56
389,262,375,263,373,264,372,265,372,267,372,269,372,270,373,271,373,272,376,273,377,273,379,274,382,274,385,274,387,274,389,274,390,274,389,275,388,275,386,275,385,276,383,277,382,277,380,279,378,280,377,281,376,282,374,285,373,287,373,288,373,290,373,292,373,293,374,295,374,296,376,298,377,300,379,302,380,303,381,304,383,305,384,306,385,306,387,306,389,306,391,306,392,306,393,306,395,306,396,306,397,306,399,306,401,306,401,305,402,305,402,305
#Tms,56
6334,6334,6344,6354,6364,6373,6382,6391,6401,6410,6419,6428,6437,6446,6456,6466,6476,6539,6547,6556,6564,6572,6580,6588,6596,6605,6613,6622,6630,6638,6646,6655,6663,6672,6680,6689,6697,6706,6714,6721,6729,6740,6749,6757,6766,6774,6782,6790,6798,6809,6818,6826,6834,6842,6850,6865
#SArabic,5 
#SEnglish,5
#SUnicode,53
#Dots,56
339,275,331,274,330,275,329,275,328,277,327,278,326,279,325,281,325,282,325,283,324,285,324,286,325,288,325,289,326,289,327,290,328,291,329,292,330,292,332,292,333,293,334,293,335,293,337,293,338,292,339,292,340,292,342,291,343,291,343,290,344,290,345,289,346,288,346,287,347,287,347,286,347,285,347,284,347,283,347,282,347,281,346,280,346,279,345,279,344,278,343,277,343,276,341,276,341,275,340,275,339,274,338,274,337,274,336,275,335,275,335,275
#Tms,56
8019,8019,8029,8039,8049,8058,8068,8077,8087,8096,8104,8113,8121,8133,8142,8150,8158,8165,8174,8182,8190,8199,8207,8215,8224,8232,8240,8248,8255,8263,8272,8281,8292,8301,8309,8317,8325,8336,8345,8355,8366,8375,8385,8393,8401,8408,8416,8424,8432,8440,8453,8466,8474,8482,8490,8506
#SArabic,6 
#SEnglish,6
#SUnicode,54
#Dots,36
271,263,281,265,283,265,285,265,286,265,287,265,288,265,289,265,290,265,291,265,292,265,291,265,291,266,290,266,288,269,286,271,285,272,284,275,282,279,281,282,279,286,278,289,278,292,277,295,276,297,276,299,275,301,275,302,275,303,275,304,275,305,275,306,275,307,276,306,276,305,276,305
#Tms,36
9397,9397,9407,9417,9427,9437,9446,9456,9468,9482,9656,9851,9862,9872,9881,9890,9900,9909,9919,9929,9940,9950,9960,9970,9980,9989,9999,10009,10017,10025,10034,10046,10091,10121,10130,10146
#SArabic,7 
#SEnglish,7
#SUnicode,55
#Dots,34
252,269,256,256,256,255,256,256,256,257,256,260,255,263,255,265,253,269,250,277,249,279,247,284,245,286,243,290,242,292,240,295,240,296,239,297,238,297,238,296,238,295,238,294,237,292,237,291,237,288,237,286,236,281,236,278,236,273,235,270,235,265,234,263,234,258,234,258
#Tms,34
10833,10833,10843,10890,10901,10910,10920,10929,10939,10950,10959,10968,10976,10984,10992,11001,11009,11017,11120,11129,11137,11146,11153,11161,11169,11177,11185,11192,11200,11208,11217,11224,11233,11249
#SArabic,8 
#SEnglish,8
#SUnicode,56
#Dots,39
180,294,190,284,192,280,196,274,200,267,202,262,203,260,204,258,205,259,205,260,205,261,205,263,205,265,205,268,205,269,204,272,204,274,203,278,203,281,203,283,202,287,202,289,202,293,201,294,200,297,200,299,199,301,198,303,198,305,198,306,197,307,197,308,197,309,197,310,197,311,197,312,197,313,196,313,196,313
#Tms,39
12120,12120,12131,12140,12151,12160,12169,12180,12228,12239,12249,12258,12266,12274,12281,12289,12297,12305,12313,12320,12328,12336,12344,12352,12360,12368,12376,12384,12393,12400,12408,12416,12423,12431,12438,12459,12476,12483,12561
#SArabic,9
#SEnglish,9
#SUnicode,57
#Dots,106
155,261,144,260,143,261,142,262,141,263,140,264,139,265,139,266,139,267,139,270,139,271,139,273,140,274,140,275,142,276,142,277,144,277,145,278,146,278,147,278,148,279,149,279,150,279,151,279,152,279,153,278,154,278,155,278,155,277,156,277,157,276,158,275,159,275,159,274,160,274,160,273,160,272,160,271,161,271,161,270,161,269,161,268,161,267,161,266,161,265,161,264,161,263,160,263,160,262,160,261,160,260,160,259,160,258,160,259,160,260,160,261,160,262,160,263,160,264,160,265,160,266,159,267,159,268,159,269,159,270,158,272,158,273,157,275,157,276,156,278,156,280,155,281,155,283,154,284,154,286,154,287,154,289,154,290,153,291,153,292,153,293,153,295,153,296,153,297,153,299,153,300,153,301,153,302,153,303,153,304,153,305,153,306,153,307,153,308,153,309,153,310,153,311,153,312,154,312,154,313,154,314,153,314,152,315,151,315,150,315,150,315
#Tms,106
14362,14362,14373,14382,14391,14401,14411,14421,14431,14442,14452,14461,14471,14481,14490,14500,14508,14516,14525,14533,14541,14549,14557,14565,14573,14581,14591,14601,14609,14617,14625,14640,14651,14660,14668,14677,14686,14694,14705,14714,14722,14735,14750,14765,14780,14798,14814,14823,14837,14879,14943,14973,14996,15101,15114,15128,15137,15153,15162,15170,15179,15186,15194,15202,15210,15218,15226,15236,15244,15253,15261,15269,15277,15285,15293,15302,15310,15317,15325,15333,15341,15349,15357,15365,15372,15380,15389,15397,15410,15419,15434,15449,15464,15485,15509,15530,15554,15575,15584,15608,15704,15712,15723,15730,15738,15753
