# Supplementary material for: Algorithm based on normal coordinate vectors with 16 segments for the data fusion from hand-written Arabic text implemented with MATLAB
Source: PeerJ Comput Sci. 2021 Sep 9;7:e705. doi: 10.7717/peerj-cs.705 (PMC8444069; doi:10.7717/peerj-cs.705)
Supplement: Supplemental Information 1 [file peerj-cs-07-705-s001.zip › ProjectAndDataset/DAD Dataset 159 Final/DAD - Numbers/testing/Writer-016,Nums.txt]

#WriterName,Writer-016
#SArabic,0 
#SEnglish,0
#SUnicode,48
#Dots,2
719,234,719,234
#Tms,2
0,25
#SArabic,1 
#SEnglish,1
#SUnicode,49
#Dots,13
691,229,698,217,698,215,698,216,697,219,696,227,694,233,694,238,693,241,693,243,694,243,694,242,694,242
#Tms,13
801,801,826,908,934,958,982,1003,1025,1038,1107,1111,1150
#SArabic,2 
#SEnglish,2
#SUnicode,50
#Dots,8
671,218,660,226,659,230,662,235,665,238,668,239,669,239,669,239
#Tms,8
2828,2828,2853,2869,2884,2897,2911,2940
#SArabic,3 
#SEnglish,3
#SUnicode,51
#Dots,36
641,219,629,224,629,221,629,220,628,222,626,224,625,225,624,227,622,227,621,227,620,227,619,225,618,223,617,222,616,218,616,216,615,215,615,213,615,212,614,211,614,212,615,215,616,220,617,223,617,226,618,228,618,229,618,231,619,232,619,234,619,235,619,236,619,237,620,238,620,239,620,239
#Tms,36
4476,4476,4501,4527,4544,4558,4572,4586,4599,4612,4626,4639,4650,4661,4673,4684,4692,4700,4708,4717,4793,4815,4836,4849,4861,4870,4878,4886,4893,4901,4908,4917,4929,4950,4959,4981
#SArabic,4 
#SEnglish,4
#SUnicode,52
#Dots,27
595,215,583,220,582,223,585,226,587,227,589,228,591,228,591,229,590,230,590,232,589,233,588,235,588,237,588,238,589,240,590,240,591,240,593,241,594,241,595,241,597,240,598,240,600,239,601,238,602,237,603,237,603,237
#Tms,27
6376,6376,6403,6426,6440,6453,6465,6480,6495,6507,6519,6531,6543,6553,6563,6570,6578,6586,6594,6602,6610,6622,6631,6638,6647,6655,6670
#SArabic,5 
#SEnglish,5
#SUnicode,53
#Dots,33
562,225,552,233,552,237,555,238,557,238,561,237,563,236,565,235,567,234,568,233,569,232,569,231,569,230,569,229,569,227,569,226,569,225,569,224,569,222,568,221,568,220,567,220,566,220,565,220,563,221,562,222,561,223,560,224,558,225,557,225,555,226,554,227,554,227
#Tms,33
7473,7473,7501,7516,7529,7541,7553,7564,7572,7581,7590,7599,7606,7614,7622,7630,7637,7645,7653,7661,7671,7683,7696,7705,7713,7721,7729,7737,7746,7753,7761,7769,7785
#SArabic,6 
#SEnglish,6
#SUnicode,54
#Dots,17
516,215,528,219,534,220,534,221,532,222,532,223,531,226,530,227,530,229,530,231,529,233,529,234,529,236,529,237,529,238,529,239,529,239
#Tms,17
8826,8826,8850,8898,8914,8926,8941,8951,8961,8970,8977,8985,8992,9001,9009,9018,9087
#SArabic,7 
#SEnglish,7
#SUnicode,55
#Dots,14
486,218,486,232,486,235,487,235,489,233,493,228,497,222,499,218,500,217,500,216,501,215,501,214,501,213,501,213
#Tms,14
10891,10891,10916,10966,10990,11015,11031,11046,11055,11064,11072,11081,11091,11122
#SArabic,8 
#SEnglish,8
#SUnicode,56
#Dots,19
452,229,458,216,460,211,460,212,461,212,461,214,462,216,463,219,464,221,464,224,464,225,465,227,465,230,466,231,466,232,466,233,466,232,467,232,467,232
#Tms,19
11649,11649,11674,11765,11775,11784,11794,11803,11813,11821,11831,11840,11850,11859,11867,11877,11892,11901,11917
#SArabic,9
#SEnglish,9
#SUnicode,57
#Dots,41
425,216,413,221,412,223,412,224,412,226,412,227,414,228,416,229,418,229,420,228,422,226,424,224,426,223,427,221,427,219,428,219,428,217,428,215,429,214,429,212,429,211,428,211,428,212,428,213,428,214,427,216,427,218,427,221,426,222,426,225,425,227,425,230,424,232,423,235,423,238,422,239,421,242,421,243,421,242,421,241,421,241
#Tms,41
12642,12642,12652,12661,12671,12680,12690,12700,12709,12719,12728,12737,12748,12757,12767,12776,12785,12794,12803,12812,12824,12870,12894,12906,12914,12923,12931,12939,12947,12956,12964,12971,12980,12987,12996,13004,13014,13026,13074,13083,13104
