# Supplementary material for: Algorithm based on normal coordinate vectors with 16 segments for the data fusion from hand-written Arabic text implemented with MATLAB
Source: PeerJ Comput Sci. 2021 Sep 9;7:e705. doi: 10.7717/peerj-cs.705 (PMC8444069; doi:10.7717/peerj-cs.705)
Supplement: Supplemental Information 1 [file peerj-cs-07-705-s001.zip › ProjectAndDataset/DAD Dataset 159 Final/DAD - Numbers/testing/Writer-017,Nums(1).txt]

#WriterName,Writer-017
#SArabic,0 
#SEnglish,0
#SUnicode,48
#Dots,2
613,228,613,228
#Tms,2
0,25
#SArabic,1 
#SEnglish,1
#SUnicode,49
#Dots,5
581,222,583,236,583,242,581,246,581,246
#Tms,5
948,948,967,986,1016
#SArabic,2 
#SEnglish,2
#SUnicode,50
#Dots,9
552,219,539,224,538,232,541,239,545,243,547,245,549,246,550,246,550,246
#Tms,9
2266,2266,2292,2310,2326,2335,2346,2357,2375
#SArabic,3 
#SEnglish,3
#SUnicode,51
#Dots,13
504,220,498,231,492,230,488,227,485,224,484,222,483,221,484,222,488,227,498,235,504,240,506,243,506,243
#Tms,13
3448,3448,3473,3496,3513,3527,3537,3581,3603,3626,3648,3670,3694
#SArabic,4 
#SEnglish,4
#SUnicode,52
#Dots,19
452,220,442,228,448,231,456,232,457,233,456,234,456,236,455,238,454,241,454,244,455,245,457,247,461,249,467,250,472,251,473,251,474,251,474,250,474,250
#Tms,19
5185,5185,5210,5233,5248,5261,5271,5281,5291,5300,5310,5319,5328,5337,5345,5353,5360,5368,5385
#SArabic,5 
#SEnglish,5
#SUnicode,53
#Dots,15
409,228,396,232,394,239,397,245,405,245,411,240,413,235,413,231,413,229,412,227,411,226,410,226,409,226,408,226,408,226
#Tms,15
6346,6346,6371,6396,6422,6446,6465,6480,6492,6501,6510,6519,6529,6539,6555
#SArabic,6 
#SEnglish,6
#SUnicode,54
#Dots,17
355,215,369,217,374,217,374,218,375,221,375,225,375,229,375,232,375,234,376,237,378,240,379,242,381,244,382,245,382,246,382,246,382,246
#Tms,17
7243,7243,7268,7301,7316,7330,7340,7350,7359,7369,7378,7388,7397,7406,7413,7422,7438
#SArabic,7 
#SEnglish,7
#SUnicode,55
#Dots,17
330,219,333,233,333,241,331,245,330,244,327,243,325,240,323,239,320,236,318,234,316,230,315,229,314,226,313,224,312,224,311,225,311,225
#Tms,17
7978,7978,8003,8026,8042,8052,8060,8068,8076,8084,8092,8100,8108,8116,8125,8149,8166
#SArabic,8 
#SEnglish,8
#SUnicode,56
#Dots,27
274,230,273,244,274,244,274,241,275,236,276,231,276,227,277,225,277,223,277,222,277,221,278,220,278,219,279,219,280,220,281,221,284,224,287,227,288,229,291,232,292,234,294,237,295,238,295,240,296,241,296,242,296,242
#Tms,27
8945,8945,8975,9001,9018,9032,9044,9052,9061,9069,9077,9085,9093,9115,9124,9132,9140,9149,9157,9165,9174,9181,9190,9197,9206,9214,9230
#SArabic,9
#SEnglish,9
#SUnicode,57
#Dots,29
246,222,234,220,230,226,230,233,232,236,236,238,239,238,242,236,244,234,246,232,247,229,247,226,247,224,247,222,247,221,246,221,247,221,247,222,248,224,249,225,250,228,251,229,253,233,255,236,256,238,258,240,258,241,259,243,259,243
#Tms,29
9768,9769,9793,9818,9833,9847,9859,9868,9878,9887,9897,9907,9916,9926,9936,9946,9988,9997,10005,10013,10022,10029,10038,10046,10056,10063,10071,10079,10095
