# Supplementary material for: Algorithm based on normal coordinate vectors with 16 segments for the data fusion from hand-written Arabic text implemented with MATLAB
Source: PeerJ Comput Sci. 2021 Sep 9;7:e705. doi: 10.7717/peerj-cs.705 (PMC8444069; doi:10.7717/peerj-cs.705)
Supplement: Supplemental Information 1 [file peerj-cs-07-705-s001.zip › ProjectAndDataset/DAD Dataset 159 Final/DAD - Numbers/testing/Writer-017,Nums(8).txt]

#WriterName,Writer-017
#SArabic,0 
#SEnglish,0
#SUnicode,48
#Dots,2
622,234,622,234
#Tms,2
0,25
#SArabic,1 
#SEnglish,1
#SUnicode,49
#Dots,5
584,230,595,238,600,247,599,249,599,249
#Tms,5
855,855,881,906,956
#SArabic,2 
#SEnglish,2
#SUnicode,50
#Dots,6
558,224,548,234,557,247,564,252,567,253,567,253
#Tms,6
1350,1351,1376,1401,1427,1473
#SArabic,3 
#SEnglish,3
#SUnicode,51
#Dots,45
513,226,513,225,513,223,513,222,514,221,515,221,517,223,518,225,520,227,520,229,521,230,521,232,520,233,519,235,517,236,516,236,513,237,511,237,509,237,506,236,503,234,502,233,500,231,499,230,497,229,497,228,496,228,497,228,497,229,499,231,500,233,501,234,502,235,503,237,505,238,506,240,508,242,509,243,510,244,511,245,512,246,513,247,513,248,513,249,513,249
#Tms,45
3279,3281,3332,3357,3383,3398,3412,3422,3432,3441,3449,3457,3464,3472,3480,3488,3496,3504,3512,3520,3529,3537,3545,3553,3562,3569,3578,3597,3606,3614,3622,3625,3627,3636,3639,3643,3648,3654,3658,3664,3669,3673,3679,3688,3720
#SArabic,4 
#SEnglish,4
#SUnicode,52
#Dots,15
457,229,446,236,449,242,460,243,461,243,460,246,461,250,463,254,466,256,468,257,472,258,474,259,478,259,482,258,482,258
#Tms,15
4975,4975,5001,5027,5050,5069,5084,5097,5105,5113,5121,5130,5138,5147,5163
#SArabic,5 
#SEnglish,5
#SUnicode,53
#Dots,21
410,230,397,230,392,236,392,239,394,242,398,244,405,244,409,243,411,241,412,239,412,237,412,236,411,235,411,234,409,232,408,232,407,231,406,231,405,231,404,232,404,232
#Tms,21
7494,7494,7519,7536,7550,7563,7578,7590,7599,7608,7616,7625,7632,7641,7649,7657,7665,7672,7680,7688,7703
#SArabic,6 
#SEnglish,6
#SUnicode,54
#Dots,28
372,226,359,225,354,226,346,227,344,227,345,227,346,227,351,227,358,227,364,227,368,227,370,227,372,228,373,229,375,230,376,230,377,232,378,233,378,234,378,236,379,238,380,240,380,241,381,243,383,245,383,246,385,247,385,247
#Tms,28
8086,8086,8111,8135,8160,8194,8209,8224,8237,8249,8257,8264,8272,8280,8288,8297,8305,8314,8323,8331,8339,8347,8354,8363,8370,8379,8387,8406
#SArabic,7 
#SEnglish,7
#SUnicode,55
#Dots,12
324,226,326,240,326,249,325,252,324,252,320,247,315,241,311,236,310,234,309,232,308,231,308,231
#Tms,12
9054,9054,9080,9105,9126,9142,9158,9172,9182,9193,9202,9225
#SArabic,8 
#SEnglish,8
#SUnicode,56
#Dots,11
271,245,271,230,271,227,274,228,288,237,294,242,295,243,296,245,296,246,296,247,296,247
#Tms,11
9773,9773,9797,9824,9850,9869,9879,9888,9898,9907,9923
#SArabic,9
#SEnglish,9
#SUnicode,57
#Dots,23
241,224,231,233,233,240,237,242,240,239,243,235,245,229,246,225,246,223,246,222,246,223,247,224,248,227,249,229,251,233,253,235,255,239,257,240,259,243,260,244,261,246,263,246,263,246
#Tms,23
10519,10519,10544,10564,10579,10592,10607,10619,10629,10639,10660,10669,10678,10686,10694,10702,10710,10718,10726,10733,10742,10750,10766
