# Supplementary material for: Algorithm based on normal coordinate vectors with 16 segments for the data fusion from hand-written Arabic text implemented with MATLAB
Source: PeerJ Comput Sci. 2021 Sep 9;7:e705. doi: 10.7717/peerj-cs.705 (PMC8444069; doi:10.7717/peerj-cs.705)
Supplement: Supplemental Information 1 [file peerj-cs-07-705-s001.zip › ProjectAndDataset/DAD Dataset 159 Final/DAD - Numbers/testing/Writer-017,Nums(9).txt]

#WriterName,Writer-017
#SArabic,0 
#SEnglish,0
#SUnicode,48
#Dots,2
639,243,639,243
#Tms,2
0,26
#SArabic,1 
#SEnglish,1
#SUnicode,49
#Dots,5
604,231,611,243,617,251,617,253,617,253
#Tms,5
1087,1087,1111,1137,1188
#SArabic,2 
#SEnglish,2
#SUnicode,50
#Dots,7
578,230,566,232,564,239,571,247,581,252,582,252,582,252
#Tms,7
1840,1840,1865,1889,1916,1940,1974
#SArabic,3 
#SEnglish,3
#SUnicode,51
#Dots,11
532,232,523,242,515,238,512,235,513,235,518,240,526,246,530,249,533,252,536,255,536,255
#Tms,11
2476,2476,2502,2526,2564,2588,2606,2620,2632,2641,2657
#SArabic,4 
#SEnglish,4
#SUnicode,52
#Dots,17
479,224,467,229,466,234,475,236,482,237,483,238,482,240,482,242,482,245,485,249,487,250,490,251,494,252,498,253,501,253,501,252,501,252
#Tms,17
3421,3421,3447,3471,3496,3512,3526,3539,3554,3565,3574,3584,3593,3603,3611,3619,3635
#SArabic,5 
#SEnglish,5
#SUnicode,53
#Dots,18
437,230,427,237,427,244,437,248,443,247,446,243,447,240,447,237,445,233,444,231,442,229,439,228,438,227,437,227,436,227,436,228,436,229,436,229
#Tms,18
4438,4438,4463,4487,4505,4520,4530,4539,4549,4558,4568,4576,4584,4592,4601,4615,4623,4640
#SArabic,6 
#SEnglish,6
#SUnicode,54
#Dots,13
381,221,393,225,397,227,400,232,402,236,404,240,406,243,407,245,409,247,410,247,411,249,412,249,412,249
#Tms,13
5299,5299,5323,5350,5369,5384,5394,5402,5410,5418,5426,5434,5450
#SArabic,7 
#SEnglish,7
#SUnicode,55
#Dots,10
352,222,356,236,356,244,355,246,350,241,343,232,340,227,339,223,339,222,339,222
#Tms,10
6100,6100,6125,6151,6175,6198,6213,6229,6237,6268
#SArabic,8 
#SEnglish,8
#SUnicode,56
#Dots,13
307,239,307,224,307,222,312,225,317,230,321,233,325,237,327,241,329,243,330,245,330,247,329,247,329,247
#Tms,13
6847,6847,6872,6893,6908,6920,6930,6939,6949,6958,6968,6977,6993
#SArabic,9
#SEnglish,9
#SUnicode,57
#Dots,27
291,217,278,220,274,229,275,237,278,240,282,240,284,238,287,235,288,232,289,230,289,226,289,222,289,221,289,220,289,221,290,222,291,225,291,227,293,231,294,233,296,237,298,240,299,242,300,245,301,246,302,247,302,247
#Tms,27
7349,7349,7373,7398,7413,7426,7436,7446,7455,7464,7473,7481,7489,7498,7528,7536,7545,7552,7561,7568,7577,7585,7592,7600,7607,7616,7632
