# Supplementary material for: Algorithm based on normal coordinate vectors with 16 segments for the data fusion from hand-written Arabic text implemented with MATLAB
Source: PeerJ Comput Sci. 2021 Sep 9;7:e705. doi: 10.7717/peerj-cs.705 (PMC8444069; doi:10.7717/peerj-cs.705)
Supplement: Supplemental Information 1 [file peerj-cs-07-705-s001.zip › ProjectAndDataset/DAD Dataset 159 Final/DAD - Numbers/testing/Writer-019,Nums(8).txt]

#WriterName,Writer-019
#SArabic,0 
#SEnglish,0
#SUnicode,48
#Dots,4
628,206,628,206,628,208,628,208
#Tms,4
0,0,0,11
#SArabic,1 
#SEnglish,1
#SUnicode,49
#Dots,13
582,191,582,190,582,188,582,213,582,225,582,226,582,229,581,231,581,233,582,233,583,233,584,232,584,232
#Tms,13
1127,1127,1138,1149,1160,1170,1181,1192,1203,1234,1249,1259,1281
#SArabic,2 
#SEnglish,2
#SUnicode,50
#Dots,23
525,191,527,189,526,186,518,187,515,188,513,190,511,192,511,197,511,201,512,205,514,209,516,213,519,219,521,222,522,224,522,226,523,228,523,229,524,230,524,231,524,232,525,232,525,232
#Tms,23
1856,1856,1867,1878,1889,1900,1911,1922,1933,1944,1955,1966,1977,1987,1998,2009,2020,2031,2043,2045,2059,2071,2103
#SArabic,3 
#SEnglish,3
#SUnicode,51
#Dots,69
473,188,473,187,474,189,471,192,468,192,467,192,465,191,464,190,463,188,462,186,462,184,462,183,462,184,461,185,460,187,459,190,457,191,457,192,456,192,455,192,454,191,453,190,452,189,452,188,451,188,450,188,449,187,448,187,447,187,446,186,445,184,445,181,444,178,444,177,444,176,444,177,445,178,445,179,445,180,446,182,446,183,447,185,447,187,448,188,449,192,450,194,450,196,451,198,451,200,452,203,452,205,453,207,454,209,454,211,454,213,455,215,455,216,456,218,456,219,456,221,457,222,457,223,457,224,457,225,458,226,458,227,458,228,459,228,459,228
#Tms,69
3420,3420,3431,3442,3453,3463,3474,3485,3496,3507,3518,3529,3554,3565,3576,3587,3598,3608,3619,3631,3642,3653,3663,3674,3685,3696,3707,3718,3728,3739,3750,3762,3772,3775,3784,3835,3844,3850,3857,3859,3865,3872,3875,3880,3891,3896,3901,3904,3911,3916,3919,3925,3931,3935,3940,3944,3949,3955,3959,3965,3970,3974,3979,3985,3989,3996,4009,4078,4110
#SArabic,5 
#SEnglish,5
#SUnicode,53
#Dots,23
371,181,371,180,357,196,360,200,363,201,367,200,371,199,374,198,377,196,377,195,378,191,378,188,377,186,375,184,373,182,371,180,369,180,368,180,366,180,365,181,363,182,362,182,362,182
#Tms,23
7483,7483,7494,7505,7516,7527,7538,7549,7560,7570,7581,7592,7602,7613,7624,7635,7646,7657,7668,7679,7690,7701,7723
#SArabic,6 
#SEnglish,6
#SUnicode,54
#Dots,54
332,174,312,179,310,179,309,179,308,180,307,180,308,180,309,179,310,179,311,178,313,178,316,178,319,177,322,177,325,177,327,176,330,176,331,176,332,176,333,176,334,176,334,175,335,175,335,176,335,177,335,178,335,179,335,180,335,182,336,184,336,185,336,187,337,190,337,192,337,195,338,197,338,200,338,202,338,204,339,206,339,208,339,209,339,210,340,212,340,213,340,215,340,216,340,217,340,218,339,218,339,219,339,218,339,217,339,217
#Tms,54
8323,8323,8334,8345,8357,8387,8456,8467,8477,8488,8499,8510,8521,8532,8543,8555,8566,8576,8587,8598,8654,8664,8676,8777,8792,8807,8819,8830,8841,8852,8863,8874,8884,8896,8907,8918,8929,8940,8950,8961,8972,8983,8994,9005,9016,9027,9038,9062,9098,9122,9133,9144,9155,9177
#SArabic,7 
#SEnglish,7
#SUnicode,55
#Dots,32
293,162,293,161,286,173,283,179,281,182,280,184,280,185,279,186,279,187,278,187,278,188,277,188,277,186,276,185,275,182,274,180,273,175,272,171,271,167,270,164,269,160,267,155,266,153,265,151,265,150,264,149,264,148,264,149,264,150,263,153,262,157,262,157
#Tms,32
10042,10042,10053,10064,10075,10086,10096,10108,10119,10130,10140,10241,10251,10262,10273,10284,10295,10306,10317,10328,10339,10350,10360,10371,10382,10393,10403,10430,10441,10452,10463,10484
#SArabic,8 
#SEnglish,8
#SUnicode,56
#Dots,28
244,184,239,163,238,160,237,156,236,154,236,152,235,151,235,150,234,150,234,151,233,152,230,156,228,159,226,163,224,166,222,169,218,173,216,176,214,179,212,182,211,185,209,187,207,190,206,191,205,192,204,192,203,191,203,191
#Tms,28
11001,11001,11012,11023,11034,11044,11056,11067,11085,11099,11110,11121,11132,11142,11153,11164,11175,11186,11197,11208,11218,11230,11241,11252,11263,11273,11285,11306
#SArabic,9
#SEnglish,9
#SUnicode,57
#Dots,74
202,154,188,163,185,163,184,162,183,161,181,158,180,157,180,155,180,154,179,153,179,152,179,151,179,149,179,148,179,147,180,147,180,146,181,144,182,142,183,141,184,139,185,139,185,138,186,138,187,138,190,138,192,139,195,140,196,142,197,144,198,146,198,148,198,150,198,152,198,154,198,156,198,157,197,159,197,161,196,163,196,165,195,167,194,169,194,170,193,171,193,172,192,174,192,175,191,176,191,177,190,179,189,181,189,182,189,183,188,185,188,187,188,188,188,190,187,192,187,194,186,195,186,197,186,198,186,199,185,200,185,201,185,202,184,202,184,203,184,204,183,204,183,205,183,206,183,206
#Tms,74
11758,11758,11769,11780,11791,11802,11813,11824,11835,11847,11858,11869,11880,11891,11957,11968,11979,11989,12001,12011,12022,12036,12046,12059,12069,12080,12091,12102,12113,12124,12135,12146,12156,12167,12178,12189,12200,12211,12221,12233,12244,12255,12265,12276,12287,12298,12309,12320,12331,12342,12353,12364,12374,12385,12396,12407,12419,12430,12441,12452,12463,12474,12484,12495,12507,12527,12538,12548,12559,12570,12581,12632,12643,12665
