# Supplementary material for: Algorithm based on normal coordinate vectors with 16 segments for the data fusion from hand-written Arabic text implemented with MATLAB
Source: PeerJ Comput Sci. 2021 Sep 9;7:e705. doi: 10.7717/peerj-cs.705 (PMC8444069; doi:10.7717/peerj-cs.705)
Supplement: Supplemental Information 1 [file peerj-cs-07-705-s001.zip › ProjectAndDataset/DAD Dataset 159 Final/DAD - Numbers/testing/Writer-021,Nums(3).txt]

#WriterName,Writer-021
#SArabic,0 
#SEnglish,0
#SUnicode,48
#Dots,2
705,230,705,230
#Tms,2
0,25
#SArabic,1 
#SEnglish,1
#SUnicode,49
#Dots,10
648,210,654,224,659,233,666,244,672,252,677,259,678,262,679,263,678,263,678,263
#Tms,10
1252,1252,1278,1305,1332,1360,1384,1406,1517,1563
#SArabic,2 
#SEnglish,2
#SUnicode,50
#Dots,20
631,219,614,219,608,220,604,222,601,224,600,227,601,230,604,233,612,238,619,241,625,243,630,246,633,248,634,249,635,250,635,251,636,252,637,253,638,253,638,253
#Tms,20
2077,2077,2102,2128,2153,2177,2199,2222,2244,2266,2289,2312,2334,2358,2388,2413,2436,2460,2492,2574
#SArabic,3 
#SEnglish,3
#SUnicode,51
#Dots,41
577,211,573,224,570,224,568,222,565,218,564,216,564,217,564,219,565,221,564,222,562,223,559,223,555,223,553,223,551,222,549,220,547,217,547,215,546,213,546,212,546,211,546,212,548,215,550,219,553,225,557,231,562,237,565,241,567,244,568,246,568,247,569,248,569,249,569,250,570,250,570,251,570,252,571,252,571,253,570,253,570,253
#Tms,41
3197,3197,3223,3247,3272,3297,3353,3376,3398,3420,3443,3468,3493,3515,3537,3560,3582,3605,3627,3650,3677,3791,3813,3835,3857,3879,3901,3923,3946,3968,3990,4013,4035,4065,4088,4095,4130,4151,4178,4253,4303
#SArabic,4 
#SEnglish,4
#SUnicode,52
#Dots,22
521,219,505,224,504,225,506,228,512,230,518,231,523,231,526,231,529,231,530,231,529,231,528,231,522,234,515,237,513,240,513,244,518,248,530,251,540,251,544,249,544,247,544,247
#Tms,22
5206,5206,5231,5257,5280,5300,5318,5336,5355,5373,5411,5432,5455,5477,5499,5522,5544,5567,5593,5617,5643,5687
#SArabic,5 
#SEnglish,5
#SUnicode,53
#Dots,19
476,230,459,232,454,234,452,238,452,243,457,247,466,251,477,250,483,247,486,243,487,238,486,235,485,234,482,233,477,233,474,233,473,233,472,234,472,234
#Tms,19
6961,6961,6986,7011,7036,7061,7087,7112,7137,7160,7183,7206,7229,7251,7273,7296,7322,7343,7388
#SArabic,6 
#SEnglish,6
#SUnicode,54
#Dots,25
378,225,395,225,402,224,407,224,410,224,411,224,412,225,413,226,414,227,416,231,417,234,419,238,422,243,424,247,426,252,428,254,430,255,431,256,432,257,433,257,434,258,435,258,436,259,436,258,436,258
#Tms,25
8076,8076,8100,8126,8151,8176,8201,8227,8251,8276,8298,8321,8344,8366,8388,8411,8432,8455,8478,8500,8523,8547,8570,8609,8654
#SArabic,7 
#SEnglish,7
#SUnicode,55
#Dots,19
318,228,328,241,335,248,340,254,345,259,349,262,349,263,350,262,350,260,351,254,352,244,353,237,353,234,353,232,353,231,352,231,353,231,353,232,353,232
#Tms,19
9616,9617,9644,9670,9696,9720,9743,9777,9800,9826,9850,9874,9898,9923,9957,9987,10137,10169,10225
#SArabic,8 
#SEnglish,8
#SUnicode,56
#Dots,20
276,265,277,249,278,241,279,237,279,236,280,236,281,238,284,241,288,245,294,252,297,256,300,260,301,262,302,264,303,265,303,266,304,266,306,267,307,266,307,266
#Tms,20
12334,12335,12360,12386,12411,12647,12673,12699,12724,12750,12773,12796,12818,12840,12862,12909,12931,12954,13010,13061
#SArabic,9
#SEnglish,9
#SUnicode,57
#Dots,24
250,239,236,246,234,245,232,243,232,239,234,236,236,234,238,232,240,231,242,230,243,230,244,231,245,233,246,236,248,243,249,252,251,259,253,265,256,270,258,273,259,275,259,276,259,275,259,275
#Tms,24
13642,13642,13667,13692,13717,13740,13762,13785,13807,13829,13854,13904,13926,13949,13973,13995,14018,14041,14066,14092,14117,14163,14262,14308
