# Supplementary material for: Algorithm based on normal coordinate vectors with 16 segments for the data fusion from hand-written Arabic text implemented with MATLAB
Source: PeerJ Comput Sci. 2021 Sep 9;7:e705. doi: 10.7717/peerj-cs.705 (PMC8444069; doi:10.7717/peerj-cs.705)
Supplement: Supplemental Information 1 [file peerj-cs-07-705-s001.zip › ProjectAndDataset/DAD Dataset 159 Final/DAD - Numbers/testing/Writer-021,Nums(9).txt]

#WriterName,Writer-021
#SArabic,0 
#SEnglish,0
#SUnicode,48
#Dots,2
728,225,728,225
#Tms,2
0,25
#SArabic,1 
#SEnglish,1
#SUnicode,49
#Dots,8
682,208,690,221,695,229,699,236,702,242,703,244,703,243,703,243
#Tms,8
994,994,1019,1044,1070,1092,1226,1254
#SArabic,2 
#SEnglish,2
#SUnicode,50
#Dots,29
643,213,626,215,621,216,619,217,619,219,619,220,621,223,624,226,628,229,631,231,634,233,637,235,639,236,641,237,642,238,644,239,645,241,646,241,646,242,647,242,647,243,648,243,648,244,648,245,649,245,649,246,649,245,649,244,649,244
#Tms,29
1913,1913,1942,1966,1982,1998,2015,2030,2045,2058,2072,2085,2098,2112,2125,2139,2153,2166,2180,2193,2194,2210,2212,2240,2248,2270,2330,2339,2370
#SArabic,3 
#SEnglish,3
#SUnicode,51
#Dots,31
589,206,587,220,584,219,581,216,580,214,579,215,577,217,573,219,568,221,565,221,562,219,558,216,555,213,554,211,553,210,554,210,556,213,560,217,566,223,570,229,575,235,578,238,581,241,582,243,583,243,583,244,583,245,584,245,585,245,585,244,585,244
#Tms,31
2947,2947,2974,3002,3029,3088,3111,3133,3156,3178,3202,3225,3248,3271,3296,3397,3419,3442,3464,3487,3509,3531,3554,3576,3631,3653,3675,3697,3719,3742,3786
#SArabic,4 
#SEnglish,4
#SUnicode,52
#Dots,19
530,213,514,217,513,220,516,222,525,224,532,224,536,225,538,225,537,226,535,226,531,229,526,233,525,236,532,240,547,241,555,240,555,239,554,238,554,238
#Tms,19
4474,4474,4498,4528,4550,4567,4582,4597,4651,4668,4689,4711,4734,4757,4779,4802,4824,4846,4892
#SArabic,5 
#SEnglish,5
#SUnicode,53
#Dots,16
490,225,473,228,470,231,471,235,482,239,492,238,499,235,501,231,500,228,499,227,497,226,494,225,492,225,489,225,488,225,488,225
#Tms,16
5857,5857,5883,5907,5933,5958,5984,6009,6035,6058,6080,6103,6127,6151,6202,6248
#SArabic,6 
#SEnglish,6
#SUnicode,54
#Dots,22
401,221,420,221,427,222,432,222,433,222,434,223,435,224,436,224,437,226,438,229,441,232,444,236,446,241,448,244,450,246,450,248,451,249,451,250,452,250,452,249,452,247,452,247
#Tms,22
6949,6949,6974,6998,7022,7044,7067,7089,7113,7136,7159,7183,7205,7227,7250,7272,7294,7316,7338,7393,7416,7461
#SArabic,7 
#SEnglish,7
#SUnicode,55
#Dots,17
342,225,354,236,360,242,363,247,365,250,365,249,366,246,368,240,369,234,370,228,371,223,371,220,371,219,372,219,372,220,373,221,373,221
#Tms,17
8172,8173,8198,8225,8251,8309,8331,8354,8377,8399,8422,8444,8468,8608,8634,8659,8709
#SArabic,8 
#SEnglish,8
#SUnicode,56
#Dots,26
287,256,291,242,292,237,293,232,295,229,296,226,296,225,297,225,297,224,297,223,297,224,299,225,302,229,309,237,315,243,318,246,321,248,322,250,323,250,323,251,324,252,325,253,326,253,328,252,328,250,328,250
#Tms,26
9347,9347,9373,9399,9423,9445,9467,9489,9511,9554,9685,9708,9730,9752,9776,9798,9821,9842,9865,9887,9909,9931,9954,9975,9998,10041
#SArabic,9
#SEnglish,9
#SUnicode,57
#Dots,26
247,233,231,238,228,236,226,233,226,229,228,225,231,223,236,221,238,220,240,219,241,219,241,220,242,221,243,222,245,227,246,233,248,242,248,249,249,254,251,257,252,258,252,259,252,258,254,258,255,256,255,256
#Tms,26
11086,11086,11111,11137,11162,11186,11208,11230,11252,11275,11311,11334,11357,11379,11401,11425,11449,11473,11498,11520,11541,11564,11620,11642,11667,11717
