# Supplementary material for: Algorithm based on normal coordinate vectors with 16 segments for the data fusion from hand-written Arabic text implemented with MATLAB
Source: PeerJ Comput Sci. 2021 Sep 9;7:e705. doi: 10.7717/peerj-cs.705 (PMC8444069; doi:10.7717/peerj-cs.705)
Supplement: Supplemental Information 1 [file peerj-cs-07-705-s001.zip › ProjectAndDataset/DAD Dataset 159 Final/DAD - Numbers/testing/Writer-021,Nums.txt]

#WriterName,Writer-021
#SArabic,1 
#SEnglish,1
#SUnicode,49
#Dots,19
752,210,750,227,750,231,750,243,750,244,750,246,750,248,750,250,750,251,750,253,751,254,751,256,751,257,751,258,751,259,751,260,751,261,750,261,750,261
#Tms,19
0,0,2,28,32,36,41,47,50,57,62,66,71,77,80,92,101,155,208
#SArabic,2 
#SEnglish,2
#SUnicode,50
#Dots,12
680,216,662,215,650,217,638,223,634,230,637,238,658,248,673,253,679,255,681,256,681,257,681,257
#Tms,12
761,761,786,812,838,863,888,914,940,965,977,1009
#SArabic,3 
#SEnglish,3
#SUnicode,51
#Dots,46
591,205,586,218,578,222,573,222,570,218,567,211,567,208,566,208,561,213,554,219,548,222,543,222,539,220,535,216,533,213,532,212,532,211,531,211,531,210,531,209,531,210,532,213,533,214,534,216,536,218,537,220,539,222,540,224,542,227,552,240,553,242,554,244,555,246,556,248,557,250,559,252,560,254,561,255,561,256,562,257,563,258,563,259,564,260,564,261,565,262,565,262
#Tms,46
1495,1495,1520,1545,1571,1596,1619,1642,1666,1690,1715,1739,1761,1783,1807,1829,1852,1901,1923,2000,2070,2093,2096,2100,2105,2111,2114,2120,2126,2151,2153,2159,2165,2168,2174,2180,2183,2189,2195,2198,2204,2210,2213,2219,2234,2298
#SArabic,4 
#SEnglish,4
#SUnicode,52
#Dots,25
463,214,446,218,441,221,441,223,443,226,451,229,462,229,468,230,469,230,470,230,469,230,467,231,461,233,453,235,449,237,447,239,447,242,450,244,454,247,457,250,459,252,470,253,495,250,501,249,501,249
#Tms,25
2947,2947,2971,2996,3022,3047,3070,3091,3114,3136,3173,3195,3217,3240,3262,3284,3309,3333,3355,3378,3400,3424,3447,3470,3514
#SArabic,5 
#SEnglish,5
#SUnicode,53
#Dots,14
395,226,378,225,367,233,364,240,373,245,400,244,407,240,410,234,408,227,397,223,391,223,388,223,387,224,387,224
#Tms,14
5176,5177,5202,5229,5256,5283,5308,5331,5356,5381,5406,5427,5449,5497
#SArabic,6 
#SEnglish,6
#SUnicode,54
#Dots,31
269,211,288,211,297,211,299,211,304,211,308,211,312,211,314,211,315,211,316,212,316,213,316,214,317,217,318,218,319,221,320,223,322,227,324,231,327,235,330,239,332,241,335,245,338,248,341,251,344,253,346,255,346,256,347,256,348,257,347,256,347,256
#Tms,31
5848,5848,5858,5868,5879,5890,5899,5911,5921,5941,5954,5963,5972,5980,5989,5998,6006,6014,6024,6032,6042,6051,6060,6069,6078,6086,6095,6104,6112,6137,6154
#SArabic,7 
#SEnglish,7
#SUnicode,55
#Dots,30
218,220,228,231,232,236,237,241,239,243,242,248,247,253,248,254,252,257,253,258,254,258,254,257,255,255,256,253,257,247,259,233,260,228,261,221,261,218,262,213,262,211,262,210,263,208,263,207,263,206,263,207,264,208,264,210,264,212,264,212
#Tms,30
6590,6590,6599,6608,6618,6627,6638,6648,6658,6668,6679,6704,6713,6723,6733,6742,6751,6759,6769,6777,6787,6796,6806,6814,6824,6886,6895,6903,6911,6928
#SArabic,8 
#SEnglish,8
#SUnicode,56
#Dots,40
153,259,152,242,154,234,155,229,156,226,157,223,158,220,159,218,159,217,160,216,161,214,161,213,162,212,162,211,163,210,164,210,164,209,164,210,164,211,165,212,166,213,168,215,169,216,171,218,173,221,176,225,179,229,181,232,184,236,188,240,192,244,194,246,197,249,200,252,201,253,203,254,203,255,204,255,204,254,204,254
#Tms,40
7326,7326,7337,7347,7357,7365,7377,7385,7393,7402,7409,7418,7426,7435,7443,7453,7462,7492,7514,7522,7531,7540,7549,7558,7566,7575,7583,7592,7602,7610,7619,7627,7635,7643,7652,7660,7669,7678,7708,7726
#SArabic,9
#SEnglish,9
#SUnicode,57
#Dots,51
100,234,84,238,83,238,80,239,78,239,77,239,76,238,75,237,75,235,75,232,75,230,77,225,79,221,83,216,87,213,90,211,91,210,92,209,93,209,94,209,95,210,96,211,97,212,99,214,100,215,102,218,104,222,106,227,108,234,111,241,112,244,113,248,114,251,115,256,115,258,115,261,116,263,116,267,117,270,118,273,119,275,120,276,120,277,121,277,121,278,122,278,122,279,123,280,124,280,125,279,125,279
#Tms,51
8104,8105,8114,8125,8135,8144,8154,8163,8173,8181,8190,8198,8207,8217,8226,8234,8243,8253,8261,8299,8315,8324,8331,8341,8349,8359,8368,8377,8385,8393,8401,8410,8418,8425,8433,8441,8449,8458,8468,8477,8486,8495,8504,8513,8522,8539,8547,8572,8618,8632,8651
