# Supplementary material for: Algorithm based on normal coordinate vectors with 16 segments for the data fusion from hand-written Arabic text implemented with MATLAB
Source: PeerJ Comput Sci. 2021 Sep 9;7:e705. doi: 10.7717/peerj-cs.705 (PMC8444069; doi:10.7717/peerj-cs.705)
Supplement: Supplemental Information 1 [file peerj-cs-07-705-s001.zip › ProjectAndDataset/DAD Dataset 159 Final/DAD - Numbers/testing/Writer-022,Nums(2).txt]

#WriterName,Writer-022
#SArabic,0 
#SEnglish,0
#SUnicode,48
#Dots,3
715,202,717,202,717,202
#Tms,3
0,0,11
#SArabic,1 
#SEnglish,1
#SUnicode,49
#Dots,15
688,178,688,177,693,193,693,200,693,204,693,207,693,210,693,213,693,215,693,217,693,219,694,219,694,220,694,219,694,219
#Tms,15
1343,1343,1354,1366,1377,1387,1398,1409,1420,1430,1441,1452,1463,1475,1486
#SArabic,2 
#SEnglish,2
#SUnicode,50
#Dots,24
672,182,661,182,659,184,656,186,656,188,655,190,655,192,655,194,657,198,657,199,658,202,659,204,660,206,661,209,662,212,662,214,663,217,664,220,664,221,664,224,665,225,665,226,665,227,665,227
#Tms,24
3084,3084,3094,3106,3116,3127,3138,3150,3161,3171,3183,3193,3205,3216,3227,3238,3249,3259,3270,3281,3292,3303,3316,3360
#SArabic,3 
#SEnglish,3
#SUnicode,51
#Dots,65
637,185,633,197,632,198,631,198,630,198,629,197,628,197,627,196,626,194,626,193,626,192,626,191,626,190,625,190,625,191,625,192,624,194,623,195,623,196,621,197,621,198,620,198,619,198,618,198,618,197,617,196,617,195,616,194,616,193,616,192,615,191,615,190,615,189,615,190,615,191,616,192,617,194,618,196,619,199,619,200,620,202,620,203,620,204,621,206,621,207,621,209,621,210,621,212,621,213,621,215,621,216,621,218,622,219,622,220,622,221,622,222,622,223,622,224,622,225,622,226,622,227,622,228,621,228,620,228,620,228
#Tms,65
4013,4014,4025,4036,4047,4058,4069,4079,4091,4101,4112,4123,4135,4159,4194,4205,4216,4227,4238,4249,4260,4271,4285,4308,4319,4331,4341,4352,4364,4375,4386,4397,4415,4454,4469,4479,4490,4501,4512,4514,4519,4522,4527,4533,4536,4543,4549,4553,4558,4563,4566,4573,4578,4583,4587,4593,4597,4603,4608,4612,4620,4626,4638,4643,4658
#SArabic,4 
#SEnglish,4
#SUnicode,52
#Dots,35
598,185,597,184,583,198,583,201,584,202,586,202,588,201,591,200,593,199,594,199,595,199,595,200,594,201,593,202,593,204,591,206,590,208,588,210,587,211,585,213,584,215,583,217,583,218,583,219,583,220,583,221,584,222,585,222,586,222,589,222,591,222,593,222,595,222,595,223,595,223
#Tms,35
5345,5345,5356,5367,5378,5389,5400,5411,5422,5433,5444,5472,5483,5494,5505,5516,5527,5538,5548,5559,5570,5581,5594,5604,5615,5627,5638,5649,5660,5671,5682,5693,5704,5716,5738
#SArabic,5 
#SEnglish,5
#SUnicode,53
#Dots,30
558,197,565,189,566,189,568,190,570,191,571,192,572,193,573,195,573,197,571,199,569,202,567,204,566,206,565,207,563,209,562,210,559,211,557,212,555,212,554,212,553,212,552,211,552,210,552,208,552,204,555,200,556,198,558,197,559,196,559,196
#Tms,30
6481,6482,6493,6504,6515,6526,6537,6548,6559,6570,6582,6593,6603,6614,6625,6637,6648,6659,6670,6681,6691,6702,6713,6724,6735,6746,6757,6768,6778,6801
#SArabic,6 
#SEnglish,6
#SUnicode,54
#Dots,27
522,183,536,182,536,183,537,184,537,185,537,186,538,189,538,190,538,192,538,194,538,196,538,198,538,202,539,204,539,206,540,208,540,210,541,213,541,215,541,217,541,219,541,220,542,222,542,223,543,224,542,224,542,224
#Tms,27
7578,7578,7611,7622,7633,7645,7655,7666,7677,7688,7699,7709,7720,7731,7742,7753,7764,7775,7786,7797,7807,7818,7830,7841,7852,7874,7895
#SArabic,7 
#SEnglish,7
#SUnicode,55
#Dots,30
492,181,495,199,495,202,496,207,497,209,497,213,498,214,498,217,498,219,499,221,499,222,499,223,500,223,500,224,500,223,501,223,502,221,503,219,504,217,505,215,506,211,507,208,508,205,508,202,509,198,511,196,512,194,513,193,515,191,515,191
#Tms,30
8743,8744,8755,8766,8777,8788,8800,8811,8822,8833,8844,8855,8865,8877,8913,8924,8935,8946,8957,8969,8980,8991,9001,9013,9024,9035,9046,9057,9068,9090
#SArabic,8 
#SEnglish,8
#SUnicode,56
#Dots,34
456,208,464,195,466,191,466,189,467,186,468,183,468,180,469,178,469,177,470,176,470,175,471,174,471,173,471,174,471,175,471,177,472,179,472,182,472,185,473,187,473,189,474,191,475,193,475,196,476,198,477,200,478,202,478,204,479,205,479,206,480,207,480,208,481,208,481,208
#Tms,34
10341,10341,10352,10363,10374,10385,10396,10407,10418,10429,10440,10452,10463,10549,10560,10571,10582,10594,10604,10615,10626,10637,10649,10660,10671,10682,10693,10703,10714,10725,10736,10747,10761,10794
#SArabic,9
#SEnglish,9
#SUnicode,57
#Dots,32
432,208,432,209,437,191,437,184,438,181,438,177,438,174,438,172,438,169,438,167,438,165,438,164,438,163,438,162,438,161,437,161,437,160,436,160,435,160,434,162,433,164,432,167,431,170,431,173,431,174,431,176,433,178,435,178,436,178,441,178,443,177,443,177
#Tms,32
11888,11889,11900,11911,11922,11934,11945,11956,11967,11978,11989,12000,12011,12022,12033,12053,12064,12075,12086,12097,12108,12120,12131,12142,12153,12164,12175,12186,12196,12208,12219,12241
