# Supplementary material for: Algorithm based on normal coordinate vectors with 16 segments for the data fusion from hand-written Arabic text implemented with MATLAB
Source: PeerJ Comput Sci. 2021 Sep 9;7:e705. doi: 10.7717/peerj-cs.705 (PMC8444069; doi:10.7717/peerj-cs.705)
Supplement: Supplemental Information 1 [file peerj-cs-07-705-s001.zip › ProjectAndDataset/DAD Dataset 159 Final/DAD - Numbers/testing/Writer-023,Nums(2).txt]

#WriterName,Writer-023
#SArabic,0 
#SEnglish,0
#SUnicode,48
#Dots,3
509,215,508,219,508,219
#Tms,3
0,0,24
#SArabic,1 
#SEnglish,1
#SUnicode,49
#Dots,10
463,189,472,207,474,212,474,216,474,218,474,220,475,222,475,223,475,222,475,222
#Tms,10
1177,1177,1202,1226,1242,1256,1270,1287,1303,1331
#SArabic,2 
#SEnglish,2
#SUnicode,50
#Dots,25
440,188,422,189,421,191,422,195,425,198,428,202,430,203,433,206,434,207,435,208,437,210,439,212,440,214,441,215,441,216,442,216,442,217,442,218,442,219,442,220,442,221,442,222,442,223,442,224,442,224
#Tms,25
1872,1872,1896,1920,1935,1948,1958,1968,1976,1983,1991,2000,2007,2019,2028,2037,2045,2058,2074,2083,2088,2097,2105,2114,2136
#SArabic,3 
#SEnglish,3
#SUnicode,51
#Dots,55
403,195,404,191,404,195,400,197,397,197,395,197,394,196,392,195,391,194,391,193,391,194,391,195,391,196,391,197,391,198,390,199,389,200,388,200,387,200,386,200,385,200,384,199,383,198,381,197,379,195,378,195,378,194,377,193,376,193,376,194,377,195,377,196,378,197,379,198,380,199,381,200,382,202,384,203,385,204,387,206,388,207,393,211,394,212,395,213,395,214,396,215,396,216,397,216,397,217,397,218,397,219,397,220,396,220,395,220,395,220
#Tms,55
2599,2599,2622,2644,2658,2671,2681,2690,2700,2715,2745,2755,2765,2774,2782,2789,2799,2808,2817,2829,2837,2845,2853,2861,2869,2874,2877,2886,2898,2947,2954,2959,2962,2968,2975,2976,2984,2989,2992,2998,3005,3026,3028,3035,3037,3044,3049,3052,3057,3065,3074,3082,3106,3118,3144
#SArabic,4 
#SEnglish,4
#SUnicode,52
#Dots,31
339,192,338,200,344,202,347,204,349,205,350,207,350,208,350,209,349,210,348,211,346,213,345,215,344,216,344,217,344,219,345,219,346,221,347,221,350,223,353,224,355,224,358,225,361,226,363,226,365,226,367,226,369,226,370,226,372,226,373,226,373,226
#Tms,31
3567,3567,3590,3609,3622,3634,3644,3653,3662,3671,3680,3689,3699,3708,3717,3726,3735,3743,3751,3759,3767,3775,3783,3790,3798,3805,3813,3821,3829,3836,3851
#SArabic,5 
#SEnglish,5
#SUnicode,53
#Dots,11
307,220,294,210,293,208,295,207,302,207,306,209,305,214,302,218,301,219,299,219,299,219
#Tms,11
4242,4242,4266,4290,4315,4340,4364,4384,4396,4411,4427
#SArabic,6 
#SEnglish,6
#SUnicode,54
#Dots,28
232,200,254,195,258,195,259,195,260,199,261,201,262,204,263,206,263,207,264,209,265,211,266,212,267,214,267,215,267,217,268,218,268,219,269,221,270,222,270,223,271,224,271,225,272,225,272,226,273,226,273,227,274,227,274,227
#Tms,28
4930,4930,4954,4979,5002,5020,5032,5043,5051,5059,5067,5075,5082,5090,5098,5106,5114,5122,5130,5139,5151,5160,5168,5175,5182,5191,5199,5219
#SArabic,7 
#SEnglish,7
#SUnicode,55
#Dots,23
184,211,195,222,198,226,200,228,200,229,200,228,200,227,200,226,200,223,200,221,200,220,200,218,199,215,199,213,199,210,199,207,199,206,199,204,199,203,199,202,199,201,199,200,199,200
#Tms,23
5776,5776,5799,5822,5837,5857,5871,5885,5898,5911,5920,5930,5939,5948,5957,5967,5976,5985,5993,6000,6008,6021,6054
#SArabic,8 
#SEnglish,8
#SUnicode,56
#Dots,27
141,235,136,213,135,211,136,210,140,209,143,210,147,211,149,213,151,214,152,215,153,217,153,219,154,219,155,221,155,222,156,223,157,224,158,225,158,226,159,227,160,227,161,228,162,229,163,229,163,230,164,230,164,230
#Tms,27
6534,6534,6558,6583,6604,6619,6633,6640,6649,6656,6665,6672,6681,6689,6697,6704,6712,6720,6728,6736,6743,6751,6762,6771,6779,6787,6802
#SArabic,9
#SEnglish,9
#SUnicode,57
#Dots,41
109,219,95,219,91,213,92,210,94,207,95,205,97,203,99,202,100,201,101,201,102,201,102,202,103,203,103,205,104,206,105,207,105,209,106,211,108,213,109,214,110,216,111,217,112,219,112,220,113,222,113,223,114,225,114,226,115,228,116,229,117,230,118,231,119,232,120,233,120,234,120,235,121,236,121,237,122,237,123,237,123,237
#Tms,41
7213,7213,7237,7261,7273,7285,7295,7303,7311,7318,7326,7334,7341,7349,7356,7365,7372,7380,7388,7396,7403,7411,7418,7426,7433,7440,7449,7456,7464,7473,7482,7491,7503,7512,7521,7533,7542,7551,7559,7567,7582
