# Supplementary material for: Algorithm based on normal coordinate vectors with 16 segments for the data fusion from hand-written Arabic text implemented with MATLAB
Source: PeerJ Comput Sci. 2021 Sep 9;7:e705. doi: 10.7717/peerj-cs.705 (PMC8444069; doi:10.7717/peerj-cs.705)
Supplement: Supplemental Information 1 [file peerj-cs-07-705-s001.zip › ProjectAndDataset/DAD Dataset 159 Final/DAD - Numbers/testing/Writer-023,Nums(4).txt]

#WriterName,Writer-023
#SArabic,0 
#SEnglish,0
#SUnicode,48
#Dots,2
639,210,639,210
#Tms,2
0,21
#SArabic,1 
#SEnglish,1
#SUnicode,49
#Dots,8
602,184,604,205,605,211,604,214,603,217,602,218,601,219,601,219
#Tms,8
474,474,498,514,528,537,549,558
#SArabic,2 
#SEnglish,2
#SUnicode,50
#Dots,9
574,177,550,184,550,189,553,197,556,203,557,209,557,212,557,214,557,214
#Tms,9
1080,1080,1105,1130,1154,1180,1200,1215,1237
#SArabic,3 
#SEnglish,3
#SUnicode,51
#Dots,50
531,182,530,181,529,184,526,184,524,183,522,183,521,182,520,182,520,183,520,184,520,185,519,186,518,187,517,187,516,187,516,186,514,185,513,184,512,183,511,182,511,181,510,180,510,179,509,179,509,178,509,179,509,180,509,181,509,182,509,183,511,190,511,191,511,192,512,193,512,195,513,196,513,197,513,198,514,199,514,200,515,201,515,202,515,203,515,204,515,205,515,206,515,207,514,207,513,207,513,207
#Tms,50
1678,1678,1703,1727,1741,1754,1765,1788,1804,1815,1825,1839,1855,1865,1875,1884,1891,1900,1905,1915,1917,1924,1929,1932,1946,1978,1990,1993,1999,2006,2029,2036,2038,2044,2050,2053,2059,2065,2069,2075,2080,2083,2089,2092,2099,2108,2120,2134,2156,2179
#SArabic,4 
#SEnglish,4
#SUnicode,52
#Dots,23
470,175,465,184,473,186,475,188,475,191,476,193,475,195,474,197,473,200,472,202,472,204,473,206,474,208,476,210,478,211,480,213,482,214,483,215,485,216,487,216,488,217,491,217,491,217
#Tms,23
2604,2604,2629,2653,2670,2687,2701,2715,2728,2741,2753,2763,2772,2782,2791,2801,2809,2817,2825,2834,2841,2850,2866
#SArabic,5 
#SEnglish,5
#SUnicode,53
#Dots,17
436,204,422,194,422,189,425,188,427,188,429,188,430,189,433,190,434,192,436,194,436,195,436,196,435,198,434,200,432,200,430,201,430,201
#Tms,17
3213,3213,3238,3261,3275,3288,3297,3304,3313,3321,3330,3337,3347,3354,3363,3371,3387
#SArabic,6 
#SEnglish,6
#SUnicode,54
#Dots,15
359,182,383,181,385,182,385,184,385,187,386,190,387,192,389,196,392,198,393,200,394,202,394,204,394,205,395,206,395,206
#Tms,15
3924,3924,3949,3973,3989,4002,4015,4029,4041,4054,4067,4081,4092,4103,4131
#SArabic,7 
#SEnglish,7
#SUnicode,55
#Dots,21
314,189,323,202,326,206,327,208,328,210,329,210,330,209,330,208,331,205,332,202,332,201,332,197,332,195,332,192,332,191,332,189,332,188,332,187,332,186,332,185,332,185
#Tms,21
4605,4605,4630,4656,4675,4705,4728,4740,4752,4763,4770,4779,4786,4795,4802,4811,4819,4828,4837,4851,4882
#SArabic,8 
#SEnglish,8
#SUnicode,56
#Dots,16
263,209,270,189,271,188,272,188,274,191,277,194,279,197,281,201,282,203,282,204,283,206,284,207,285,207,285,208,286,208,286,208
#Tms,16
5547,5548,5572,5614,5631,5648,5666,5684,5697,5705,5714,5723,5733,5741,5751,5772
#SArabic,9
#SEnglish,9
#SUnicode,57
#Dots,4
225,190,213,196,212,194,212,194
#Tms,4
6450,6451,6481,6518
