# Supplementary material for: Algorithm based on normal coordinate vectors with 16 segments for the data fusion from hand-written Arabic text implemented with MATLAB
Source: PeerJ Comput Sci. 2021 Sep 9;7:e705. doi: 10.7717/peerj-cs.705 (PMC8444069; doi:10.7717/peerj-cs.705)
Supplement: Supplemental Information 1 [file peerj-cs-07-705-s001.zip › ProjectAndDataset/DAD Dataset 159 Final/DAD - Numbers/testing/Writer-023,Nums.txt]

#WriterName,Writer-023
#SArabic,0 
#SEnglish,0
#SUnicode,48
#Dots,2
617,230,617,230
#Tms,2
0,23
#SArabic,1 
#SEnglish,1
#SUnicode,49
#Dots,14
571,209,569,207,570,214,571,219,573,224,574,226,575,228,576,230,576,231,576,232,576,233,576,234,576,235,576,235
#Tms,14
595,595,619,642,658,671,681,691,691,700,705,714,737,762
#SArabic,2 
#SEnglish,2
#SUnicode,50
#Dots,12
537,210,511,212,510,214,511,218,517,223,520,226,522,230,523,232,524,233,523,234,522,234,522,234
#Tms,12
1344,1344,1369,1393,1417,1440,1463,1484,1505,1520,1531,1550
#SArabic,3 
#SEnglish,3
#SUnicode,51
#Dots,45
489,218,489,213,489,215,487,216,485,216,483,215,482,214,481,214,481,213,480,213,480,214,479,215,478,216,476,216,475,216,474,215,473,214,472,213,472,212,471,212,470,213,470,214,470,215,471,216,472,217,474,221,474,222,475,223,476,224,477,225,478,226,479,227,480,228,480,229,480,230,481,231,481,232,481,233,481,234,481,235,482,235,482,236,482,237,481,237,481,237
#Tms,45
2016,2016,2042,2060,2074,2083,2094,2103,2111,2120,2179,2200,2222,2238,2250,2261,2270,2284,2293,2301,2354,2362,2368,2371,2384,2406,2407,2414,2422,2428,2437,2444,2452,2458,2461,2467,2476,2482,2491,2497,2500,2506,2528,2553,2578
#SArabic,4 
#SEnglish,4
#SUnicode,52
#Dots,34
441,209,431,215,434,216,440,217,445,218,445,219,445,220,444,222,444,223,442,226,442,227,442,228,442,229,442,230,442,231,442,232,443,232,444,233,445,234,446,234,447,235,448,235,450,236,452,236,455,236,457,236,461,236,463,236,466,236,467,236,468,236,469,236,469,237,469,237
#Tms,34
3174,3174,3199,3224,3249,3264,3278,3292,3306,3317,3327,3337,3346,3355,3363,3373,3381,3390,3397,3406,3413,3422,3429,3438,3445,3454,3461,3470,3478,3486,3486,3489,3495,3513
#SArabic,5 
#SEnglish,5
#SUnicode,53
#Dots,21
412,235,401,230,400,226,401,224,402,224,404,224,406,224,407,224,409,225,410,226,411,227,411,228,411,230,411,231,411,232,410,234,408,235,407,237,405,237,404,238,404,238
#Tms,21
3930,3930,3955,3977,3993,4005,4013,4021,4029,4037,4045,4053,4061,4069,4076,4085,4094,4103,4111,4121,4136
#SArabic,6 
#SEnglish,6
#SUnicode,54
#Dots,15
357,220,371,216,372,216,372,217,373,219,374,222,375,225,376,227,377,228,378,230,378,231,379,232,379,234,380,235,380,235
#Tms,15
5232,5232,5257,5311,5335,5356,5371,5383,5393,5404,5412,5422,5431,5446,5538
#SArabic,7 
#SEnglish,7
#SUnicode,55
#Dots,17
321,227,330,239,333,241,334,240,334,239,334,237,335,235,335,232,335,229,335,227,334,224,333,221,333,218,332,217,332,216,331,216,331,216
#Tms,17
5995,5995,6020,6082,6096,6111,6125,6136,6145,6154,6162,6172,6180,6190,6197,6243,6283
#SArabic,8 
#SEnglish,8
#SUnicode,56
#Dots,14
291,249,290,229,291,227,292,226,294,226,298,229,300,234,301,239,302,241,303,242,303,244,304,244,304,245,304,245
#Tms,14
6745,6745,6770,6794,6819,6844,6871,6894,6913,6926,6938,6946,6955,6971
#SArabic,9
#SEnglish,9
#SUnicode,57
#Dots,33
255,229,242,230,240,226,240,223,242,220,244,219,246,217,248,217,250,216,252,215,253,215,254,216,255,218,255,219,256,220,256,221,257,222,257,223,258,225,259,226,260,227,261,229,261,230,262,231,263,232,264,233,264,235,265,236,265,237,266,238,266,239,267,239,267,239
#Tms,33
7683,7683,7708,7728,7743,7757,7771,7785,7798,7811,7821,7830,7840,7847,7856,7863,7872,7879,7888,7895,7904,7911,7920,7927,7935,7943,7951,7959,7974,7989,8013,8034,8077
