# Supplementary material for: Algorithm based on normal coordinate vectors with 16 segments for the data fusion from hand-written Arabic text implemented with MATLAB
Source: PeerJ Comput Sci. 2021 Sep 9;7:e705. doi: 10.7717/peerj-cs.705 (PMC8444069; doi:10.7717/peerj-cs.705)
Supplement: Supplemental Information 1 [file peerj-cs-07-705-s001.zip › ProjectAndDataset/DAD Dataset 159 Final/DAD - Numbers/testing/Writer-024,Nums(5).txt]

#WriterName,Writer-024
#SArabic,0 
#SEnglish,0
#SUnicode,48
#Dots,2
713,181,713,181
#Tms,2
0,24
#SArabic,1 
#SEnglish,1
#SUnicode,49
#Dots,9
648,149,660,187,662,193,663,196,663,197,662,196,661,193,661,191,661,191
#Tms,9
534,535,559,583,608,685,699,713,725
#SArabic,2 
#SEnglish,2
#SUnicode,50
#Dots,20
621,150,602,157,602,164,608,175,612,183,615,187,616,190,618,193,620,196,621,199,621,200,622,201,622,203,623,204,623,205,623,206,622,205,622,204,621,204,621,204
#Tms,20
1132,1132,1156,1179,1192,1204,1213,1221,1229,1236,1244,1251,1260,1263,1273,1287,1373,1378,1399,1419
#SArabic,3 
#SEnglish,3
#SUnicode,51
#Dots,48
582,172,582,188,579,191,574,191,571,188,569,187,569,188,569,189,568,191,568,192,567,192,566,192,565,192,563,192,562,191,560,190,559,188,558,187,557,185,556,183,555,180,555,179,555,178,555,179,556,180,557,181,557,182,558,184,559,186,561,189,562,191,563,193,565,195,566,197,568,199,569,201,570,203,572,204,573,206,577,212,577,213,578,214,578,215,578,216,578,217,578,216,576,213,576,213
#Tms,48
1888,1888,1912,1939,1961,1975,2013,2026,2038,2048,2058,2067,2075,2083,2091,2099,2107,2114,2122,2127,2137,2143,2148,2176,2183,2188,2191,2197,2204,2206,2213,2218,2221,2227,2234,2236,2243,2248,2251,2273,2278,2281,2287,2296,2308,2431,2456,2474
#SArabic,4 
#SEnglish,4
#SUnicode,52
#Dots,25
522,168,513,179,518,182,523,183,525,185,524,188,522,191,519,194,518,195,516,198,515,200,515,201,515,203,516,205,518,207,520,208,523,210,525,211,529,213,532,214,534,214,535,214,537,215,538,215,538,215
#Tms,25
3045,3046,3070,3093,3118,3134,3146,3157,3165,3173,3180,3188,3196,3203,3212,3219,3227,3234,3242,3250,3257,3265,3273,3281,3296
#SArabic,5 
#SEnglish,5
#SUnicode,53
#Dots,25
483,177,471,200,476,206,481,209,484,209,487,208,488,206,488,204,489,201,489,198,489,196,489,193,488,192,487,191,487,190,486,189,484,188,483,188,482,187,481,187,480,187,479,188,478,189,477,190,477,190
#Tms,25
3733,3733,3758,3775,3792,3809,3821,3830,3840,3848,3858,3867,3876,3886,3894,3904,3913,3921,3929,3937,3944,3951,3960,3967,3983
#SArabic,6 
#SEnglish,6
#SUnicode,54
#Dots,16
421,180,444,178,446,178,445,179,443,183,442,192,442,207,443,211,443,215,444,218,444,220,444,221,444,223,443,222,443,217,443,217
#Tms,16
4507,4507,4531,4570,4591,4613,4631,4643,4655,4663,4671,4679,4687,4747,4769,4796
#SArabic,7 
#SEnglish,7
#SUnicode,55
#Dots,21
423,187,412,209,407,214,405,217,404,217,404,215,404,211,403,208,403,205,403,200,403,197,402,192,402,190,402,188,402,186,402,185,402,186,402,187,401,188,401,189,401,189
#Tms,21
5415,5416,5440,5464,5487,5506,5520,5529,5537,5545,5553,5560,5568,5575,5583,5591,5622,5631,5639,5647,5662
#SArabic,8 
#SEnglish,8
#SUnicode,56
#Dots,15
367,220,372,194,375,189,376,189,377,192,379,197,380,202,382,205,384,208,385,210,385,211,386,211,385,210,384,210,384,210
#Tms,15
6058,6058,6082,6103,6120,6135,6150,6164,6177,6189,6197,6205,6280,6303,6345
#SArabic,9
#SEnglish,9
#SUnicode,57
#Dots,36
342,171,327,188,328,198,332,203,337,203,339,201,341,199,341,195,342,191,342,184,342,178,343,176,343,174,343,173,344,174,345,175,346,177,347,179,348,184,350,191,351,195,352,202,353,211,354,213,354,217,355,218,355,220,356,223,356,224,356,225,356,226,357,226,357,225,357,221,357,218,357,218
#Tms,36
6661,6661,6686,6710,6732,6748,6763,6779,6795,6809,6820,6830,6840,6849,6864,6876,6885,6893,6902,6910,6919,6928,6939,6948,6956,6965,6973,6980,6989,6996,7005,7020,7130,7151,7174,7215
