# Supplementary material for: Algorithm based on normal coordinate vectors with 16 segments for the data fusion from hand-written Arabic text implemented with MATLAB
Source: PeerJ Comput Sci. 2021 Sep 9;7:e705. doi: 10.7717/peerj-cs.705 (PMC8444069; doi:10.7717/peerj-cs.705)
Supplement: Supplemental Information 1 [file peerj-cs-07-705-s001.zip › ProjectAndDataset/DAD Dataset 159 Final/DAD - Numbers/testing/Writer-024,Nums(7).txt]

#WriterName,Writer-024
#SArabic,0 
#SEnglish,0
#SUnicode,48
#Dots,2
638,201,638,201
#Tms,2
0,8
#SArabic,1 
#SEnglish,1
#SUnicode,49
#Dots,15
611,187,614,207,614,208,614,209,614,211,614,213,614,214,614,215,614,216,614,215,614,214,614,213,614,212,614,211,614,211
#Tms,15
480,480,489,499,509,518,527,533,545,659,668,674,677,678,691
#SArabic,2 
#SEnglish,2
#SUnicode,50
#Dots,15
595,193,587,202,588,205,589,208,591,210,591,212,592,212,592,213,592,214,593,215,593,216,594,216,594,217,593,216,593,216
#Tms,15
1153,1153,1169,1181,1190,1199,1208,1217,1225,1234,1245,1256,1263,1365,1385
#SArabic,3 
#SEnglish,3
#SUnicode,51
#Dots,40
571,197,569,208,567,208,565,207,564,205,563,205,563,206,563,207,562,208,562,209,561,209,560,209,559,209,558,209,557,209,556,209,556,208,555,208,555,206,554,205,554,204,554,203,554,204,555,208,556,209,556,211,557,212,557,214,557,215,558,216,558,217,559,218,559,219,559,220,559,221,560,221,560,222,560,221,559,220,559,220
#Tms,40
1859,1859,1884,1904,1918,1931,1955,1967,1976,1986,1995,2004,2012,2022,2031,2042,2051,2059,2067,2075,2081,2090,2127,2149,2151,2157,2160,2166,2172,2176,2181,2187,2190,2196,2202,2211,2217,2310,2333,2355
#SArabic,4 
#SEnglish,4
#SUnicode,52
#Dots,20
529,194,529,205,532,207,534,208,534,210,533,211,532,212,530,214,528,215,527,217,526,219,527,220,529,222,531,223,535,224,536,224,539,224,541,224,542,224,542,224
#Tms,20
2843,2843,2868,2890,2904,2916,2925,2935,2943,2953,2963,2972,2982,2991,3000,3008,3016,3024,3031,3049
#SArabic,5 
#SEnglish,5
#SUnicode,53
#Dots,17
502,205,498,220,502,223,507,221,510,218,511,214,511,211,510,210,510,208,508,207,506,207,505,207,503,207,501,208,500,209,498,210,498,210
#Tms,17
3516,3516,3540,3564,3583,3600,3611,3621,3630,3639,3648,3656,3664,3672,3680,3688,3703
#SArabic,6 
#SEnglish,6
#SUnicode,54
#Dots,21
467,195,483,198,483,199,482,201,481,205,480,209,479,211,479,215,479,217,479,218,479,219,479,221,480,222,480,223,480,224,480,225,480,226,480,225,480,224,479,221,479,221
#Tms,21
4235,4235,4269,4295,4310,4324,4334,4343,4353,4361,4371,4380,4389,4398,4407,4418,4438,4467,4482,4503,4527
#SArabic,7 
#SEnglish,7
#SUnicode,55
#Dots,15
466,204,457,223,455,227,454,228,453,227,453,223,453,219,452,214,452,212,452,210,452,209,452,208,452,209,452,210,452,210
#Tms,15
4932,4932,4956,4980,5004,5022,5037,5049,5058,5067,5076,5086,5114,5123,5139
#SArabic,8 
#SEnglish,8
#SUnicode,56
#Dots,15
420,228,428,213,430,211,431,212,433,215,434,220,435,223,436,226,436,228,437,228,437,229,437,228,436,226,435,225,435,225
#Tms,15
5688,5688,5712,5736,5759,5784,5803,5817,5828,5838,5847,5889,5911,5933,5965
#SArabic,9
#SEnglish,9
#SUnicode,57
#Dots,38
407,202,396,215,396,220,398,221,399,221,400,220,401,220,402,218,402,217,403,214,404,211,404,210,405,208,405,206,405,204,405,203,405,204,406,205,406,206,406,209,406,210,407,214,407,216,407,220,407,223,407,227,407,231,407,233,407,236,407,237,407,239,407,240,407,241,408,241,408,239,410,237,411,236,411,236
#Tms,38
6420,6420,6444,6462,6476,6491,6505,6518,6531,6543,6552,6559,6567,6574,6583,6597,6621,6631,6639,6647,6654,6662,6669,6676,6684,6692,6700,6707,6716,6723,6731,6738,6750,6802,6823,6846,6857,6878
