# Supplementary material for: Algorithm based on normal coordinate vectors with 16 segments for the data fusion from hand-written Arabic text implemented with MATLAB
Source: PeerJ Comput Sci. 2021 Sep 9;7:e705. doi: 10.7717/peerj-cs.705 (PMC8444069; doi:10.7717/peerj-cs.705)
Supplement: Supplemental Information 1 [file peerj-cs-07-705-s001.zip › ProjectAndDataset/DAD Dataset 159 Final/DAD - Numbers/testing/Writer-026,Nums(6).txt]

#WriterName,Writer-026
#SArabic,0 
#SEnglish,0
#SUnicode,48
#Dots,11
607,239,604,230,604,231,603,231,603,232,603,233,603,234,603,235,603,236,602,236,602,236
#Tms,11
0,0,58,69,70,80,86,94,110,124,145
#SArabic,1 
#SEnglish,1
#SUnicode,49
#Dots,41
558,225,558,224,553,199,552,195,552,194,552,195,552,196,553,197,553,199,553,200,554,202,554,203,554,205,555,206,555,208,555,210,556,211,556,213,557,216,557,217,557,219,558,220,558,222,558,223,558,225,559,226,559,227,559,229,559,230,559,231,559,232,559,233,559,234,559,235,559,236,559,237,559,238,559,239,559,240,560,240,560,240
#Tms,41
503,503,514,525,536,571,582,586,592,595,601,608,610,616,622,625,631,642,646,652,655,661,668,670,676,682,685,692,694,700,706,709,715,721,724,730,736,739,751,763,780
#SArabic,2 
#SEnglish,2
#SUnicode,50
#Dots,30
530,204,530,203,528,200,518,203,515,206,515,207,515,208,515,210,516,212,517,214,519,218,520,220,521,222,522,224,523,225,524,226,524,228,526,230,527,232,527,233,528,234,528,236,529,237,529,238,530,239,530,240,531,241,531,242,531,243,531,243
#Tms,30
1239,1239,1250,1262,1272,1284,1295,1305,1317,1328,1339,1350,1360,1363,1366,1372,1379,1390,1394,1396,1402,1405,1411,1418,1420,1432,1435,1448,1456,1491
#SArabic,3 
#SEnglish,3
#SUnicode,51
#Dots,88
492,214,491,210,487,199,484,195,484,194,484,195,484,196,485,197,485,199,486,201,487,202,487,205,488,207,488,209,488,210,487,213,486,214,483,215,482,215,481,215,481,214,480,214,479,213,479,212,478,211,478,210,478,209,477,207,477,206,477,205,477,206,477,207,477,208,476,208,476,209,475,210,474,211,473,211,473,212,472,212,471,212,470,212,469,212,468,211,467,210,467,209,466,208,465,207,465,206,465,205,464,204,464,203,463,202,463,201,463,200,463,199,463,198,462,198,462,197,462,198,462,200,462,201,462,202,463,203,463,205,463,206,463,208,463,210,464,213,464,215,464,217,464,219,465,221,465,222,465,224,466,226,466,227,466,229,466,230,466,232,466,234,466,235,466,236,466,237,465,237,464,237,463,237,463,237
#Tms,88
1872,1872,1884,1895,1905,1942,1954,1966,1977,1988,1998,2010,2022,2033,2044,2056,2066,2078,2090,2092,2098,2104,2107,2113,2116,2122,2128,2139,2146,2158,2182,2191,2197,2203,2206,2212,2218,2221,2227,2233,2236,2248,2252,2262,2266,2272,2278,2281,2287,2291,2296,2302,2305,2311,2317,2321,2326,2335,2341,2392,2403,2408,2411,2416,2422,2425,2431,2437,2446,2452,2455,2461,2467,2471,2476,2480,2486,2491,2494,2501,2512,2515,2524,2536,2540,2545,2551,2565
#SArabic,4 
#SEnglish,4
#SUnicode,52
#Dots,30
431,197,432,197,424,202,429,204,431,204,434,205,437,206,438,206,438,207,438,208,438,209,436,211,434,212,431,214,427,217,425,219,423,221,422,223,422,226,423,229,424,231,426,233,427,235,430,237,433,238,436,238,440,238,445,238,447,237,447,237
#Tms,30
3038,3038,3049,3060,3071,3082,3093,3104,3116,3127,3138,3149,3160,3171,3183,3194,3205,3216,3227,3238,3249,3261,3272,3283,3294,3305,3316,3327,3339,3350
#SArabic,5 
#SEnglish,5
#SUnicode,53
#Dots,27
390,206,390,205,383,216,385,220,386,221,388,222,390,222,392,222,395,222,397,221,398,220,399,219,400,217,400,216,399,214,399,212,398,210,397,209,396,207,395,206,393,206,391,206,390,207,388,208,387,209,385,210,385,210
#Tms,27
3824,3824,3836,3847,3859,3869,3881,3892,3903,3914,3925,3937,3947,3959,3970,3980,3992,4004,4015,4026,4038,4049,4060,4071,4082,4093,4115
#SArabic,6 
#SEnglish,6
#SUnicode,54
#Dots,21
339,192,341,191,359,189,361,191,361,193,360,196,360,197,359,202,358,206,357,211,356,215,355,219,354,222,352,227,352,230,351,233,351,235,351,237,351,238,350,238,350,238
#Tms,21
4454,4454,4466,4477,4488,4500,4511,4522,4533,4545,4556,4567,4579,4590,4601,4612,4623,4634,4645,4656,4678
#SArabic,7 
#SEnglish,7
#SUnicode,55
#Dots,44
321,221,318,199,317,195,317,194,317,192,316,191,316,192,317,193,317,195,317,197,317,200,317,203,317,208,317,211,316,216,315,220,314,223,313,226,311,230,310,232,308,235,307,236,305,236,304,236,304,234,303,232,302,230,301,225,300,222,300,218,299,214,299,210,298,204,297,200,296,197,295,194,294,190,293,188,292,186,291,185,290,185,289,186,289,189,289,189
#Tms,44
5036,5036,5047,5059,5069,5081,5116,5131,5142,5154,5165,5176,5188,5199,5210,5222,5233,5243,5255,5266,5278,5289,5300,5315,5327,5337,5349,5360,5372,5382,5394,5405,5416,5427,5438,5449,5460,5471,5482,5493,5504,5525,5536,5559
#SArabic,8 
#SEnglish,8
#SUnicode,56
#Dots,29
278,233,277,212,276,207,276,204,276,200,275,198,275,196,275,194,275,193,274,193,273,194,273,195,272,197,271,199,271,203,269,208,268,212,267,214,265,220,262,226,260,230,259,234,257,237,256,240,254,243,254,244,253,245,251,244,251,244
#Tms,29
5937,5937,5949,5960,5972,5983,5994,6005,6017,6028,6061,6072,6083,6094,6106,6117,6128,6139,6150,6161,6173,6184,6195,6206,6217,6228,6239,6251,6272
#SArabic,9
#SEnglish,9
#SUnicode,57
#Dots,33
232,190,232,191,223,197,224,192,228,184,230,182,232,180,232,179,233,178,233,177,234,177,234,176,234,177,234,178,235,180,235,181,235,183,235,187,235,190,235,194,235,195,234,201,234,207,234,211,233,215,233,221,232,225,232,228,232,231,232,233,231,235,230,234,230,234
#Tms,33
6752,6752,6763,6774,6785,6797,6807,6819,6830,6841,6852,6863,6916,6927,6938,6949,6960,6971,6981,6992,7003,7015,7027,7038,7049,7061,7072,7083,7094,7105,7116,7141,7164
