# Supplementary material for: Algorithm based on normal coordinate vectors with 16 segments for the data fusion from hand-written Arabic text implemented with MATLAB
Source: PeerJ Comput Sci. 2021 Sep 9;7:e705. doi: 10.7717/peerj-cs.705 (PMC8444069; doi:10.7717/peerj-cs.705)
Supplement: Supplemental Information 1 [file peerj-cs-07-705-s001.zip › ProjectAndDataset/DAD Dataset 159 Final/DAD - Numbers/testing/Writer-026,Nums(9).txt]

#WriterName,Writer-026
#SArabic,0 
#SEnglish,0
#SUnicode,48
#Dots,4
599,229,595,238,594,239,594,239
#Tms,4
0,0,4,28
#SArabic,1 
#SEnglish,1
#SUnicode,49
#Dots,32
555,225,553,207,552,203,551,199,551,197,550,195,550,194,550,195,550,196,550,197,549,200,549,201,549,203,549,205,549,207,549,209,549,211,549,215,549,217,550,218,550,220,550,221,550,223,550,224,550,225,550,226,550,227,550,228,550,229,549,229,549,230,549,230
#Tms,32
402,402,414,425,436,448,461,491,500,505,516,521,526,530,535,541,544,553,560,565,568,574,581,583,590,595,598,611,620,625,627,651
#SArabic,2 
#SEnglish,2
#SUnicode,50
#Dots,37
528,202,528,201,518,193,514,193,511,195,511,196,511,198,512,200,513,203,514,206,515,208,516,210,517,211,517,213,518,214,519,215,519,216,521,220,522,222,522,223,523,224,523,226,524,227,524,229,524,230,525,231,525,232,525,233,526,234,526,235,526,236,526,237,527,238,527,239,526,239,525,238,525,238
#Tms,37
1115,1115,1127,1139,1151,1162,1173,1185,1196,1208,1219,1231,1232,1238,1241,1246,1252,1264,1271,1276,1279,1285,1292,1294,1301,1306,1309,1315,1322,1324,1332,1336,1345,1361,1375,1384,1406
#SArabic,3 
#SEnglish,3
#SUnicode,51
#Dots,77
493,227,493,223,490,209,489,205,489,204,489,205,490,206,490,207,490,210,490,211,491,214,491,216,490,218,490,219,489,219,488,219,487,218,486,217,486,218,486,219,486,220,486,221,485,221,484,221,483,221,482,221,482,220,481,220,481,219,480,218,479,217,479,216,478,216,478,215,477,214,477,213,476,213,476,212,475,211,474,209,473,208,473,207,472,207,472,206,472,205,471,205,471,206,471,207,471,208,471,211,471,212,472,214,472,215,472,217,472,218,473,220,473,222,473,224,474,225,474,227,474,229,474,230,474,232,474,234,474,235,475,236,475,238,475,239,475,240,475,241,475,242,475,243,474,243,474,244,473,244,472,244,472,244
#Tms,77
1718,1718,1731,1742,1754,1798,1809,1820,1832,1843,1855,1866,1878,1888,1900,1912,1927,1942,1981,1996,2005,2018,2026,2041,2051,2062,2065,2071,2077,2081,2092,2095,2101,2107,2112,2116,2122,2125,2131,2143,2152,2161,2164,2171,2180,2185,2237,2245,2251,2262,2266,2270,2275,2281,2284,2291,2296,2300,2305,2311,2315,2321,2326,2330,2335,2338,2344,2351,2353,2365,2368,2381,2393,2395,2398,2404,2417
#SArabic,4 
#SEnglish,4
#SUnicode,52
#Dots,33
442,205,442,204,437,206,442,208,442,209,444,210,444,211,444,213,443,215,441,217,440,218,438,220,437,221,436,222,436,223,436,225,436,226,436,229,436,230,436,232,436,234,437,235,438,236,439,237,440,238,442,238,444,239,446,239,447,239,448,239,449,239,450,238,450,238
#Tms,33
2927,2927,2939,2950,2961,2973,2984,2996,3008,3020,3031,3042,3054,3065,3076,3088,3099,3111,3122,3133,3144,3156,3167,3179,3190,3201,3212,3224,3224,3229,3235,3238,3258
#SArabic,5 
#SEnglish,5
#SUnicode,53
#Dots,23
408,213,407,212,404,213,399,225,400,226,413,225,414,224,416,222,416,221,416,218,415,216,413,215,411,214,406,213,405,213,401,213,397,213,395,214,394,215,393,216,393,217,393,218,393,218
#Tms,23
3684,3684,3696,3708,3719,3730,3742,3754,3765,3776,3788,3800,3811,3822,3833,3845,3856,3869,3881,3894,3904,3916,3939
#SArabic,6 
#SEnglish,6
#SUnicode,54
#Dots,21
348,204,348,203,349,203,369,199,371,200,370,203,369,205,369,208,367,213,367,216,366,219,365,223,365,229,364,232,364,236,364,239,363,243,363,244,363,245,362,244,362,244
#Tms,21
4298,4298,4310,4321,4332,4344,4355,4367,4379,4391,4402,4413,4424,4436,4447,4458,4470,4481,4492,4517,4539
#SArabic,7 
#SEnglish,7
#SUnicode,55
#Dots,42
340,234,336,218,336,215,335,212,335,210,334,208,334,207,334,206,334,207,334,209,334,211,334,214,334,219,334,222,334,227,333,229,332,234,331,237,329,240,327,241,326,242,325,242,323,242,323,241,322,240,321,238,320,234,319,231,318,226,318,224,317,219,317,216,316,211,315,207,314,205,313,202,313,200,312,199,312,200,312,202,313,206,313,206
#Tms,42
4871,4871,4883,4895,4907,4918,4930,4942,4985,4996,5008,5019,5031,5042,5054,5065,5077,5088,5099,5111,5121,5133,5145,5156,5167,5179,5191,5202,5213,5224,5236,5248,5259,5270,5282,5293,5304,5315,5353,5365,5376,5399
#SArabic,8 
#SEnglish,8
#SUnicode,56
#Dots,27
300,233,300,234,299,233,297,215,295,205,295,203,294,201,294,200,293,201,293,202,292,204,291,206,290,210,288,214,287,218,284,223,281,227,280,230,278,233,276,236,275,237,274,239,273,240,271,242,270,243,269,244,269,244
#Tms,27
5711,5711,5723,5735,5747,5759,5771,5783,5821,5833,5844,5855,5866,5878,5889,5901,5912,5923,5935,5946,5958,5969,5981,5992,6004,6015,6037
#SArabic,9
#SEnglish,9
#SUnicode,57
#Dots,25
261,215,257,218,255,218,256,207,261,197,263,194,263,193,264,192,264,193,264,194,264,196,264,201,264,205,263,208,263,212,262,218,261,221,260,225,259,227,259,229,258,230,258,231,258,232,257,233,257,233
#Tms,25
6362,6362,6374,6386,6397,6409,6421,6432,6488,6499,6511,6522,6533,6545,6555,6567,6578,6590,6601,6613,6624,6636,6646,6658,6680
