# Supplementary material for: Algorithm based on normal coordinate vectors with 16 segments for the data fusion from hand-written Arabic text implemented with MATLAB
Source: PeerJ Comput Sci. 2021 Sep 9;7:e705. doi: 10.7717/peerj-cs.705 (PMC8444069; doi:10.7717/peerj-cs.705)
Supplement: Supplemental Information 1 [file peerj-cs-07-705-s001.zip › ProjectAndDataset/DAD Dataset 159 Final/DAD - Numbers/testing/Writer-027,Nums(7).txt]

#WriterName,Writer-027
#SArabic,0 
#SEnglish,0
#SUnicode,48
#Dots,7
659,237,657,242,657,243,657,244,658,244,658,243,658,243
#Tms,7
0,0,4,15,34,71,96
#SArabic,1 
#SEnglish,1
#SUnicode,49
#Dots,15
600,235,601,229,602,231,604,242,604,249,605,254,605,258,605,259,605,261,605,262,605,264,605,265,605,266,604,267,604,267
#Tms,15
564,564,576,586,597,608,619,623,625,631,642,646,653,655,672
#SArabic,2 
#SEnglish,2
#SUnicode,50
#Dots,2
553,245,553,245
#Tms,2
1345,1355
#SArabic,3 
#SEnglish,3
#SUnicode,51
#Dots,11
577,236,577,235,577,235,543,246,553,260,558,263,561,265,563,266,562,266,559,266,559,266
#Tms,11
2045,2045,2057,2067,2079,2089,2100,2111,2131,2142,2163
#SArabic,4 
#SEnglish,4
#SUnicode,52
#Dots,36
528,245,515,246,514,245,514,244,514,243,513,243,512,243,511,243,509,244,506,244,504,244,501,244,500,244,499,244,499,243,499,242,499,240,499,238,499,236,500,235,501,236,502,239,504,244,506,249,509,253,512,259,513,260,513,262,514,263,514,265,514,266,514,267,514,268,514,269,512,270,512,270
#Tms,36
2675,2675,2686,2697,2708,2719,2734,2745,2756,2767,2778,2788,2799,2810,2824,2835,2846,2857,2868,2879,2914,2925,2936,2947,2958,2969,2971,2977,2984,2986,2993,2998,3001,3012,3014,3027
#SArabic,4 
#SEnglish,4
#SUnicode,52
#Dots,25
467,244,451,252,451,253,451,254,452,255,454,255,455,255,457,256,458,256,458,257,456,258,454,260,452,262,449,264,448,266,447,268,448,271,450,273,453,274,456,275,460,276,464,276,465,276,466,275,466,275
#Tms,25
3773,3773,3784,3796,3808,3819,3830,3841,3852,3863,3873,3884,3895,3905,3916,3927,3938,3949,3960,3971,3982,3993,4003,4014,4036
#SArabic,5 
#SEnglish,5
#SUnicode,53
#Dots,21
415,251,416,250,423,250,424,254,416,260,413,261,409,261,405,262,401,261,399,261,398,260,398,259,401,255,406,253,411,251,414,250,417,250,417,251,417,252,416,253,416,253
#Tms,21
4832,4832,4843,4854,4865,4875,4886,4897,4908,4919,4930,4941,4951,4962,4973,4984,4995,5006,5017,5028,5050
#SArabic,6 
#SEnglish,6
#SUnicode,54
#Dots,17
326,242,349,242,351,242,352,243,352,244,352,247,351,250,351,253,352,258,353,261,354,264,356,266,357,267,357,268,359,269,360,269,360,269
#Tms,17
5831,5831,5842,5853,5863,5874,5885,5896,5907,5918,5928,5939,5950,5961,5972,5983,6004
#SArabic,7 
#SEnglish,7
#SUnicode,55
#Dots,20
308,238,307,237,307,238,291,257,282,263,280,263,279,262,279,261,279,258,279,253,280,248,281,244,282,240,282,239,282,238,282,239,282,240,282,241,281,244,281,244
#Tms,20
6420,6420,6431,6442,6453,6464,6484,6495,6506,6517,6528,6538,6549,6560,6571,6586,6599,6610,6622,6644
#SArabic,8 
#SEnglish,8
#SUnicode,56
#Dots,18
235,245,235,244,248,231,250,230,250,231,251,232,252,235,254,238,256,241,257,245,259,248,260,253,261,255,261,257,261,258,260,259,259,259,259,259
#Tms,18
7121,7121,7132,7144,7155,7165,7176,7187,7198,7209,7219,7230,7241,7252,7263,7274,7285,7306
#SArabic,9
#SEnglish,9
#SUnicode,57
#Dots,30
207,230,208,229,191,239,190,238,190,237,191,233,192,229,194,226,195,223,197,222,198,222,199,222,201,223,203,225,207,231,210,235,212,240,214,244,215,248,216,253,216,254,216,258,216,261,216,263,216,264,217,265,218,265,219,264,220,264,220,264
#Tms,30
7653,7653,7664,7675,7686,7697,7707,7718,7729,7740,7751,7763,7774,7785,7796,7807,7818,7829,7840,7851,7862,7873,7884,7895,7906,7930,7945,7956,7967,7989
