# Supplementary material for: Algorithm based on normal coordinate vectors with 16 segments for the data fusion from hand-written Arabic text implemented with MATLAB
Source: PeerJ Comput Sci. 2021 Sep 9;7:e705. doi: 10.7717/peerj-cs.705 (PMC8444069; doi:10.7717/peerj-cs.705)
Supplement: Supplemental Information 1 [file peerj-cs-07-705-s001.zip › ProjectAndDataset/DAD Dataset 159 Final/DAD - Numbers/testing/Writer-028,Nums(7).txt]

#WriterName,Writer-028
#SArabic,0 
#SEnglish,0
#SUnicode,48
#Dots,2
470,203,470,203
#Tms,2
0,10
#SArabic,1 
#SEnglish,1
#SUnicode,49
#Dots,15
441,196,441,200,441,202,441,203,441,205,441,206,441,207,441,209,441,210,441,211,440,211,439,211,438,211,437,211,437,211
#Tms,15
683,683,693,702,712,721,731,740,748,762,787,796,802,805,816
#SArabic,2 
#SEnglish,2
#SUnicode,50
#Dots,33
406,195,400,201,397,201,396,201,394,201,392,201,391,201,389,200,388,200,386,199,385,198,385,197,385,196,385,197,386,198,386,199,386,200,386,201,386,202,386,203,385,204,385,205,385,206,385,208,385,209,385,210,385,211,385,212,385,213,385,214,384,214,383,214,383,214
#Tms,33
1409,1409,1419,1429,1438,1447,1456,1465,1475,1483,1493,1507,1532,1567,1576,1588,1592,1597,1602,1606,1618,1622,1628,1649,1652,1658,1667,1679,1691,1727,1742,1757,1800
#SArabic,3 
#SEnglish,3
#SUnicode,51
#Dots,38
357,197,352,200,349,200,346,199,345,199,342,200,340,201,337,202,336,202,335,201,335,200,334,199,334,198,334,197,333,197,333,196,333,195,333,196,334,197,334,198,334,199,334,201,334,202,334,204,334,205,334,206,334,207,334,208,334,209,334,210,334,211,333,212,332,213,331,213,331,214,330,214,329,214,329,214
#Tms,38
2479,2479,2502,2525,2575,2593,2610,2628,2644,2660,2674,2682,2691,2700,2708,2716,2746,2770,2785,2794,2802,2810,2818,2826,2835,2838,2845,2855,2866,2881,2890,2905,2915,2926,2929,2935,2938,2947
#SArabic,4 
#SEnglish,4
#SUnicode,52
#Dots,21
294,194,288,199,292,201,295,203,296,205,295,206,291,209,288,212,286,214,284,215,284,216,286,218,287,218,288,218,290,219,291,219,292,219,293,219,294,218,295,217,295,217
#Tms,21
4097,4097,4121,4144,4159,4172,4186,4199,4212,4225,4236,4246,4258,4268,4276,4284,4292,4299,4307,4315,4330
#SArabic,5 
#SEnglish,5
#SUnicode,53
#Dots,36
260,199,256,210,252,211,250,212,248,212,246,212,244,212,243,212,242,212,242,211,242,210,243,209,243,208,244,207,244,206,245,204,246,203,246,202,247,201,248,200,248,199,249,199,251,198,252,198,252,197,253,197,253,198,254,198,254,199,255,200,255,201,255,202,256,202,256,203,256,204,256,204
#Tms,36
5395,5395,5413,5427,5438,5448,5457,5466,5476,5491,5507,5516,5526,5535,5544,5553,5561,5569,5577,5584,5592,5600,5608,5620,5629,5636,5644,5651,5659,5667,5679,5687,5695,5702,5710,5725
#SArabic,6 
#SEnglish,6
#SUnicode,54
#Dots,29
206,194,219,191,220,192,220,193,219,194,219,195,219,196,219,197,218,198,218,199,217,200,217,202,216,203,216,205,215,206,215,208,215,209,215,210,215,211,215,212,215,213,215,214,215,215,215,216,216,217,217,217,217,218,218,218,218,218
#Tms,29
7545,7545,7569,7593,7607,7620,7632,7642,7649,7658,7665,7673,7680,7688,7700,7709,7717,7725,7732,7740,7747,7755,7763,7771,7786,7801,7813,7822,7839
#SArabic,7 
#SEnglish,7
#SUnicode,55
#Dots,23
191,192,183,207,182,209,181,211,180,212,179,213,179,214,178,214,178,213,177,212,177,211,177,210,176,208,176,206,175,204,174,203,174,200,174,199,174,198,174,197,174,196,174,197,174,197
#Tms,23
8774,8774,8784,8794,8803,8812,8821,8836,8846,8861,8871,8880,8889,8898,8907,8916,8925,8933,8941,8948,8956,8995,9012
#SArabic,8 
#SEnglish,8
#SUnicode,56
#Dots,26
159,215,152,201,151,199,150,197,150,196,149,194,149,193,149,192,149,191,149,190,148,190,148,191,148,192,146,193,146,195,144,197,144,198,143,201,143,202,142,204,142,205,141,207,140,208,139,209,139,210,139,210
#Tms,26
9345,9345,9355,9364,9374,9383,9392,9401,9409,9417,9434,9443,9450,9459,9466,9474,9481,9489,9496,9504,9511,9519,9527,9534,9542,9557
