# Supplementary material for: Algorithm based on normal coordinate vectors with 16 segments for the data fusion from hand-written Arabic text implemented with MATLAB
Source: PeerJ Comput Sci. 2021 Sep 9;7:e705. doi: 10.7717/peerj-cs.705 (PMC8444069; doi:10.7717/peerj-cs.705)
Supplement: Supplemental Information 1 [file peerj-cs-07-705-s001.zip › ProjectAndDataset/DAD Dataset 159 Final/DAD - Numbers/testing/Writer-029,Nums(1).txt]

#WriterName,Writer-029
#SArabic,0 
#SEnglish,0
#SUnicode,48
#Dots,2
672,185,672,185
#Tms,2
0,9
#SArabic,1 
#SEnglish,1
#SUnicode,49
#Dots,26
599,152,601,169,602,178,604,188,604,192,604,194,605,200,605,204,606,206,606,208,606,210,606,212,606,214,606,216,606,217,606,218,606,219,606,220,607,221,607,222,607,221,607,220,607,219,607,218,606,217,606,217
#Tms,26
657,657,673,687,697,706,716,726,730,737,739,745,751,759,760,767,769,775,781,798,806,815,828,830,842,870
#SArabic,2 
#SEnglish,2
#SUnicode,50
#Dots,56
553,161,544,151,541,151,539,151,536,152,533,155,530,157,529,158,527,160,525,164,524,165,523,168,523,171,522,175,522,179,522,181,522,183,522,185,522,187,522,189,522,191,522,193,523,195,523,197,524,199,524,201,525,203,525,205,526,207,527,208,527,210,528,212,529,213,530,215,530,217,531,219,532,221,532,223,532,225,533,226,533,228,533,230,534,232,534,234,534,235,534,236,535,237,535,238,535,239,536,240,536,241,536,242,537,242,537,242,538,242,538,242
#Tms,56
1403,1403,1413,1422,1432,1442,1452,1461,1471,1481,1490,1500,1509,1519,1529,1531,1538,1540,1547,1552,1555,1561,1564,1570,1577,1579,1585,1591,1594,1600,1607,1609,1615,1621,1624,1630,1638,1639,1645,1651,1654,1660,1667,1669,1675,1681,1684,1690,1697,1699,1712,1721,1755,1781,1782,1803
#SArabic,3 
#SEnglish,3
#SUnicode,51
#Dots,97
481,163,475,175,474,176,472,176,470,176,468,176,466,175,464,174,464,173,462,171,462,170,461,167,460,166,460,164,459,162,459,160,459,159,459,160,459,162,459,163,459,164,459,166,459,167,459,168,458,170,457,171,457,172,455,173,455,174,453,175,452,175,451,175,450,176,449,176,448,176,447,176,446,176,445,176,444,176,443,176,442,175,440,175,439,175,434,173,434,172,433,171,433,170,432,169,432,168,431,167,431,166,431,165,430,164,430,163,429,162,429,161,428,160,428,159,427,158,427,157,427,158,428,159,429,160,430,162,430,163,431,165,432,167,433,169,433,171,434,173,435,176,435,179,436,183,438,187,439,190,439,192,441,199,442,201,443,204,443,206,444,208,444,210,444,212,445,213,445,215,445,216,446,218,446,219,446,220,446,221,446,222,446,223,446,224,446,225,447,225,447,224,447,224
#Tms,97
3122,3122,3133,3142,3151,3159,3168,3176,3184,3193,3201,3209,3217,3225,3234,3243,3251,3337,3347,3355,3364,3373,3381,3388,3397,3406,3414,3422,3430,3438,3440,3445,3451,3454,3461,3466,3470,3476,3482,3485,3492,3497,3501,3525,3531,3535,3538,3545,3553,3560,3565,3568,3574,3581,3590,3595,3598,3611,3620,3641,3671,3680,3688,3694,3697,3704,3711,3714,3720,3726,3729,3735,3741,3744,3749,3755,3778,3779,3785,3788,3794,3801,3803,3809,3815,3818,3824,3831,3833,3839,3845,3848,3861,3869,3893,3916,3931
#SArabic,4 
#SEnglish,4
#SUnicode,52
#Dots,62
367,152,355,156,352,161,352,166,352,169,353,172,354,174,356,176,356,177,358,177,361,178,362,178,365,178,367,178,368,177,370,177,371,177,370,177,368,179,363,183,357,189,355,191,353,195,352,197,352,200,352,201,352,203,352,205,352,206,353,208,354,210,355,211,356,212,357,212,358,213,359,214,361,215,363,216,365,217,366,217,368,218,371,219,373,219,375,219,376,219,378,219,380,219,381,219,382,218,383,218,384,217,385,217,386,216,387,216,388,215,389,215,390,214,391,214,392,213,393,213,393,212,393,212
#Tms,62
4991,4991,5016,5038,5055,5069,5079,5087,5095,5103,5112,5119,5128,5136,5144,5151,5161,5271,5296,5320,5338,5350,5363,5372,5381,5389,5397,5405,5413,5421,5429,5437,5446,5454,5462,5470,5478,5486,5495,5502,5511,5519,5527,5535,5543,5551,5559,5564,5569,5573,5584,5587,5594,5600,5604,5609,5615,5618,5625,5634,5656,5692
#SArabic,5 
#SEnglish,5
#SUnicode,53
#Dots,87
295,174,285,165,279,168,274,170,270,174,268,177,267,178,266,182,265,184,265,185,264,188,264,190,263,193,263,196,263,198,262,201,262,203,263,205,263,207,263,209,264,211,265,213,267,215,268,218,269,219,272,220,274,222,275,222,277,223,278,223,280,223,281,224,283,224,285,223,287,223,290,222,291,222,293,221,294,220,295,220,297,219,298,218,300,217,301,216,303,215,304,215,305,214,306,213,307,212,307,211,307,210,308,209,308,208,309,205,309,204,310,202,310,201,310,200,309,198,309,197,308,195,308,194,308,193,307,192,307,191,307,189,306,188,305,186,305,185,304,184,303,183,302,182,301,181,300,180,299,179,298,178,297,177,294,173,293,172,292,171,291,170,290,169,289,169,289,168,288,168,287,168,287,168
#Tms,87
6769,6769,6795,6820,6839,6852,6864,6872,6881,6889,6897,6904,6913,6921,6929,6936,6944,6952,6961,6969,6977,6985,6993,7001,7010,7017,7026,7034,7042,7050,7058,7067,7074,7083,7091,7100,7107,7116,7124,7132,7140,7148,7156,7164,7172,7180,7189,7197,7205,7213,7221,7229,7236,7245,7252,7261,7269,7277,7285,7294,7302,7303,7310,7312,7318,7324,7327,7333,7339,7343,7349,7355,7358,7364,7370,7373,7379,7401,7403,7409,7415,7424,7430,7433,7439,7442,7471
#SArabic,6 
#SEnglish,6
#SUnicode,54
#Dots,39
194,147,207,145,213,145,214,146,214,147,215,151,216,154,217,158,217,161,218,163,219,166,220,169,220,171,221,174,222,178,223,180,225,186,225,188,226,191,227,193,228,196,228,198,229,200,229,202,230,204,230,205,231,208,231,210,231,211,232,212,232,213,232,214,232,215,232,216,232,217,233,217,233,216,232,214,232,214
#Tms,39
8461,8461,8486,8592,8614,8634,8647,8659,8668,8677,8685,8694,8701,8710,8718,8727,8735,8743,8750,8758,8766,8774,8783,8790,8799,8806,8815,8823,8831,8839,8848,8856,8864,8872,8880,8888,8930,8950,8994
#SArabic,7 
#SEnglish,7
#SUnicode,55
#Dots,35
190,164,185,179,184,190,183,199,183,204,182,207,182,208,182,209,182,210,181,210,181,211,180,210,179,209,177,207,175,203,173,200,172,198,171,195,170,193,169,191,167,188,166,185,165,184,163,181,162,178,162,176,161,174,160,173,159,171,158,170,157,169,156,168,156,167,155,167,155,167
#Tms,35
9773,9773,9797,9822,9843,9858,9869,9879,9889,9899,9906,10055,10078,10100,10114,10125,10136,10144,10152,10162,10170,10178,10186,10195,10203,10211,10219,10227,10235,10244,10252,10267,10291,10307,10386
#SArabic,8 
#SEnglish,8
#SUnicode,56
#Dots,34
146,202,139,189,136,182,135,177,134,173,133,171,132,168,131,166,130,165,130,164,129,164,128,163,128,162,127,162,126,162,126,161,125,160,124,160,124,159,123,159,123,158,122,158,122,159,120,162,119,168,117,177,114,185,111,193,109,197,109,199,109,200,108,201,108,202,108,202
#Tms,34
11504,11504,11529,11550,11565,11579,11593,11607,11621,11634,11649,11662,11681,11693,11711,11723,11735,11753,11765,11781,11798,11810,11873,11896,11918,11941,11963,11978,11993,12002,12011,12020,12122,12167
#SArabic,9
#SEnglish,9
#SUnicode,57
#Dots,99
68,160,66,175,61,180,58,182,56,182,55,182,54,181,52,179,51,178,50,175,50,174,50,172,50,171,49,170,49,169,49,167,49,166,49,165,49,164,49,163,50,162,50,161,51,161,51,160,52,159,52,158,53,158,54,157,54,156,55,156,56,155,57,155,57,154,58,154,59,154,59,153,60,153,61,153,62,154,63,154,64,154,65,154,66,155,67,155,67,156,68,156,68,157,69,158,70,159,70,160,70,161,70,162,70,163,70,164,70,166,70,168,70,169,70,171,70,172,70,174,70,176,70,177,70,178,70,180,70,182,70,184,70,186,70,189,70,190,70,192,70,194,70,196,70,198,71,200,71,201,71,203,72,206,72,208,72,210,72,212,72,213,72,216,72,217,72,219,72,220,72,222,72,225,72,227,72,228,72,231,72,233,72,235,72,236,72,237,72,238,72,239,73,239,73,237,73,237
#Tms,99
13628,13628,13653,13676,13691,13705,13721,13735,13748,13760,13769,13778,13786,13795,13802,13811,13818,13826,13834,13844,13853,13867,13877,13885,13894,13902,13910,13917,13928,13966,13983,14036,14059,14073,14085,14099,14112,14123,14141,14149,14164,14177,14185,14194,14203,14211,14219,14227,14239,14254,14264,14276,14283,14292,14300,14308,14321,14330,14338,14346,14354,14365,14374,14382,14390,14398,14406,14415,14422,14431,14439,14448,14456,14465,14472,14481,14489,14497,14505,14514,14522,14531,14538,14547,14555,14563,14571,14579,14587,14595,14603,14612,14620,14628,14672,14694,14716,14732,14756
