# Supplementary material for: Algorithm based on normal coordinate vectors with 16 segments for the data fusion from hand-written Arabic text implemented with MATLAB
Source: PeerJ Comput Sci. 2021 Sep 9;7:e705. doi: 10.7717/peerj-cs.705 (PMC8444069; doi:10.7717/peerj-cs.705)
Supplement: Supplemental Information 1 [file peerj-cs-07-705-s001.zip › ProjectAndDataset/DAD Dataset 159 Final/DAD - Numbers/testing/Writer-029,Nums(8).txt]

#WriterName,Writer-029
#SArabic,0 
#SEnglish,0
#SUnicode,48
#Dots,2
743,162,743,162
#Tms,2
0,21
#SArabic,1 
#SEnglish,1
#SUnicode,49
#Dots,10
705,139,709,153,712,165,715,176,715,183,715,185,715,186,715,185,714,185,714,185
#Tms,10
875,875,900,926,952,975,988,1015,1054,1084
#SArabic,2 
#SEnglish,2
#SUnicode,50
#Dots,39
672,139,660,137,654,139,652,142,651,144,651,147,651,150,651,152,651,156,652,160,653,162,655,165,656,167,658,170,659,171,661,175,662,178,663,180,664,183,664,184,664,185,664,186,665,188,665,189,665,190,665,191,666,192,666,193,666,194,667,195,667,196,667,197,668,197,668,198,668,199,668,200,668,199,668,198,668,198
#Tms,39
1826,1826,1852,1876,1890,1902,1912,1922,1932,1939,1947,1956,1963,1972,1980,1988,1996,2004,2012,2014,2020,2023,2029,2035,2038,2044,2050,2053,2060,2065,2074,2080,2083,2089,2098,2113,2173,2196,2218
#SArabic,3 
#SEnglish,3
#SUnicode,51
#Dots,95
627,134,626,148,622,150,619,150,615,149,613,147,612,145,611,143,611,141,610,140,610,138,610,137,610,135,610,134,610,133,610,132,610,133,610,136,610,139,610,142,609,144,609,146,608,147,607,149,606,151,605,151,603,152,602,153,601,153,600,153,599,153,598,153,597,153,596,153,595,152,594,152,594,151,593,151,592,150,592,149,591,148,588,143,588,142,587,140,586,139,586,138,585,136,585,135,584,134,584,133,584,132,584,131,584,130,583,129,583,128,583,127,583,128,585,131,585,133,586,134,586,136,587,138,587,140,588,142,588,144,589,146,589,148,590,150,590,152,591,154,591,156,592,158,592,160,592,162,593,164,595,175,596,177,596,179,597,181,597,182,598,184,598,185,598,187,599,188,599,189,599,190,599,192,599,193,599,194,599,195,599,196,600,196,601,196,601,195,601,195
#Tms,95
2926,2926,2951,2975,2994,3009,3021,3030,3040,3050,3059,3067,3074,3082,3095,3104,3172,3194,3216,3231,3242,3253,3261,3269,3277,3285,3293,3301,3309,3313,3316,3328,3331,3337,3346,3352,3359,3361,3368,3374,3377,3398,3404,3406,3412,3419,3422,3428,3434,3437,3443,3447,3451,3457,3466,3476,3521,3544,3547,3551,3557,3563,3567,3572,3578,3581,3587,3593,3597,3602,3608,3611,3617,3620,3627,3652,3657,3662,3666,3671,3677,3680,3687,3692,3696,3701,3707,3710,3722,3726,3737,3770,3795,3800,3833
#SArabic,4 
#SEnglish,4
#SUnicode,52
#Dots,38
541,135,529,140,526,148,526,155,530,158,535,158,543,156,544,155,544,156,542,159,538,164,535,169,534,175,533,178,532,182,532,185,531,189,531,194,531,198,531,199,532,202,532,204,534,206,535,208,537,210,539,210,542,211,543,212,546,212,548,212,551,211,552,211,553,210,554,209,554,208,554,207,553,206,553,206
#Tms,38
4617,4617,4642,4667,4694,4720,4745,4770,4811,4836,4856,4872,4883,4891,4900,4908,4916,4924,4933,4941,4950,4958,4967,4976,4984,4991,5000,5007,5015,5023,5032,5039,5048,5056,5065,5078,5092,5109
#SArabic,5 
#SEnglish,5
#SUnicode,53
#Dots,56
470,147,458,145,450,150,446,153,444,157,443,160,442,165,442,168,442,171,443,174,444,177,445,179,445,180,448,183,451,185,452,186,455,186,458,187,459,187,462,187,464,187,465,187,466,187,468,186,470,185,471,184,474,182,475,181,478,179,479,178,481,175,482,173,483,170,484,169,484,167,485,164,485,163,485,160,485,159,485,156,484,154,484,153,482,151,481,149,480,148,478,146,476,144,475,142,474,141,472,140,472,139,470,139,469,139,467,139,466,139,466,139
#Tms,56
6252,6252,6278,6294,6306,6319,6331,6342,6352,6362,6371,6381,6390,6400,6409,6419,6428,6436,6444,6453,6460,6469,6477,6485,6493,6502,6509,6518,6526,6534,6542,6552,6559,6568,6575,6584,6592,6601,6609,6617,6625,6633,6641,6650,6658,6667,6674,6683,6691,6699,6707,6715,6723,6731,6739,6756
#SArabic,6 
#SEnglish,6
#SUnicode,54
#Dots,36
377,130,389,127,398,127,402,127,402,128,403,129,404,132,405,134,406,139,407,140,407,144,408,150,408,152,409,157,409,159,410,164,411,166,412,171,413,175,415,178,416,182,416,183,417,185,417,188,417,189,418,191,418,192,418,194,418,195,419,196,419,197,420,198,421,198,421,197,422,196,422,196
#Tms,36
8008,8008,8033,8057,8086,8111,8125,8139,8151,8160,8171,8181,8189,8197,8205,8213,8221,8230,8238,8246,8254,8261,8270,8278,8287,8294,8303,8310,8320,8328,8336,8344,8353,8368,8381,8398
#SArabic,7 
#SEnglish,7
#SUnicode,55
#Dots,34
342,146,335,158,331,173,331,181,330,186,329,190,328,194,328,197,328,198,327,198,327,197,325,195,323,193,321,190,319,188,317,184,315,180,313,176,312,174,309,169,308,166,306,162,304,160,302,156,301,154,299,151,297,148,296,147,295,145,294,144,294,143,294,144,294,145,294,145
#Tms,34
9268,9268,9293,9317,9332,9347,9363,9377,9388,9427,9444,9467,9481,9492,9501,9509,9518,9526,9535,9542,9550,9558,9567,9575,9583,9590,9599,9607,9616,9624,9632,9676,9700,9739
#SArabic,8 
#SEnglish,8
#SUnicode,56
#Dots,30
277,184,270,170,264,160,260,152,258,149,257,148,257,146,256,145,255,145,254,146,250,152,246,159,241,168,236,179,234,184,233,185,231,188,230,189,228,193,227,194,225,196,223,197,221,198,219,199,219,200,218,200,218,199,219,199,220,198,220,198
#Tms,30
10372,10372,10398,10425,10440,10452,10464,10475,10544,10567,10589,10609,10624,10637,10645,10653,10661,10670,10677,10685,10693,10701,10709,10717,10725,10734,10775,10784,10806,10833
#SArabic,9
#SEnglish,9
#SUnicode,57
#Dots,69
184,134,180,148,175,153,171,155,169,155,167,155,166,155,165,154,164,154,163,153,163,152,163,151,162,149,162,148,162,146,163,145,163,143,163,142,164,141,164,140,165,139,166,138,166,137,168,135,168,134,170,133,171,131,172,130,173,130,174,129,175,129,176,128,177,128,178,128,179,128,180,128,181,129,183,129,183,130,185,131,186,132,186,133,187,134,187,135,188,137,188,139,188,141,189,145,189,147,189,151,189,156,189,160,190,163,190,165,190,169,190,171,191,176,191,178,191,182,191,184,192,188,192,191,192,193,192,194,193,195,193,196,193,197,193,198,193,198
#Tms,69
12068,12068,12092,12112,12126,12140,12154,12167,12177,12187,12196,12204,12213,12224,12232,12239,12248,12256,12264,12272,12280,12289,12297,12305,12313,12321,12330,12338,12346,12354,12369,12384,12405,12420,12435,12445,12457,12466,12473,12482,12491,12500,12508,12516,12524,12532,12539,12547,12555,12564,12571,12581,12589,12596,12604,12612,12620,12629,12638,12646,12654,12663,12670,12677,12685,12730,12746,12766,12789
