# Supplementary material for: Algorithm based on normal coordinate vectors with 16 segments for the data fusion from hand-written Arabic text implemented with MATLAB
Source: PeerJ Comput Sci. 2021 Sep 9;7:e705. doi: 10.7717/peerj-cs.705 (PMC8444069; doi:10.7717/peerj-cs.705)
Supplement: Supplemental Information 1 [file peerj-cs-07-705-s001.zip › ProjectAndDataset/DAD Dataset 159 Final/DAD - Numbers/testing/Writer-030,Nums(2).txt]

#WriterName,Writer-030
#SArabic,0 
#SEnglish,0
#SUnicode,48
#Dots,5
525,221,531,225,531,226,530,226,530,226
#Tms,5
0,0,9,40,57
#SArabic,1 
#SEnglish,1
#SUnicode,49
#Dots,9
491,207,488,207,491,213,494,220,497,225,502,229,505,232,503,232,503,232
#Tms,9
606,606,631,655,680,703,725,747,768
#SArabic,2 
#SEnglish,2
#SUnicode,50
#Dots,24
470,217,453,208,445,208,439,209,438,210,437,213,438,216,440,218,445,220,452,222,458,224,461,225,463,225,464,226,466,227,468,228,470,228,471,229,472,229,472,230,473,230,474,230,474,231,474,231
#Tms,24
1487,1487,1511,1536,1551,1565,1579,1593,1606,1620,1634,1644,1652,1660,1668,1677,1682,1688,1691,1698,1704,1707,1712,1743
#SArabic,3 
#SEnglish,3
#SUnicode,51
#Dots,66
418,215,412,214,410,217,409,219,408,219,408,218,407,217,406,215,406,214,405,213,404,213,403,215,402,217,402,218,401,220,400,221,399,221,398,221,397,222,396,222,395,222,394,221,393,220,392,219,391,218,390,217,389,217,388,216,387,216,386,215,385,215,383,215,382,214,382,215,383,215,383,216,384,217,385,218,387,219,388,219,390,221,393,222,395,223,405,228,407,229,409,230,410,231,411,233,412,234,413,235,414,236,415,237,416,238,417,239,419,240,420,240,421,241,422,241,423,242,424,242,425,242,425,243,426,243,425,243,424,243,424,243
#Tms,66
2387,2387,2413,2439,2462,2474,2485,2498,2506,2514,2558,2578,2596,2610,2622,2638,2648,2656,2663,2672,2682,2690,2702,2711,2719,2727,2732,2736,2742,2749,2751,2772,2779,2826,2840,2842,2848,2853,2856,2862,2865,2871,2878,2901,2901,2908,2910,2916,2922,2925,2931,2939,2940,2946,2953,2956,2961,2968,2970,2976,2983,2986,2991,3016,3040,3064
#SArabic,4 
#SEnglish,4
#SUnicode,52
#Dots,46
353,216,361,211,360,213,355,218,347,224,345,229,346,230,349,231,354,231,359,230,361,230,361,231,361,232,360,233,360,234,358,236,357,237,356,239,355,240,354,241,354,242,354,243,355,244,357,244,359,245,363,246,368,246,370,247,375,248,377,248,380,249,381,250,384,251,386,251,388,252,389,252,390,252,392,253,394,253,395,253,397,253,399,253,400,253,401,253,404,252,404,252
#Tms,46
3726,3726,3750,3775,3799,3822,3837,3850,3863,3877,3887,3897,3914,3926,3934,3942,3950,3957,3964,3972,3979,3987,3994,4002,4010,4018,4026,4034,4041,4049,4056,4064,4072,4080,4088,4089,4095,4102,4103,4110,4112,4119,4124,4127,4148,4168
#SArabic,5 
#SEnglish,5
#SUnicode,53
#Dots,16
329,227,318,239,322,242,326,243,329,242,334,240,336,237,335,235,334,233,333,232,333,231,332,230,332,229,331,229,330,230,330,230
#Tms,16
4740,4741,4764,4789,4813,4838,4862,4883,4902,4914,4926,4937,4950,4963,4976,4996
#SArabic,6 
#SEnglish,6
#SUnicode,54
#Dots,23
264,230,279,220,283,219,284,219,284,220,285,221,285,222,286,224,287,228,288,234,288,237,289,239,292,243,293,244,295,247,298,248,298,249,299,250,300,251,300,252,301,253,304,254,304,254
#Tms,23
5603,5603,5628,5652,5690,5705,5719,5733,5747,5760,5772,5781,5790,5798,5807,5815,5824,5832,5840,5910,5931,5951,5977
#SArabic,7 
#SEnglish,7
#SUnicode,55
#Dots,31
247,230,244,231,243,238,240,245,238,248,236,249,235,251,234,251,233,251,232,251,232,250,231,249,229,248,228,245,227,242,226,241,224,237,222,234,221,233,220,230,219,229,217,227,216,225,215,224,215,223,214,222,213,221,212,221,212,222,213,223,213,223
#Tms,31
6588,6588,6612,6637,6652,6665,6679,6692,6703,6714,6723,6732,6741,6751,6760,6769,6778,6787,6794,6802,6810,6817,6826,6834,6842,6851,6859,6871,6931,6952,6995
#SArabic,8 
#SEnglish,8
#SUnicode,56
#Dots,22
181,252,195,233,199,226,201,222,201,223,202,226,203,230,204,237,204,240,205,242,205,244,206,245,207,246,208,246,208,247,209,248,210,248,210,249,210,250,210,251,210,252,210,252
#Tms,22
8189,8189,8213,8238,8308,8333,8358,8381,8395,8406,8415,8423,8431,8439,8446,8454,8462,8470,8480,8491,8505,8521
#SArabic,9
#SEnglish,9
#SUnicode,57
#Dots,33
177,220,161,224,156,230,156,235,159,237,161,238,164,238,166,237,170,235,173,232,175,230,176,228,176,226,176,225,176,224,176,223,176,222,176,221,176,220,176,219,175,219,175,221,173,229,170,238,169,248,168,251,168,253,168,255,168,257,168,258,169,258,169,259,169,259
#Tms,33
9021,9021,9046,9070,9085,9098,9111,9126,9140,9153,9166,9180,9192,9200,9208,9215,9224,9232,9239,9252,9315,9336,9358,9379,9399,9412,9423,9433,9441,9456,9465,9482,9506
