# Supplementary material for: Algorithm based on normal coordinate vectors with 16 segments for the data fusion from hand-written Arabic text implemented with MATLAB
Source: PeerJ Comput Sci. 2021 Sep 9;7:e705. doi: 10.7717/peerj-cs.705 (PMC8444069; doi:10.7717/peerj-cs.705)
Supplement: Supplemental Information 1 [file peerj-cs-07-705-s001.zip › ProjectAndDataset/DAD Dataset 159 Final/DAD - Numbers/testing/Writer-031,Nums(1).txt]

#WriterName,Writer-031
#SArabic,0 
#SEnglish,0
#SUnicode,48
#Dots,3
612,125,610,127,610,127
#Tms,3
0,0,11
#SArabic,1 
#SEnglish,1
#SUnicode,49
#Dots,15
581,118,580,127,580,129,580,131,581,132,581,133,581,135,581,136,581,137,581,138,581,139,581,140,581,141,580,141,580,141
#Tms,15
1889,1889,1900,1910,1922,1933,1943,1954,1965,1976,1987,2077,2092,2103,2124
#SArabic,2 
#SEnglish,2
#SUnicode,50
#Dots,27
556,119,543,118,542,118,541,118,541,119,540,120,540,121,539,121,539,122,539,123,538,123,538,124,538,125,538,126,538,127,538,129,538,130,538,131,538,132,538,133,538,135,538,137,538,138,538,139,537,139,536,138,536,138
#Tms,27
3749,3749,3760,3802,3812,3826,3841,3852,3862,3880,3892,3903,3913,3925,3936,3946,3957,3968,3979,3990,4001,4012,4023,4034,4069,4085,4107
#SArabic,3 
#SEnglish,3
#SUnicode,51
#Dots,42
518,111,509,114,508,114,507,114,507,113,506,113,506,112,506,111,506,110,505,111,504,111,503,112,502,112,501,112,500,112,499,112,498,112,497,112,496,112,496,111,495,111,495,110,495,109,494,108,494,109,494,110,494,111,494,113,494,115,494,116,494,119,495,120,495,122,495,125,494,128,494,130,494,131,494,133,494,134,493,134,493,133,493,133
#Tms,42
4952,4952,4963,4975,4985,4996,5007,5029,5069,5104,5119,5134,5145,5159,5170,5181,5192,5202,5215,5230,5240,5251,5262,5273,5362,5374,5384,5395,5407,5418,5429,5440,5452,5463,5474,5485,5495,5506,5517,5528,5581,5603
#SArabic,4 
#SEnglish,4
#SUnicode,52
#Dots,29
456,113,444,117,443,118,443,119,444,119,445,120,446,121,447,121,448,122,449,122,450,122,450,123,451,123,450,124,449,125,448,126,447,126,445,128,444,129,444,131,444,132,445,133,448,134,452,134,455,135,458,135,461,134,461,133,461,133
#Tms,29
6497,6497,6508,6526,6541,6551,6562,6574,6584,6595,6610,6622,6633,6655,6670,6680,6691,6702,6713,6724,6736,6747,6758,6768,6779,6791,6801,6812,6835
#SArabic,5 
#SEnglish,5
#SUnicode,53
#Dots,40
405,128,400,126,394,127,393,128,392,128,392,129,391,129,391,130,391,131,392,131,392,132,392,133,393,133,393,134,394,134,395,135,396,135,397,136,398,136,399,137,400,137,401,137,402,137,404,137,405,137,406,137,406,136,407,135,407,134,408,133,408,132,408,131,407,130,406,129,405,129,404,128,403,128,401,128,399,127,399,127
#Tms,40
7635,7635,7646,7656,7667,7678,7690,7701,7715,7729,7739,7754,7768,7778,7789,7800,7811,7822,7833,7845,7865,7879,7890,7901,7912,7922,7933,7944,7957,7968,7979,7994,8005,8016,8027,8038,8049,8060,8071,8092
#SArabic,6 
#SEnglish,6
#SUnicode,54
#Dots,26
340,112,340,112,355,117,361,119,362,120,363,120,363,121,363,122,363,123,362,124,362,125,362,127,362,128,363,131,363,132,363,133,364,135,364,136,365,137,365,138,365,139,366,139,366,140,365,139,364,138,364,138
#Tms,26
8999,8999,9010,9021,9032,9046,9091,9106,9121,9131,9142,9153,9164,9175,9185,9197,9208,9218,9230,9241,9256,9266,9277,9310,9320,9342
#SArabic,7 
#SEnglish,7
#SUnicode,55
#Dots,19
318,113,311,125,310,126,310,127,309,128,309,129,308,129,308,128,308,127,307,126,307,124,306,120,305,118,304,115,303,114,302,112,301,111,300,111,300,111
#Tms,19
10325,10325,10336,10346,10358,10369,10429,10439,10450,10461,10472,10483,10494,10505,10517,10528,10543,10612,10633
#SArabic,8 
#SEnglish,8
#SUnicode,56
#Dots,26
274,129,273,129,277,118,280,115,282,114,283,113,284,113,285,112,286,112,287,112,288,112,288,113,289,113,289,114,290,115,291,116,292,118,292,119,293,121,294,122,294,123,295,124,295,126,296,127,296,128,296,128
#Tms,26
11205,11205,11216,11227,11238,11249,11260,11290,11305,11320,11344,11482,11492,11504,11514,11526,11537,11547,11559,11570,11580,11592,11603,11614,11625,11694
#SArabic,9
#SEnglish,9
#SUnicode,57
#Dots,43
249,112,241,108,243,106,244,106,245,105,246,105,247,105,249,105,250,105,251,105,252,105,253,105,253,106,254,107,254,108,255,108,255,109,255,110,255,111,256,112,256,113,256,115,256,116,256,117,256,118,256,119,256,120,256,122,256,123,256,124,256,126,256,127,256,128,256,129,256,130,256,131,256,133,256,134,256,135,256,136,257,136,256,135,256,135
#Tms,43
12395,12395,12406,12417,12428,12439,12450,12461,12473,12483,12494,12538,12548,12562,12577,12588,12598,12610,12622,12633,12644,12656,12667,12678,12689,12700,12710,12722,12733,12744,12755,12766,12777,12788,12799,12810,12822,12833,12844,12855,12919,12929,12952
