# Supplementary material for: Algorithm based on normal coordinate vectors with 16 segments for the data fusion from hand-written Arabic text implemented with MATLAB
Source: PeerJ Comput Sci. 2021 Sep 9;7:e705. doi: 10.7717/peerj-cs.705 (PMC8444069; doi:10.7717/peerj-cs.705)
Supplement: Supplemental Information 1 [file peerj-cs-07-705-s001.zip › ProjectAndDataset/DAD Dataset 159 Final/DAD - Numbers/testing/Writer-031,Nums(2).txt]

#WriterName,Writer-031
#SArabic,0 
#SEnglish,0
#SUnicode,48
#Dots,3
614,122,614,122,614,122
#Tms,3
0,0,11
#SArabic,1 
#SEnglish,1
#SUnicode,49
#Dots,14
570,111,571,123,571,125,571,127,571,129,571,131,571,132,571,133,570,135,570,136,570,137,570,138,570,137,570,137
#Tms,14
1030,1030,1041,1052,1064,1075,1085,1096,1107,1118,1129,1140,1209,1226
#SArabic,2 
#SEnglish,2
#SUnicode,50
#Dots,24
549,111,549,111,534,111,534,112,533,112,533,113,533,114,533,115,533,116,533,117,534,118,534,120,534,121,534,123,534,125,534,126,534,128,534,129,534,130,533,130,533,131,533,132,532,132,532,132
#Tms,24
2209,2209,2220,2244,2259,2270,2281,2292,2302,2313,2324,2335,2346,2357,2368,2379,2390,2403,2418,2443,2455,2467,2481,2498
#SArabic,3 
#SEnglish,3
#SUnicode,51
#Dots,34
519,106,509,112,508,108,507,109,505,110,504,111,502,112,500,112,498,113,497,113,496,113,495,113,494,112,493,111,492,110,491,109,490,108,490,107,490,108,491,109,491,110,491,111,492,113,492,116,492,120,492,122,492,126,492,128,492,131,492,132,492,133,492,134,492,133,492,133
#Tms,34
3274,3274,3286,3297,3308,3319,3330,3341,3352,3363,3375,3386,3396,3409,3420,3431,3442,3462,3507,3531,3542,3553,3564,3575,3586,3597,3608,3619,3630,3641,3653,3670,3676,3692
#SArabic,4 
#SEnglish,4
#SUnicode,52
#Dots,26
447,111,441,117,441,118,441,119,443,120,445,120,447,120,448,121,448,122,447,123,446,124,444,126,443,128,442,130,442,132,443,133,444,134,447,135,451,135,456,135,461,136,463,136,464,136,466,136,467,136,467,136
#Tms,26
4426,4426,4437,4448,4459,4470,4481,4492,4515,4526,4537,4548,4559,4570,4581,4591,4602,4613,4624,4635,4646,4657,4667,4678,4689,4712
#SArabic,5 
#SEnglish,5
#SUnicode,53
#Dots,35
402,121,403,121,394,124,393,125,393,128,393,129,394,130,395,130,395,131,396,131,397,131,398,131,399,132,401,132,402,132,403,132,404,132,405,132,406,131,407,131,408,130,409,129,409,128,408,128,408,127,408,126,407,126,407,125,406,125,405,124,404,123,403,123,402,123,402,122,402,122
#Tms,35
5566,5566,5577,5588,5599,5610,5621,5634,5645,5657,5673,5685,5696,5707,5718,5729,5740,5754,5765,5776,5787,5814,5833,5844,5855,5866,5877,5888,5899,5910,5920,5932,5942,5953,5975
#SArabic,6 
#SEnglish,6
#SUnicode,54
#Dots,19
347,111,369,115,370,115,371,115,371,116,371,117,371,118,371,119,371,120,371,123,371,124,371,126,372,128,372,130,372,131,373,133,373,134,373,135,373,135
#Tms,19
6715,6715,6726,6737,6777,6798,6813,6824,6835,6846,6858,6869,6880,6891,6902,6913,6924,6935,6998
#SArabic,7 
#SEnglish,7
#SUnicode,55
#Dots,19
328,117,329,116,321,128,320,129,320,130,320,129,319,129,317,128,316,126,314,125,312,121,311,120,309,117,309,116,308,115,308,116,308,117,307,118,307,118
#Tms,19
7897,7897,7908,7919,7930,7986,7997,8008,8019,8030,8041,8052,8062,8073,8083,8122,8133,8144,8165
#SArabic,8 
#SEnglish,8
#SUnicode,56
#Dots,20
267,132,278,121,279,120,280,120,281,121,282,122,283,123,283,124,284,125,284,126,285,128,285,129,286,130,286,131,286,132,286,133,287,133,287,134,286,134,286,134
#Tms,20
8794,8794,8805,8820,8907,8926,8940,8952,8963,8974,8985,8996,9007,9018,9030,9051,9069,9080,9091,9113
#SArabic,9
#SEnglish,9
#SUnicode,57
#Dots,36
242,118,240,118,231,115,234,113,236,112,237,112,238,112,239,112,240,111,241,111,241,112,242,112,243,113,243,114,244,114,244,115,244,116,244,117,245,119,245,120,245,121,245,122,245,123,245,125,245,126,245,128,244,130,244,133,244,134,244,137,244,138,245,139,245,140,244,140,242,139,242,139
#Tms,36
9838,9838,9849,9860,9871,9882,9893,9904,9915,9926,9990,10001,10020,10036,10047,10058,10069,10080,10091,10102,10113,10124,10135,10146,10157,10168,10179,10189,10200,10211,10222,10233,10244,10279,10290,10312
