# Supplementary material for: Algorithm based on normal coordinate vectors with 16 segments for the data fusion from hand-written Arabic text implemented with MATLAB
Source: PeerJ Comput Sci. 2021 Sep 9;7:e705. doi: 10.7717/peerj-cs.705 (PMC8444069; doi:10.7717/peerj-cs.705)
Supplement: Supplemental Information 1 [file peerj-cs-07-705-s001.zip › ProjectAndDataset/DAD Dataset 159 Final/DAD - Numbers/testing/Writer-032,Nums(5).txt]

#WriterName,Writer-032
#SArabic,0 
#SEnglish,0
#SUnicode,48
#Dots,3
741,172,740,174,740,174
#Tms,3
0,0,11
#SArabic,1 
#SEnglish,1
#SUnicode,49
#Dots,28
713,178,712,177,695,156,695,155,695,156,696,157,696,159,699,163,700,165,701,167,703,169,704,171,706,173,707,175,709,177,710,179,712,181,713,183,715,187,716,188,717,190,717,191,718,192,718,193,719,194,719,195,720,196,720,196
#Tms,28
618,618,629,640,670,681,691,702,706,709,715,721,724,730,736,740,745,751,762,766,770,775,781,784,790,796,805,849
#SArabic,3 
#SEnglish,3
#SUnicode,51
#Dots,47
647,143,647,148,646,150,644,151,643,152,641,152,639,152,637,152,635,151,633,150,631,149,630,148,628,147,627,146,625,146,624,146,623,146,622,146,619,146,617,146,614,146,611,146,608,145,603,144,600,143,599,142,598,142,597,142,597,143,598,144,600,146,603,149,608,153,613,157,618,162,628,170,633,175,637,179,642,183,644,185,645,187,646,188,648,189,649,189,650,189,654,189,654,189
#Tms,47
6287,6287,6298,6309,6320,6331,6343,6354,6365,6376,6387,6398,6409,6420,6431,6442,6453,6464,6475,6486,6497,6508,6518,6529,6540,6551,6562,6573,6589,6599,6610,6622,6632,6644,6655,6665,6676,6687,6698,6709,6720,6730,6742,6752,6763,6774,6796
#SArabic,4 
#SEnglish,4
#SUnicode,52
#Dots,36
556,152,557,152,538,164,536,170,536,172,538,175,541,177,544,179,548,180,553,181,557,182,560,182,561,183,560,183,559,184,557,185,555,187,553,189,551,191,550,194,551,196,553,198,557,200,568,203,573,204,581,205,584,205,587,206,591,206,592,206,593,206,592,206,591,206,591,205,589,205,589,205
#Tms,36
8159,8159,8170,8181,8191,8202,8213,8224,8235,8246,8256,8267,8278,8293,8303,8314,8325,8336,8347,8358,8369,8380,8390,8401,8412,8423,8434,8445,8456,8466,8482,8500,8515,8525,8536,8558
#SArabic,5 
#SEnglish,5
#SUnicode,53
#Dots,35
470,175,471,174,471,174,461,181,458,185,457,189,460,195,462,197,470,203,479,206,489,208,490,208,494,207,497,206,500,204,502,201,503,197,502,192,500,189,498,186,495,184,491,182,488,180,485,179,482,178,479,177,475,175,473,175,471,175,469,176,467,177,466,179,464,182,463,184,463,184
#Tms,35
9272,9272,9283,9294,9304,9316,9327,9337,9349,9359,9371,9382,9393,9403,9414,9425,9436,9447,9458,9469,9480,9491,9502,9513,9523,9534,9546,9557,9567,9578,9589,9600,9611,9621,9644
#SArabic,6 
#SEnglish,6
#SUnicode,54
#Dots,27
384,178,380,177,375,177,379,178,409,184,412,185,415,186,417,186,418,187,418,188,419,188,419,189,420,190,421,191,423,195,425,198,427,199,430,204,432,208,436,213,438,215,441,218,443,220,445,223,446,223,447,224,447,224
#Tms,27
10595,10595,10606,10617,10628,10639,10650,10661,10672,10684,10694,10705,10716,10727,10738,10749,10760,10771,10782,10793,10804,10815,10825,10837,10848,10859,10880
#SArabic,7 
#SEnglish,7
#SUnicode,55
#Dots,22
345,191,345,190,346,217,347,224,346,227,346,228,345,229,344,229,342,229,341,228,338,225,335,222,332,218,328,213,324,209,317,205,312,203,306,200,305,199,302,198,301,198,301,198
#Tms,22
11486,11486,11497,11508,11519,11530,11541,11552,11563,11574,11585,11596,11607,11618,11629,11640,11651,11662,11673,11684,11695,11753
#SArabic,8 
#SEnglish,8
#SUnicode,56
#Dots,26
290,226,282,215,270,201,256,194,251,192,248,191,246,191,245,191,245,190,245,191,245,193,244,196,243,202,243,204,243,211,244,215,244,220,244,226,244,229,243,232,242,235,240,239,240,240,239,242,239,243,239,243
#Tms,26
12911,12911,12921,12932,12943,12954,12964,12975,12986,12997,13008,13019,13030,13041,13052,13063,13074,13085,13096,13107,13118,13129,13140,13151,13165,13186
#SArabic,9
#SEnglish,9
#SUnicode,57
#Dots,35
181,171,170,172,169,173,157,196,167,207,169,207,171,207,173,207,176,203,177,202,179,196,181,191,182,187,182,183,183,181,183,180,183,181,183,182,184,185,186,189,187,194,191,203,195,211,199,217,201,220,202,223,204,227,206,231,208,236,208,238,209,241,210,244,211,245,211,246,211,246
#Tms,35
13982,13982,13993,14004,14015,14026,14037,14048,14059,14070,14082,14093,14103,14114,14125,14136,14155,14166,14176,14188,14198,14210,14220,14231,14242,14253,14263,14275,14286,14297,14307,14318,14329,14340,14361
