# Supplementary material for: Algorithm based on normal coordinate vectors with 16 segments for the data fusion from hand-written Arabic text implemented with MATLAB
Source: PeerJ Comput Sci. 2021 Sep 9;7:e705. doi: 10.7717/peerj-cs.705 (PMC8444069; doi:10.7717/peerj-cs.705)
Supplement: Supplemental Information 1 [file peerj-cs-07-705-s001.zip › ProjectAndDataset/DAD Dataset 159 Final/DAD - Numbers/testing/Writer-032,Nums(9).txt]

#WriterName,Writer-032
#SArabic,0 
#SEnglish,0
#SUnicode,48
#Dots,7
658,163,658,164,658,168,653,167,652,167,653,167,653,167
#Tms,7
0,0,0,0,3,28,50
#SArabic,1 
#SEnglish,1
#SUnicode,49
#Dots,34
609,179,592,154,589,151,585,148,584,148,584,149,585,150,585,151,585,153,586,154,587,156,587,158,589,160,590,162,591,165,593,167,598,172,600,174,603,176,606,179,609,181,611,183,613,185,615,187,617,189,618,191,619,192,619,193,619,194,619,195,619,196,619,197,620,197,620,197
#Tms,34
533,533,542,552,561,576,588,591,594,601,606,610,615,621,624,631,642,645,651,654,661,666,670,675,678,684,691,693,700,708,723,744,765,787
#SArabic,2 
#SEnglish,2
#SUnicode,50
#Dots,16
549,165,521,177,518,180,517,183,517,186,518,189,520,191,524,193,534,196,543,197,548,197,550,198,553,198,553,199,552,199,552,199
#Tms,16
1639,1639,1650,1661,1672,1683,1693,1704,1715,1726,1736,1747,1758,1794,1812,1838
#SArabic,3 
#SEnglish,3
#SUnicode,51
#Dots,62
480,179,477,176,472,177,470,181,469,182,468,183,467,184,466,184,464,184,463,184,462,183,461,182,460,181,459,181,458,180,457,179,456,179,455,179,454,179,453,178,452,179,451,179,450,179,449,180,447,180,445,180,442,179,439,179,438,178,436,178,435,177,434,177,435,177,435,178,436,178,438,179,439,181,441,182,443,184,446,185,448,187,451,189,455,191,459,194,463,197,468,200,475,204,477,205,479,206,480,207,482,208,484,209,486,210,487,211,489,212,490,212,492,213,493,213,493,214,494,214,495,214,495,214
#Tms,62
2857,2857,2868,2879,2890,2901,2911,2922,2933,2944,2955,2966,2977,2987,2998,3009,3020,3031,3042,3053,3064,3075,3087,3098,3109,3120,3130,3141,3141,3147,3156,3163,3189,3195,3201,3204,3210,3216,3219,3225,3231,3234,3240,3246,3249,3255,3266,3270,3276,3279,3285,3291,3294,3300,3306,3309,3315,3321,3324,3330,3345,3375
#SArabic,4 
#SEnglish,4
#SUnicode,52
#Dots,29
380,187,380,186,371,203,372,207,373,208,375,209,378,209,383,208,386,207,389,206,391,206,390,206,388,208,386,209,384,211,383,213,382,215,382,217,384,218,386,219,390,220,395,221,401,221,406,222,413,222,416,222,418,223,419,223,419,223
#Tms,29
4249,4249,4260,4271,4282,4293,4304,4315,4326,4337,4347,4374,4385,4396,4407,4418,4429,4440,4450,4461,4472,4483,4494,4505,4516,4527,4538,4549,4589
#SArabic,5 
#SEnglish,5
#SUnicode,53
#Dots,27
336,209,334,208,322,221,324,227,328,230,331,231,334,231,338,231,341,230,344,227,346,225,347,223,348,220,348,218,347,217,345,214,344,213,342,212,341,211,340,211,338,210,336,210,333,211,332,211,331,212,331,213,331,213
#Tms,27
5410,5410,5421,5433,5443,5454,5465,5476,5487,5498,5509,5520,5530,5541,5552,5563,5574,5585,5595,5606,5617,5628,5639,5650,5661,5677,5699
#SArabic,6 
#SEnglish,6
#SUnicode,54
#Dots,18
263,214,261,213,299,217,299,218,299,219,299,220,300,223,302,226,305,229,307,232,311,237,314,239,316,241,321,244,325,245,328,246,329,247,329,247
#Tms,18
6448,6448,6459,6471,6487,6498,6509,6520,6531,6543,6554,6564,6576,6587,6597,6608,6619,6641
#SArabic,7 
#SEnglish,7
#SUnicode,55
#Dots,23
235,222,243,245,244,249,244,251,244,253,243,255,243,256,242,257,241,257,241,256,240,256,238,254,235,251,233,249,230,245,225,240,223,237,221,234,219,233,217,232,216,232,215,232,215,232
#Tms,23
7288,7288,7299,7310,7321,7332,7343,7353,7377,7388,7398,7409,7420,7431,7442,7453,7463,7474,7485,7495,7507,7517,7568
#SArabic,8 
#SEnglish,8
#SUnicode,56
#Dots,23
180,255,155,234,151,231,149,230,148,230,148,231,147,233,147,236,147,240,147,244,149,250,150,254,151,258,151,262,151,265,151,267,150,269,149,271,149,272,148,273,147,273,145,274,145,274
#Tms,23
8402,8402,8413,8424,8435,8458,8469,8480,8491,8501,8513,8524,8534,8546,8557,8567,8578,8589,8600,8611,8622,8633,8654
#SArabic,9
#SEnglish,9
#SUnicode,57
#Dots,39
102,230,98,230,88,251,92,260,94,261,98,263,99,263,101,262,103,261,105,258,107,253,108,252,109,248,110,243,110,241,110,239,110,238,110,237,110,238,111,239,111,240,113,242,115,246,117,249,119,254,119,255,121,260,123,263,124,266,127,269,129,272,131,276,132,278,133,280,134,283,135,285,136,286,139,287,139,287
#Tms,39
9143,9143,9154,9165,9176,9187,9198,9209,9220,9230,9241,9252,9263,9274,9285,9296,9307,9328,9376,9391,9400,9411,9423,9433,9444,9455,9466,9477,9488,9499,9510,9521,9533,9544,9555,9566,9577,9588,9610
