# Supplementary material for: Algorithm based on normal coordinate vectors with 16 segments for the data fusion from hand-written Arabic text implemented with MATLAB
Source: PeerJ Comput Sci. 2021 Sep 9;7:e705. doi: 10.7717/peerj-cs.705 (PMC8444069; doi:10.7717/peerj-cs.705)
Supplement: Supplemental Information 1 [file peerj-cs-07-705-s001.zip › ProjectAndDataset/DAD Dataset 159 Final/DAD - Numbers/testing/Writer-033,Nums(2).txt]

#WriterName,Writer-033
#SArabic,0 
#SEnglish,0
#SUnicode,48
#Dots,4
630,186,630,193,631,192,631,192
#Tms,4
0,0,63,83
#SArabic,1 
#SEnglish,1
#SUnicode,49
#Dots,11
575,173,576,170,576,170,590,192,595,201,596,202,597,203,597,204,598,203,599,203,599,203
#Tms,11
557,557,567,576,586,596,606,609,661,670,685
#SArabic,2 
#SEnglish,2
#SUnicode,50
#Dots,15
549,177,548,176,535,181,534,186,535,188,538,191,543,195,547,197,551,199,554,200,557,202,559,203,560,203,560,204,560,204
#Tms,15
1606,1606,1617,1628,1639,1650,1661,1672,1683,1694,1705,1716,1729,1740,1809
#SArabic,3 
#SEnglish,3
#SUnicode,51
#Dots,59
503,178,513,188,512,189,511,189,510,189,507,189,504,188,501,187,498,186,497,185,496,185,497,186,498,187,498,188,499,189,499,190,498,190,497,191,494,191,491,191,488,189,486,189,483,187,482,186,481,186,480,185,480,184,479,184,479,183,479,182,479,183,480,184,481,185,482,186,483,187,485,188,486,190,488,191,490,192,492,194,493,195,495,197,497,198,498,200,500,201,501,203,503,204,504,206,505,207,506,208,507,209,508,211,509,212,510,212,511,212,512,212,512,211,513,211,513,211
#Tms,59
2291,2291,2302,2312,2323,2334,2345,2355,2366,2377,2388,2439,2450,2462,2472,2484,2495,2505,2517,2528,2539,2549,2560,2566,2568,2574,2581,2583,2589,2598,2649,2660,2665,2667,2673,2679,2683,2688,2695,2697,2703,2710,2713,2718,2725,2727,2733,2740,2743,2748,2755,2766,2773,2826,2842,2853,2856,2862,2879
#SArabic,4 
#SEnglish,4
#SUnicode,52
#Dots,27
450,187,443,195,444,196,446,196,450,197,457,198,459,198,461,199,461,200,461,201,460,203,457,207,456,209,454,211,453,213,453,216,454,218,457,220,458,221,465,222,471,222,476,222,481,221,484,220,487,218,487,217,487,217
#Tms,27
4385,4385,4396,4407,4418,4430,4440,4451,4465,4476,4487,4499,4510,4522,4533,4544,4555,4566,4577,4588,4599,4610,4621,4632,4643,4654,4676
#SArabic,5 
#SEnglish,5
#SUnicode,53
#Dots,22
392,209,392,208,410,199,416,202,418,205,419,207,420,209,420,211,418,214,416,215,413,216,410,217,405,217,402,216,399,214,397,213,396,211,396,206,397,205,401,201,404,199,404,199
#Tms,22
5119,5119,5130,5141,5153,5164,5175,5185,5196,5207,5218,5229,5240,5251,5262,5273,5284,5294,5305,5316,5327,5349
#SArabic,6 
#SEnglish,6
#SUnicode,54
#Dots,23
324,190,344,188,347,188,348,188,348,189,349,189,349,190,349,192,349,194,350,198,351,199,352,204,353,207,355,210,357,214,359,216,360,218,361,219,362,220,362,221,362,220,362,219,362,219
#Tms,23
6949,6949,6961,6972,6985,6996,7006,7017,7028,7039,7050,7061,7072,7083,7094,7105,7116,7127,7138,7149,7209,7224,7246
#SArabic,7 
#SEnglish,7
#SUnicode,55
#Dots,19
274,200,274,199,290,214,294,216,295,217,295,216,295,214,295,212,295,208,295,203,296,198,298,191,299,188,300,186,300,185,301,185,301,186,301,187,301,187
#Tms,19
7990,7990,8001,8012,8023,8064,8075,8086,8097,8108,8119,8130,8141,8152,8164,8179,8256,8271,8293
#SArabic,8 
#SEnglish,8
#SUnicode,56
#Dots,23
236,217,235,217,238,197,239,192,240,191,240,190,241,190,241,191,243,192,244,194,247,197,248,199,250,201,252,204,254,207,255,208,257,211,257,212,258,213,259,213,258,213,257,213,257,213
#Tms,23
8771,8771,8782,8793,8804,8820,8850,8861,8872,8883,8894,8905,8916,8927,8938,8949,8960,8971,8982,9004,9081,9109,9131
#SArabic,9
#SEnglish,9
#SUnicode,57
#Dots,31
220,196,219,196,200,199,196,198,195,197,194,195,194,193,195,189,197,187,200,185,203,182,204,182,206,181,207,181,208,181,210,182,212,185,213,188,214,191,215,195,215,200,216,203,216,205,216,208,217,210,217,212,217,213,217,214,218,214,217,214,217,214
#Tms,31
9838,9838,9849,9860,9871,9883,9893,9904,9915,9926,9937,9947,9958,9969,9980,9991,10003,10014,10026,10037,10048,10059,10070,10081,10092,10103,10113,10124,10141,10201,10223
