# Supplementary material for: Algorithm based on normal coordinate vectors with 16 segments for the data fusion from hand-written Arabic text implemented with MATLAB
Source: PeerJ Comput Sci. 2021 Sep 9;7:e705. doi: 10.7717/peerj-cs.705 (PMC8444069; doi:10.7717/peerj-cs.705)
Supplement: Supplemental Information 1 [file peerj-cs-07-705-s001.zip › ProjectAndDataset/DAD Dataset 159 Final/DAD - Numbers/testing/Writer-034,Nums(3).txt]

#WriterName,Writer-034
#SArabic,1 
#SEnglish,1
#SUnicode,49
#Dots,5
440,220,449,245,449,246,451,249,451,249
#Tms,5
0,0,3,27,76
#SArabic,0 
#SEnglish,0
#SUnicode,48
#Dots,2
468,236,468,236
#Tms,2
315,339
#SArabic,2 
#SEnglish,2
#SUnicode,50
#Dots,15
415,230,396,231,395,232,396,234,400,237,409,241,419,245,422,246,426,248,428,249,430,250,430,251,427,251,425,251,425,251
#Tms,15
1659,1659,1670,1679,1689,1697,1707,1715,1725,1734,1743,1752,1761,1769,1783
#SArabic,3 
#SEnglish,3
#SUnicode,51
#Dots,36
376,236,365,239,361,239,358,238,357,237,356,237,355,236,354,236,353,235,352,234,351,233,350,232,350,231,349,231,349,230,348,230,349,231,350,233,353,236,355,239,362,246,366,249,370,253,372,255,373,256,374,257,375,259,376,260,377,261,377,262,377,263,376,263,375,263,374,263,373,262,373,262
#Tms,36
2258,2259,2283,2305,2320,2332,2342,2351,2360,2369,2378,2400,2429,2439,2447,2468,2484,2493,2501,2509,2516,2524,2532,2537,2544,2546,2552,2558,2561,2574,2597,2606,2612,2618,2619,2630
#SArabic,5 
#SEnglish,5
#SUnicode,53
#Dots,22
279,244,262,255,263,257,267,259,278,258,283,256,285,254,285,253,285,250,284,249,283,248,281,246,279,245,276,244,274,244,271,245,270,246,268,248,267,249,265,252,263,254,263,254
#Tms,22
8113,8113,8123,8140,8161,8175,8186,8194,8202,8208,8216,8223,8231,8239,8247,8255,8263,8270,8278,8286,8293,8310
#SArabic,6 
#SEnglish,6
#SUnicode,54
#Dots,21
213,240,241,240,241,241,240,242,239,245,238,248,238,249,239,253,241,256,244,260,246,262,248,265,248,266,249,268,249,270,249,272,249,273,250,274,250,273,251,272,251,272
#Tms,21
9147,9147,9164,9176,9185,9194,9203,9212,9222,9231,9240,9249,9258,9267,9276,9285,9294,9305,9313,9322,9337
#SArabic,7 
#SEnglish,7
#SUnicode,55
#Dots,20
198,248,194,265,194,266,192,268,191,268,190,268,189,267,188,266,185,263,184,262,182,259,180,257,178,255,176,254,175,252,174,251,175,252,177,253,178,255,178,255
#Tms,20
10050,10050,10061,10070,10086,10097,10105,10112,10120,10127,10135,10143,10150,10158,10166,10174,10214,10224,10231,10247
#SArabic,8 
#SEnglish,8
#SUnicode,56
#Dots,18
158,272,149,257,146,251,145,250,144,249,144,250,143,251,142,253,141,255,139,258,137,261,135,265,133,269,132,272,131,273,131,275,130,276,130,276
#Tms,18
10711,10711,10735,10750,10763,10787,10798,10807,10816,10825,10834,10843,10852,10861,10871,10879,10889,10906
#SArabic,9
#SEnglish,9
#SUnicode,57
#Dots,35
102,253,89,253,89,249,91,245,93,243,95,241,97,241,98,241,99,241,100,241,101,242,102,243,103,244,104,245,106,249,107,250,109,254,112,258,113,260,115,264,117,268,118,270,119,272,119,273,119,275,120,276,120,277,120,278,121,278,122,278,123,278,124,277,125,277,126,276,126,276
#Tms,35
11964,11964,11988,12006,12020,12030,12038,12050,12059,12067,12074,12082,12090,12097,12105,12112,12121,12128,12136,12144,12152,12160,12168,12175,12183,12190,12198,12205,12213,12227,12235,12243,12251,12258,12273
