# Supplementary material for: Algorithm based on normal coordinate vectors with 16 segments for the data fusion from hand-written Arabic text implemented with MATLAB
Source: PeerJ Comput Sci. 2021 Sep 9;7:e705. doi: 10.7717/peerj-cs.705 (PMC8444069; doi:10.7717/peerj-cs.705)
Supplement: Supplemental Information 1 [file peerj-cs-07-705-s001.zip › ProjectAndDataset/DAD Dataset 159 Final/DAD - Numbers/testing/Writer-034,Nums(7).txt]

#WriterName,Writer-034
#SArabic,1 
#SEnglish,1
#SUnicode,49
#Dots,19
449,207,457,225,458,227,462,236,463,237,463,239,463,240,463,241,463,242,463,243,463,244,463,245,462,245,462,246,461,246,460,245,459,244,458,243,458,243
#Tms,19
0,0,4,29,34,39,42,48,55,57,64,72,78,87,102,108,116,117,142
#SArabic,0 
#SEnglish,0
#SUnicode,48
#Dots,2
481,223,481,223
#Tms,2
471,495
#SArabic,2 
#SEnglish,2
#SUnicode,50
#Dots,11
413,220,399,224,410,229,425,235,429,237,431,239,433,240,433,241,433,242,433,243,433,243
#Tms,11
1493,1494,1517,1540,1555,1568,1577,1587,1598,1619,1638
#SArabic,3 
#SEnglish,3
#SUnicode,51
#Dots,51
373,224,367,222,367,221,367,222,366,223,364,225,363,226,360,228,359,228,358,228,357,228,356,228,355,228,354,227,354,226,353,225,353,224,353,223,352,223,351,224,350,225,349,225,347,226,346,226,345,227,344,227,343,226,343,225,342,224,342,223,342,222,343,223,343,224,344,226,345,227,351,236,353,238,355,240,357,242,358,244,360,246,361,248,362,249,363,251,364,252,364,253,365,253,365,254,365,253,365,252,365,252
#Tms,51
2480,2480,2505,2537,2552,2566,2579,2591,2599,2606,2614,2621,2629,2637,2644,2651,2659,2667,2709,2718,2726,2734,2742,2753,2761,2769,2777,2786,2795,2807,2810,2862,2868,2871,2877,2898,2901,2907,2913,2916,2922,2928,2931,2937,2943,2946,2952,2958,3021,3043,3063
#SArabic,5 
#SEnglish,5
#SUnicode,53
#Dots,35
282,232,265,236,265,238,264,240,264,242,264,244,264,245,265,246,265,247,266,248,267,249,268,249,270,250,272,250,276,250,280,249,282,248,285,246,286,245,287,243,287,242,287,241,286,240,283,238,281,238,276,237,273,237,269,237,267,237,263,237,262,237,261,238,261,239,263,241,263,241
#Tms,35
7704,7705,7714,7723,7731,7739,7746,7755,7762,7770,7778,7786,7793,7802,7809,7817,7825,7833,7840,7848,7855,7863,7870,7878,7886,7893,7901,7909,7916,7924,7932,7940,7947,7955,7970
#SArabic,6 
#SEnglish,6
#SUnicode,54
#Dots,20
208,234,233,232,234,232,234,233,234,234,234,236,234,238,235,241,238,246,240,248,243,251,244,253,246,255,248,258,249,258,249,259,250,260,251,260,252,259,252,259
#Tms,20
8845,8845,8855,8873,8884,8893,8902,8911,8921,8930,8939,8948,8957,8966,8975,8984,8993,9009,9019,9034
#SArabic,7 
#SEnglish,7
#SUnicode,55
#Dots,24
197,234,191,248,190,250,189,251,189,252,189,253,188,253,188,252,186,251,184,249,182,247,180,246,177,243,174,241,173,241,171,239,170,239,169,238,170,238,171,238,172,239,175,240,176,241,176,241
#Tms,24
9556,9556,9566,9575,9584,9593,9602,9611,9620,9629,9639,9648,9655,9663,9671,9679,9686,9694,9719,9729,9737,9745,9753,9768
#SArabic,8 
#SEnglish,8
#SUnicode,56
#Dots,23
159,261,149,242,147,239,144,236,141,235,139,234,138,234,137,234,137,235,136,236,135,238,135,240,134,244,134,246,133,250,132,255,132,257,132,261,132,263,132,266,131,267,130,268,130,268
#Tms,23
10227,10227,10238,10247,10256,10265,10274,10286,10295,10303,10310,10318,10326,10334,10341,10349,10357,10364,10372,10380,10388,10395,10411
#SArabic,9
#SEnglish,9
#SUnicode,57
#Dots,24
89,238,78,234,81,227,84,224,84,225,86,228,89,233,92,237,96,241,99,245,101,247,103,251,105,256,107,260,108,264,110,267,111,270,111,271,111,272,112,272,113,272,114,270,115,269,115,269
#Tms,24
11686,11686,11711,11736,11763,11777,11792,11804,11813,11822,11831,11840,11849,11858,11868,11876,11886,11894,11902,11910,11922,11931,11939,11954
