# Supplementary material for: Algorithm based on normal coordinate vectors with 16 segments for the data fusion from hand-written Arabic text implemented with MATLAB
Source: PeerJ Comput Sci. 2021 Sep 9;7:e705. doi: 10.7717/peerj-cs.705 (PMC8444069; doi:10.7717/peerj-cs.705)
Supplement: Supplemental Information 1 [file peerj-cs-07-705-s001.zip › ProjectAndDataset/DAD Dataset 159 Final/DAD - Numbers/testing/Writer-035,Nums(9).txt]

#WriterName,Writer-035
#SArabic,0 
#SEnglish,0
#SUnicode,48
#Dots,12
679,241,684,254,684,256,685,258,685,259,685,260,685,261,685,260,685,259,686,259,687,259,687,259
#Tms,12
0,0,6,17,20,29,45,110,126,143,144,164
#SArabic,1 
#SEnglish,1
#SUnicode,49
#Dots,13
633,227,646,246,648,251,649,253,650,258,651,260,651,262,651,264,651,265,651,266,650,266,648,266,648,266
#Tms,13
637,637,647,656,666,675,684,694,695,717,800,810,817
#SArabic,2 
#SEnglish,2
#SUnicode,50
#Dots,46
614,222,586,228,583,230,581,231,580,231,580,232,580,233,580,234,580,235,581,236,581,237,582,239,583,240,583,241,584,243,584,244,584,245,585,246,585,247,585,249,586,250,586,252,586,253,586,255,587,256,587,258,588,259,588,261,589,262,589,263,590,264,590,265,591,266,591,267,592,268,593,269,593,270,593,271,594,271,594,272,595,273,594,273,593,273,591,273,590,273,590,273
#Tms,46
1170,1170,1181,1190,1200,1214,1223,1231,1239,1248,1255,1264,1272,1273,1276,1283,1289,1291,1298,1304,1307,1313,1319,1322,1328,1334,1337,1343,1347,1352,1358,1361,1367,1373,1382,1390,1403,1407,1412,1418,1433,1472,1478,1481,1482,1496
#SArabic,3 
#SEnglish,3
#SUnicode,51
#Dots,68
546,222,550,235,548,240,546,242,545,242,542,241,540,239,537,237,536,235,534,233,534,232,534,233,534,235,534,236,533,237,532,242,531,243,530,245,529,246,527,248,526,248,526,249,525,249,524,249,523,249,522,248,521,248,520,247,519,246,518,245,517,243,516,242,514,239,513,237,512,235,512,233,511,232,511,230,510,230,510,229,510,230,511,231,511,232,512,234,513,237,515,240,516,243,517,245,518,248,519,250,520,252,521,255,522,257,523,259,523,262,524,264,524,265,524,267,524,269,524,270,524,272,524,277,524,278,524,279,524,280,523,281,522,281,522,281
#Tms,68
1923,1923,1947,1965,1988,2003,2017,2028,2040,2050,2058,2084,2093,2100,2109,2117,2124,2132,2140,2148,2153,2160,2161,2169,2174,2183,2190,2191,2199,2204,2207,2213,2220,2222,2229,2231,2237,2243,2252,2261,2273,2282,2289,2291,2297,2303,2306,2312,2319,2321,2327,2333,2336,2343,2350,2351,2358,2364,2367,2373,2380,2400,2402,2409,2418,2508,2533,2556
#SArabic,4 
#SEnglish,4
#SUnicode,52
#Dots,31
469,225,462,233,457,238,455,242,457,245,463,247,473,247,474,247,473,248,467,253,464,257,461,260,460,263,460,265,460,267,460,269,460,270,460,272,462,275,463,276,465,278,466,279,469,281,470,282,471,283,472,283,473,283,473,284,473,283,473,282,473,282
#Tms,31
3497,3497,3521,3546,3570,3595,3619,3640,3665,3686,3703,3715,3726,3734,3743,3750,3758,3766,3774,3782,3789,3797,3805,3813,3820,3828,3836,3844,3940,3963,3988
#SArabic,5 
#SEnglish,5
#SUnicode,53
#Dots,23
424,255,419,255,412,263,411,269,413,271,417,273,419,274,421,274,425,272,428,268,429,267,430,264,430,262,431,258,431,257,430,254,429,253,429,252,428,252,428,253,425,257,424,259,424,259
#Tms,23
4455,4455,4479,4500,4515,4529,4542,4555,4569,4583,4592,4600,4608,4615,4623,4631,4639,4648,4656,4739,4761,4776,4798
#SArabic,6 
#SEnglish,6
#SUnicode,54
#Dots,19
349,247,374,246,381,248,383,248,384,249,385,253,387,258,389,264,389,266,390,271,391,272,391,276,391,277,392,279,392,280,392,281,391,282,390,282,390,282
#Tms,19
5342,5342,5366,5390,5490,5514,5530,5543,5552,5560,5568,5576,5583,5591,5598,5608,5714,5737,5769
#SArabic,7 
#SEnglish,7
#SUnicode,55
#Dots,36
324,234,328,234,329,238,329,240,329,244,328,251,326,258,325,265,325,266,324,269,324,271,323,274,323,275,323,276,322,276,322,275,321,274,319,271,317,268,315,265,314,263,313,259,312,257,310,253,307,248,306,245,304,241,302,240,301,237,300,237,300,236,301,237,302,238,304,242,306,248,306,248
#Tms,36
6156,6156,6166,6175,6184,6193,6201,6209,6217,6225,6233,6241,6248,6256,6275,6296,6304,6312,6320,6329,6336,6344,6352,6360,6368,6376,6384,6392,6400,6408,6415,6439,6447,6455,6463,6478
#SArabic,8 
#SEnglish,8
#SUnicode,56
#Dots,26
288,281,287,264,287,262,284,254,279,245,278,244,277,242,275,240,274,238,273,237,273,236,272,236,271,239,269,247,267,253,265,260,264,264,264,266,263,269,263,271,263,272,263,271,264,270,266,273,265,275,265,275
#Tms,26
6747,6747,6757,6766,6776,6785,6794,6803,6813,6822,6843,6863,6876,6898,6911,6922,6932,6940,6948,6956,6965,7032,7053,7075,7088,7111
#SArabic,9
#SEnglish,9
#SUnicode,57
#Dots,31
209,255,198,256,194,255,191,255,190,254,188,251,187,249,187,246,189,242,192,238,195,235,199,234,201,234,203,234,208,238,209,240,212,248,214,253,217,261,218,264,219,270,220,271,221,274,221,276,222,279,222,281,222,282,223,282,223,283,223,282,223,282
#Tms,31
7509,7509,7519,7529,7537,7547,7556,7565,7575,7584,7593,7602,7612,7620,7631,7638,7647,7655,7664,7671,7679,7686,7694,7702,7710,7717,7726,7820,7843,7907,7936
