# Supplementary material for: Algorithm based on normal coordinate vectors with 16 segments for the data fusion from hand-written Arabic text implemented with MATLAB
Source: PeerJ Comput Sci. 2021 Sep 9;7:e705. doi: 10.7717/peerj-cs.705 (PMC8444069; doi:10.7717/peerj-cs.705)
Supplement: Supplemental Information 1 [file peerj-cs-07-705-s001.zip › ProjectAndDataset/DAD Dataset 159 Final/DAD - Numbers/testing/Writer-036,Nums(3).txt]

#WriterName,Writer-036
#SArabic,1 
#SEnglish,1
#SUnicode,49
#Dots,47
645,207,644,214,643,215,643,218,643,219,642,220,642,221,642,222,642,223,642,224,641,225,641,226,641,227,641,228,641,229,641,230,641,231,641,232,641,233,641,234,641,237,641,238,641,239,640,239,640,240,640,241,640,242,640,243,639,243,639,244,639,245,639,246,638,246,638,247,638,248,637,249,637,250,637,251,637,252,637,253,636,253,636,254,636,253,636,252,636,251,635,250,635,250
#Tms,47
0,0,3,28,33,40,42,49,57,63,70,72,79,81,93,96,109,111,123,132,157,169,177,183,186,201,216,237,246,255,279,282,285,291,300,312,321,336,366,554,576,590,705,730,739,750,775
#SArabic,0 
#SEnglish,0
#SUnicode,48
#Dots,3
669,234,662,237,662,237
#Tms,3
1782,1782,1835
#SArabic,2 
#SEnglish,2
#SUnicode,50
#Dots,49
628,209,618,208,614,208,611,209,608,210,606,210,604,211,603,212,602,212,601,212,601,213,600,213,600,214,599,214,599,215,599,216,599,217,599,218,599,219,599,220,600,221,600,223,601,225,601,226,602,227,602,228,603,230,604,231,604,232,604,233,605,234,605,235,606,236,606,237,606,238,606,239,607,240,607,241,607,242,608,244,609,245,609,246,609,247,609,248,608,248,607,248,606,248,604,248,604,248
#Tms,49
2999,3000,3024,3050,3069,3084,3096,3107,3116,3125,3135,3144,3155,3162,3174,3188,3200,3209,3217,3224,3232,3241,3249,3257,3264,3273,3280,3288,3295,3302,3308,3317,3329,3339,3346,3355,3360,3369,3378,3399,3415,3445,3492,3528,3595,3597,3604,3604,3634
#SArabic,3 
#SEnglish,3
#SUnicode,51
#Dots,113
566,202,569,211,569,216,569,220,569,223,569,225,568,226,568,227,568,228,567,228,567,229,566,229,565,230,564,231,563,231,562,231,561,231,560,231,559,231,558,230,557,229,557,228,556,228,556,227,555,226,554,225,554,224,553,224,553,223,553,222,552,222,552,221,552,220,552,219,552,218,551,218,551,219,551,222,550,225,548,227,547,228,546,228,545,228,544,229,543,229,542,229,542,230,541,230,540,230,539,230,538,229,537,229,536,229,536,228,535,228,533,226,533,225,532,224,531,223,531,222,531,221,531,220,530,219,530,218,530,217,529,217,529,216,529,215,528,214,528,213,527,213,527,211,526,211,526,210,527,211,527,212,528,213,529,214,532,222,533,224,533,225,534,227,535,228,536,229,536,231,537,232,537,233,538,235,538,236,538,237,538,238,538,239,539,240,539,241,539,242,539,243,539,244,539,245,539,246,540,250,540,251,540,252,541,253,541,254,541,255,541,254,540,253,539,252,538,252,537,251,536,251,535,251,535,251
#Tms,113
4211,4211,4236,4260,4284,4299,4311,4322,4330,4338,4346,4354,4361,4374,4383,4397,4407,4418,4434,4443,4457,4466,4474,4482,4490,4502,4511,4524,4533,4541,4549,4558,4565,4580,4595,4626,4701,4722,4745,4767,4780,4785,4790,4796,4805,4811,4815,4820,4829,4842,4851,4860,4866,4872,4876,4897,4906,4911,4920,4926,4929,4936,4941,4945,4950,4956,4959,4971,4980,4996,5001,5022,5026,5040,5109,5119,5125,5130,5155,5160,5163,5169,5175,5179,5185,5190,5193,5199,5205,5209,5215,5220,5223,5229,5235,5239,5245,5247,5253,5277,5283,5289,5299,5308,5338,5428,5453,5458,5466,5472,5480,5481,5506
#SArabic,4 
#SEnglish,4
#SUnicode,52
#Dots,70
489,204,483,210,478,214,475,217,474,219,474,222,475,225,477,227,481,229,485,230,489,231,493,231,495,231,496,232,497,232,498,234,498,235,498,237,498,238,497,239,495,240,494,242,493,242,491,244,490,244,488,245,487,247,486,247,485,248,485,249,484,250,484,251,483,252,483,253,483,254,484,254,484,255,485,256,485,257,486,257,487,258,488,258,490,259,492,260,493,260,496,261,497,261,500,261,502,261,505,260,507,260,508,260,509,260,510,260,511,260,512,259,513,259,514,259,515,259,516,259,517,259,518,259,519,259,520,259,521,259,522,259,522,258,521,258,517,258,517,258
#Tms,70
6107,6108,6135,6160,6184,6207,6229,6251,6273,6294,6317,6339,6360,6382,6404,6426,6449,6464,6477,6489,6501,6512,6520,6528,6537,6544,6553,6561,6569,6576,6585,6597,6607,6615,6627,6635,6643,6651,6659,6667,6674,6682,6690,6698,6707,6715,6723,6731,6739,6746,6755,6762,6770,6778,6786,6794,6803,6803,6815,6818,6824,6831,6840,6845,6848,6857,6871,6903,6926,6941
#SArabic,5 
#SEnglish,5
#SUnicode,53
#Dots,53
436,237,430,240,429,237,429,234,429,229,431,226,433,224,434,222,436,221,438,220,440,220,441,220,443,221,444,221,447,223,448,224,449,226,450,227,451,229,452,231,452,233,452,235,452,236,451,237,450,238,449,239,447,241,446,241,445,242,444,243,442,243,440,244,438,245,437,246,436,246,435,246,434,246,433,246,433,245,431,245,430,244,429,242,429,241,428,240,428,239,428,238,428,237,428,236,428,235,429,235,429,234,431,233,431,233
#Tms,53
7691,7691,7715,7740,7756,7771,7784,7797,7810,7822,7833,7841,7848,7856,7864,7874,7882,7890,7897,7906,7914,7923,7930,7938,7946,7955,7963,7971,7979,7987,7996,8005,8013,8021,8030,8039,8046,8055,8062,8071,8079,8087,8096,8104,8112,8120,8127,8135,8142,8151,8159,8167,8182
#SArabic,6 
#SEnglish,6
#SUnicode,54
#Dots,47
401,208,395,210,390,211,388,212,387,212,385,212,383,212,382,212,383,212,386,211,393,209,399,208,400,208,402,208,403,208,404,208,405,208,406,208,407,208,408,208,409,208,410,208,410,209,410,212,411,218,412,224,413,228,415,233,415,235,415,236,416,239,416,240,417,242,417,243,418,244,418,245,418,246,418,247,419,248,419,249,419,250,419,251,419,252,418,251,416,249,415,248,415,248
#Tms,47
9029,9029,9057,9082,9104,9124,9136,9150,9241,9263,9286,9305,9318,9329,9338,9346,9355,9363,9371,9378,9387,9398,9472,9495,9517,9538,9552,9563,9574,9582,9589,9597,9605,9613,9622,9630,9639,9647,9660,9668,9676,9684,9698,9835,9858,9877,9904
#SArabic,7 
#SEnglish,7
#SUnicode,55
#Dots,40
374,220,369,224,372,232,374,240,375,246,375,253,375,256,375,258,375,259,375,260,374,260,374,259,373,259,371,258,371,257,369,255,369,254,368,253,367,252,366,251,365,250,364,248,364,247,362,246,361,245,360,243,359,242,357,240,355,238,352,235,351,234,349,232,347,230,346,229,346,228,345,227,346,228,349,231,349,233,349,233
#Tms,40
10580,10580,10605,10629,10654,10679,10693,10705,10717,10728,10764,10775,10783,10791,10799,10807,10814,10822,10830,10838,10845,10853,10861,10869,10876,10884,10892,10901,10908,10916,10924,10932,10940,10948,10956,10964,11022,11046,11069,11107
#SArabic,8 
#SEnglish,8
#SUnicode,56
#Dots,21
308,261,315,244,318,236,320,230,321,228,322,228,323,229,326,235,328,240,331,245,332,248,333,250,333,252,334,254,334,255,334,256,335,257,334,257,330,254,327,253,327,253
#Tms,21
11621,11621,11645,11670,11685,11699,11787,11811,11833,11853,11866,11877,11887,11895,11906,11915,11922,12015,12036,12060,12087
#SArabic,9
#SEnglish,9
#SUnicode,57
#Dots,57
286,226,277,234,277,236,279,240,280,243,281,244,282,244,283,244,286,243,288,243,288,242,288,241,288,240,288,239,288,238,288,236,288,235,288,234,288,233,288,232,288,231,288,230,288,229,287,229,287,228,287,227,287,226,286,225,286,224,286,225,286,226,287,230,287,233,288,237,289,241,289,244,290,247,291,250,291,253,292,255,292,257,293,257,293,259,293,261,294,261,294,262,294,263,294,264,294,266,294,267,294,268,295,269,295,270,295,271,294,270,294,269,294,269
#Tms,57
12578,12578,12602,12627,12652,12676,12707,12722,12736,12750,12780,12809,12822,12834,12844,12852,12860,12869,12881,12896,12905,12914,12924,12950,12959,13041,13062,13085,13108,13164,13182,13204,13226,13247,13267,13279,13290,13303,13315,13326,13334,13342,13350,13358,13367,13374,13382,13391,13399,13407,13415,13423,13436,13460,13548,13569,13603
