# Supplementary material for: Algorithm based on normal coordinate vectors with 16 segments for the data fusion from hand-written Arabic text implemented with MATLAB
Source: PeerJ Comput Sci. 2021 Sep 9;7:e705. doi: 10.7717/peerj-cs.705 (PMC8444069; doi:10.7717/peerj-cs.705)
Supplement: Supplemental Information 1 [file peerj-cs-07-705-s001.zip › ProjectAndDataset/DAD Dataset 159 Final/DAD - Numbers/testing/Writer-036,Nums(6).txt]

#WriterName,Writer-036
#SArabic,0 
#SEnglish,0
#SUnicode,48
#Dots,13
627,253,626,246,626,245,626,246,625,247,625,248,624,248,624,249,624,250,623,250,622,250,619,251,619,251
#Tms,13
0,0,11,64,78,87,94,102,115,117,258,289,337
#SArabic,1 
#SEnglish,1
#SUnicode,49
#Dots,15
595,227,593,239,592,246,592,249,592,251,592,252,592,255,591,256,591,257,591,258,591,259,591,260,590,259,589,259,589,259
#Tms,15
1079,1079,1104,1116,1128,1140,1151,1163,1174,1186,1198,1209,1320,1342,1355
#SArabic,2 
#SEnglish,2
#SUnicode,50
#Dots,24
573,225,562,229,556,231,551,232,549,233,548,233,548,234,549,237,550,240,552,244,554,246,556,249,557,251,558,253,559,255,560,257,561,258,561,259,561,260,562,261,562,262,561,261,558,259,558,259
#Tms,24
2417,2417,2441,2466,2489,2520,2619,2640,2661,2683,2699,2711,2723,2735,2747,2758,2770,2782,2791,2799,2813,2908,2930,2972
#SArabic,3 
#SEnglish,3
#SUnicode,51
#Dots,55
527,235,528,234,527,237,525,240,520,242,515,243,511,242,509,240,508,239,508,238,507,238,505,240,502,241,502,242,501,242,497,241,494,240,493,239,492,236,491,234,491,233,491,232,491,231,491,232,493,235,496,239,498,241,499,243,500,245,501,246,501,247,502,249,503,251,504,253,504,254,505,255,505,256,506,257,506,258,507,258,507,259,507,260,508,260,508,261,509,261,509,262,509,263,510,264,510,265,511,266,511,267,511,268,512,267,511,266,511,266
#Tms,55
3470,3470,3494,3519,3544,3569,3593,3611,3628,3645,3787,3809,3830,3851,3907,3931,3956,3980,4004,4026,4048,4120,4144,4266,4288,4310,4324,4336,4347,4355,4363,4372,4380,4389,4397,4405,4413,4421,4427,4433,4440,4442,4449,4454,4457,4463,4466,4479,4482,4496,4517,4540,4698,4723,4743
#SArabic,4 
#SEnglish,4
#SUnicode,52
#Dots,48
448,236,446,238,445,241,445,242,451,243,460,244,466,245,470,247,471,248,471,249,471,250,471,251,470,252,469,253,468,254,467,255,466,256,465,257,465,258,464,258,464,259,463,260,463,261,463,262,463,263,463,264,463,265,463,266,463,267,463,268,463,269,463,270,464,271,465,272,466,272,467,272,469,273,472,273,473,272,476,272,478,271,479,271,480,271,480,270,482,269,483,269,482,269,482,269
#Tms,48
5763,5763,5773,5826,5852,5877,5902,5925,5942,5960,5979,5993,6005,6014,6023,6031,6039,6050,6059,6068,6076,6084,6092,6100,6108,6115,6124,6134,6143,6151,6159,6167,6180,6194,6203,6211,6219,6227,6235,6243,6252,6259,6267,6370,6391,6413,6426,6447
#SArabic,5 
#SEnglish,5
#SUnicode,53
#Dots,31
411,255,396,259,393,258,392,255,396,249,405,243,408,241,408,242,408,243,408,245,408,247,408,248,408,250,408,251,408,252,407,254,406,255,405,255,404,256,403,256,402,256,401,257,400,257,399,257,398,257,396,257,395,257,394,256,394,255,394,254,394,254
#Tms,31
9149,9149,9173,9198,9223,9247,9273,9296,9309,9321,9330,9339,9347,9356,9363,9372,9380,9388,9396,9405,9413,9421,9429,9438,9445,9453,9461,9470,9486,9495,9510
#SArabic,6 
#SEnglish,6
#SUnicode,54
#Dots,36
342,236,365,234,371,235,374,237,375,238,377,240,378,241,378,243,379,244,379,246,379,247,379,248,379,249,379,250,378,251,378,252,377,253,377,254,377,255,376,257,376,258,375,260,375,261,375,262,374,263,374,265,374,266,374,268,374,269,374,270,374,271,374,272,374,273,374,272,372,271,372,271
#Tms,36
10149,10149,10173,10196,10213,10230,10247,10263,10279,10289,10301,10310,10318,10326,10334,10342,10350,10357,10365,10373,10381,10389,10397,10406,10413,10421,10429,10437,10446,10454,10461,10476,10493,10590,10613,10641
#SArabic,7 
#SEnglish,7
#SUnicode,55
#Dots,23
320,237,319,234,319,235,319,240,318,246,318,256,316,262,314,268,313,271,312,273,312,274,311,274,307,271,299,267,295,264,293,261,290,259,288,257,285,253,283,251,282,249,279,247,279,247
#Tms,23
11068,11069,11130,11155,11180,11204,11227,11246,11262,11275,11286,11407,11429,11451,11464,11475,11487,11499,11510,11520,11528,11537,11553
