# Supplementary material for: Algorithm based on normal coordinate vectors with 16 segments for the data fusion from hand-written Arabic text implemented with MATLAB
Source: PeerJ Comput Sci. 2021 Sep 9;7:e705. doi: 10.7717/peerj-cs.705 (PMC8444069; doi:10.7717/peerj-cs.705)
Supplement: Supplemental Information 1 [file peerj-cs-07-705-s001.zip › ProjectAndDataset/DAD Dataset 159 Final/DAD - Numbers/testing/Writer-037,Nums(2).txt]

#WriterName,Writer-037
#SArabic,0 
#SEnglish,0
#SUnicode,48
#Dots,2
554,229,554,229
#Tms,2
0,24
#SArabic,1 
#SEnglish,1
#SUnicode,49
#Dots,14
514,217,518,227,519,229,521,231,522,232,523,233,523,234,524,234,524,235,523,235,522,235,521,235,520,235,520,235
#Tms,14
794,794,808,822,834,844,853,863,889,899,906,919,921,932
#SArabic,2 
#SEnglish,2
#SUnicode,50
#Dots,16
497,223,484,219,478,221,475,224,473,227,472,230,473,232,477,236,481,237,484,238,485,239,486,239,486,240,487,240,486,241,486,241
#Tms,16
1566,1566,1591,1615,1640,1664,1688,1709,1727,1744,1761,1777,1820,1849,1879,1915
#SArabic,3 
#SEnglish,3
#SUnicode,51
#Dots,41
435,212,441,219,439,219,435,219,432,218,432,219,430,220,427,221,423,221,420,221,419,221,418,221,416,220,416,219,415,219,414,219,414,218,413,218,414,218,415,220,420,222,426,225,429,227,433,229,434,230,436,231,437,232,439,233,440,234,441,234,442,235,443,236,444,236,445,237,446,237,446,238,447,238,448,239,447,239,446,239,446,239
#Tms,41
2755,2756,2780,2805,2829,2908,2930,2952,2968,2980,2992,3004,3016,3036,3045,3054,3062,3075,3112,3134,3156,3175,3187,3199,3207,3216,3223,3231,3234,3241,3243,3249,3255,3270,3271,3273,3280,3289,3309,3316,3339
#SArabic,4 
#SEnglish,4
#SUnicode,52
#Dots,26
372,220,371,226,377,228,378,229,374,231,369,233,367,234,366,235,366,236,367,236,370,237,372,237,375,238,381,238,383,239,386,239,388,239,390,239,393,240,395,240,396,240,399,241,400,241,401,242,402,242,402,242
#Tms,26
3835,3835,3859,3884,3903,3920,3931,3941,3951,3961,3971,3981,3991,4000,4010,4019,4027,4036,4045,4053,4061,4068,4081,4090,4098,4115
#SArabic,5 
#SEnglish,5
#SUnicode,53
#Dots,20
331,223,340,226,339,228,335,230,332,231,329,231,327,231,325,230,324,229,324,228,324,226,325,225,325,224,326,223,327,223,328,223,330,223,332,223,332,224,332,224
#Tms,20
5001,5001,5025,5050,5069,5082,5096,5113,5128,5140,5152,5160,5168,5176,5184,5191,5199,5208,5218,5233
#SArabic,6 
#SEnglish,6
#SUnicode,54
#Dots,24
274,220,289,220,290,220,291,220,294,221,297,223,299,225,299,226,300,227,301,228,301,229,303,230,304,231,305,232,306,232,306,233,307,233,307,234,308,234,309,235,310,235,310,236,310,237,310,237
#Tms,24
5827,5827,5851,5890,5915,5937,5959,5971,5983,5995,6006,6019,6027,6039,6049,6056,6065,6078,6087,6115,6132,6145,6159,6177
#SArabic,7 
#SEnglish,7
#SUnicode,55
#Dots,19
255,222,256,225,258,230,259,235,260,237,259,237,257,235,253,233,247,230,244,229,239,227,238,226,236,225,235,225,235,224,234,224,233,225,232,225,232,225
#Tms,19
6868,6868,6893,6919,6934,6978,7003,7027,7048,7061,7072,7080,7088,7098,7107,7115,7158,7179,7223
#SArabic,8 
#SEnglish,8
#SUnicode,56
#Dots,22
234,243,223,236,219,234,215,231,213,228,210,226,209,225,209,226,209,228,209,232,209,233,209,236,209,237,209,238,209,240,209,241,209,242,209,243,208,243,207,244,206,245,206,245
#Tms,22
7746,7746,7771,7794,7812,7829,7844,7903,7924,7944,7957,7970,7979,7987,7995,8003,8013,8028,8037,8046,8054,8070
#SArabic,9
#SEnglish,9
#SUnicode,57
#Dots,37
164,226,160,230,163,233,168,233,172,233,178,232,179,232,180,231,181,230,181,229,181,228,180,228,179,227,178,225,177,224,176,224,176,223,176,224,177,226,179,230,180,232,182,235,183,236,184,237,185,239,186,241,187,242,188,243,189,245,189,246,190,246,190,247,191,247,192,247,193,247,194,247,194,247
#Tms,37
9124,9124,9149,9172,9189,9204,9213,9223,9232,9242,9251,9260,9269,9279,9288,9298,9306,9361,9382,9404,9418,9430,9442,9449,9458,9466,9474,9482,9491,9499,9506,9514,9525,9543,9558,9568,9588
