# Supplementary material for: Algorithm based on normal coordinate vectors with 16 segments for the data fusion from hand-written Arabic text implemented with MATLAB
Source: PeerJ Comput Sci. 2021 Sep 9;7:e705. doi: 10.7717/peerj-cs.705 (PMC8444069; doi:10.7717/peerj-cs.705)
Supplement: Supplemental Information 1 [file peerj-cs-07-705-s001.zip › ProjectAndDataset/DAD Dataset 159 Final/DAD - Numbers/testing/Writer-037,Nums(7).txt]

#WriterName,Writer-037
#SArabic,0 
#SEnglish,0
#SUnicode,48
#Dots,5
601,231,608,232,606,232,603,232,603,232
#Tms,5
0,0,12,43,68
#SArabic,1 
#SEnglish,1
#SUnicode,49
#Dots,22
571,224,568,215,568,214,568,215,569,217,570,219,571,221,572,223,573,225,574,226,575,227,575,228,576,228,576,229,577,229,577,230,577,231,577,232,577,233,576,234,575,235,575,235
#Tms,22
807,807,831,858,875,890,905,920,927,938,947,953,956,962,968,971,977,993,1002,1024,1027,1051
#SArabic,2 
#SEnglish,2
#SUnicode,50
#Dots,14
536,215,523,218,524,220,528,224,532,227,536,229,538,230,541,231,541,232,542,232,542,233,541,233,540,233,540,233
#Tms,14
1617,1617,1641,1666,1690,1707,1719,1730,1739,1746,1758,1768,1775,1792
#SArabic,3 
#SEnglish,3
#SUnicode,51
#Dots,54
495,212,502,217,502,218,501,218,499,219,495,219,493,219,492,219,492,218,492,217,492,218,491,219,490,220,488,220,487,220,486,220,485,220,484,220,483,220,482,219,481,219,480,219,479,218,479,217,478,217,478,216,477,216,477,215,476,215,477,215,479,216,480,217,481,218,483,218,484,219,485,220,486,220,487,221,489,222,490,222,491,223,492,224,493,225,494,225,499,229,500,229,500,230,501,231,501,232,501,233,500,233,500,234,499,234,499,234
#Tms,54
2387,2387,2415,2449,2473,2496,2514,2527,2539,2568,2659,2681,2697,2710,2721,2729,2737,2745,2752,2760,2768,2776,2784,2792,2800,2808,2810,2822,2825,2922,2943,2946,2952,2959,2961,2967,2973,2976,2982,2985,2991,2997,3000,3006,3031,3036,3042,3051,3060,3072,3081,3087,3091,3116
#SArabic,4 
#SEnglish,4
#SUnicode,52
#Dots,17
449,216,458,223,458,224,454,225,451,226,451,228,455,230,460,232,464,233,467,233,470,234,471,234,473,234,475,235,476,235,477,236,477,236
#Tms,17
3627,3627,3651,3676,3699,3724,3746,3763,3777,3791,3803,3811,3819,3827,3836,3844,3867
#SArabic,5 
#SEnglish,5
#SUnicode,53
#Dots,32
403,231,408,226,412,226,416,227,417,228,418,229,418,231,418,232,419,233,419,234,419,235,418,235,417,236,416,236,414,236,412,236,411,236,409,236,408,236,406,236,405,236,405,235,404,234,403,233,403,232,403,230,403,229,403,228,403,227,403,226,402,225,402,225
#Tms,32
4454,4454,4479,4504,4526,4543,4560,4575,4586,4595,4610,4622,4630,4638,4646,4655,4668,4677,4685,4692,4700,4708,4716,4728,4738,4746,4754,4761,4770,4777,4786,4824
#SArabic,6 
#SEnglish,6
#SUnicode,54
#Dots,32
327,215,343,216,350,216,352,216,353,216,355,217,358,218,360,219,362,221,363,222,365,223,366,224,367,225,368,225,369,227,370,228,371,229,372,230,372,231,372,232,373,233,373,234,374,234,374,235,375,235,375,236,376,236,376,237,377,237,377,238,376,238,376,238
#Tms,32
5405,5406,5430,5454,5512,5535,5557,5574,5587,5598,5607,5615,5623,5631,5638,5646,5655,5663,5671,5679,5687,5699,5707,5721,5731,5738,5746,5755,5762,5774,5802,5820
#SArabic,7 
#SEnglish,7
#SUnicode,55
#Dots,26
309,223,312,235,311,238,311,239,310,239,309,239,308,238,306,237,305,237,303,235,302,235,301,233,300,232,299,231,298,230,297,228,296,226,295,226,294,224,293,224,292,223,291,222,290,222,289,221,288,221,288,221
#Tms,26
6540,6540,6564,6588,6612,6624,6635,6644,6653,6661,6669,6677,6685,6692,6700,6708,6716,6723,6732,6739,6747,6755,6763,6771,6801,6817
#SArabic,8 
#SEnglish,8
#SUnicode,56
#Dots,23
281,235,269,227,266,223,264,221,263,221,263,222,262,222,262,223,262,224,262,226,262,227,262,229,262,230,262,231,261,233,261,234,261,235,260,237,260,238,259,239,257,240,256,241,256,241
#Tms,23
7365,7365,7389,7414,7439,7476,7498,7520,7533,7545,7555,7563,7571,7579,7587,7595,7603,7611,7619,7627,7636,7644,7660
#SArabic,9
#SEnglish,9
#SUnicode,57
#Dots,45
243,215,232,223,231,226,231,227,231,228,233,228,235,228,238,227,240,227,242,226,243,226,244,225,245,224,245,223,245,222,245,221,245,220,245,219,245,218,245,217,245,216,244,216,244,217,244,218,244,221,244,224,245,226,245,228,245,230,244,233,244,234,244,236,244,237,243,238,243,239,243,240,243,241,243,242,243,243,242,243,242,244,242,243,242,242,241,241,241,241
#Tms,45
8205,8205,8230,8255,8277,8298,8310,8322,8334,8342,8351,8360,8381,8390,8405,8415,8426,8435,8445,8456,8475,8495,8550,8571,8593,8609,8623,8634,8641,8650,8657,8665,8673,8680,8688,8696,8704,8711,8724,8733,8745,8820,8841,8864,8903
