# Supplementary material for: Algorithm based on normal coordinate vectors with 16 segments for the data fusion from hand-written Arabic text implemented with MATLAB
Source: PeerJ Comput Sci. 2021 Sep 9;7:e705. doi: 10.7717/peerj-cs.705 (PMC8444069; doi:10.7717/peerj-cs.705)
Supplement: Supplemental Information 1 [file peerj-cs-07-705-s001.zip › ProjectAndDataset/DAD Dataset 159 Final/DAD - Numbers/testing/Writer-037,Nums.txt]

#WriterName,Writer-037
#SArabic,0 
#SEnglish,0
#SUnicode,48
#Dots,2
568,228,568,228
#Tms,2
0,23
#SArabic,1 
#SEnglish,1
#SUnicode,49
#Dots,9
529,215,530,217,532,220,533,223,535,226,535,227,535,229,534,229,534,229
#Tms,9
954,954,978,1003,1027,1047,1064,1084,1108
#SArabic,2 
#SEnglish,2
#SUnicode,50
#Dots,18
513,217,497,217,495,219,497,221,501,223,504,224,507,225,509,225,511,226,513,227,514,227,515,228,516,228,516,229,515,230,514,230,513,230,513,230
#Tms,18
1783,1783,1811,1827,1841,1854,1864,1874,1884,1892,1901,1909,1930,1938,1954,1962,1974,1990
#SArabic,3 
#SEnglish,3
#SUnicode,51
#Dots,33
476,213,481,217,482,218,479,219,475,219,471,220,469,220,468,220,468,219,467,218,466,217,465,217,466,217,467,217,469,219,470,220,472,221,474,222,475,224,478,225,478,226,480,227,481,228,482,229,484,230,485,230,486,231,486,232,485,232,484,232,483,233,482,233,482,233
#Tms,33
2705,2705,2729,2754,2778,2803,2819,2833,2843,2866,2890,2908,2975,2999,3019,3032,3044,3056,3068,3079,3088,3096,3104,3112,3121,3129,3137,3148,3154,3157,3164,3165,3178
#SArabic,4 
#SEnglish,4
#SUnicode,52
#Dots,34
441,218,434,220,435,221,437,221,441,222,445,222,447,223,448,224,447,224,446,225,445,225,443,225,441,226,440,226,440,227,440,228,441,228,442,229,444,230,445,230,447,231,450,232,451,232,453,233,456,233,458,234,461,234,462,234,465,235,466,235,467,235,468,235,469,235,469,235
#Tms,34
4232,4232,4256,4280,4296,4308,4320,4332,4357,4367,4374,4382,4390,4406,4416,4427,4437,4445,4454,4461,4470,4478,4487,4494,4503,4511,4521,4529,4537,4547,4555,4564,4572,4588
#SArabic,5 
#SEnglish,5
#SUnicode,53
#Dots,27
415,223,424,224,426,226,427,228,427,229,426,229,425,230,422,230,421,230,420,230,419,230,418,230,417,230,416,229,415,229,415,228,414,227,414,226,414,225,414,224,415,224,416,224,416,223,418,223,419,223,419,224,419,224
#Tms,27
5300,5301,5327,5342,5363,5377,5391,5404,5418,5426,5435,5442,5450,5457,5466,5473,5481,5491,5500,5509,5518,5526,5534,5541,5551,5561,5578
#SArabic,6 
#SEnglish,6
#SUnicode,54
#Dots,28
380,219,396,219,397,219,396,219,395,219,395,220,396,220,396,221,397,221,398,222,399,222,399,223,399,224,400,225,400,226,400,227,401,229,401,230,402,231,402,232,403,232,403,233,403,234,404,234,404,235,405,235,404,236,404,236
#Tms,28
6464,6464,6488,6511,6533,6569,6595,6614,6627,6643,6665,6676,6688,6700,6710,6719,6727,6741,6750,6758,6766,6773,6787,6817,6842,6870,6893,6928
#SArabic,7 
#SEnglish,7
#SUnicode,55
#Dots,24
359,222,358,234,357,236,356,237,355,237,354,237,353,236,352,236,352,235,351,235,351,234,350,233,349,233,348,231,347,229,347,228,346,226,345,225,343,223,342,222,341,221,340,221,338,223,338,223
#Tms,24
7976,7976,8000,8017,8033,8043,8054,8065,8075,8085,8094,8104,8114,8124,8136,8145,8154,8163,8172,8181,8194,8241,8264,8306
#SArabic,8 
#SEnglish,8
#SUnicode,56
#Dots,24
330,233,323,226,321,223,319,222,318,221,318,222,318,223,318,225,318,228,318,229,318,231,318,232,318,233,318,234,317,234,317,235,317,236,317,237,316,237,316,238,315,238,314,238,313,238,313,238
#Tms,24
9008,9008,9033,9058,9080,9141,9162,9178,9190,9203,9215,9226,9236,9244,9252,9259,9269,9290,9300,9322,9334,9342,9353,9369
#SArabic,9
#SEnglish,9
#SUnicode,57
#Dots,37
294,218,287,222,286,222,286,223,287,224,289,225,291,225,293,226,294,226,296,226,298,226,300,226,301,225,302,225,302,224,302,223,302,222,302,221,302,220,301,220,301,221,301,222,301,224,301,226,301,228,302,229,302,230,302,231,302,232,302,233,302,234,302,235,302,236,301,237,301,238,301,239,301,239
#Tms,37
10184,10184,10208,10232,10253,10271,10288,10304,10319,10335,10350,10368,10385,10400,10417,10438,10454,10472,10498,10508,10598,10620,10639,10652,10664,10674,10683,10690,10699,10706,10717,10733,10744,10772,10805,10895,10947
