# Supplementary material for: Algorithm based on normal coordinate vectors with 16 segments for the data fusion from hand-written Arabic text implemented with MATLAB
Source: PeerJ Comput Sci. 2021 Sep 9;7:e705. doi: 10.7717/peerj-cs.705 (PMC8444069; doi:10.7717/peerj-cs.705)
Supplement: Supplemental Information 1 [file peerj-cs-07-705-s001.zip › ProjectAndDataset/DAD Dataset 159 Final/DAD - Numbers/testing/Writer-039,Nums(9).txt]

#WriterName,Writer-039
#SArabic,0 
#SEnglish,0
#SUnicode,48
#Dots,6
745,301,745,305,745,306,745,307,746,307,746,307
#Tms,6
0,0,4,28,39,217
#SArabic,1 
#SEnglish,1
#SUnicode,49
#Dots,13
709,300,714,320,718,325,719,329,720,331,720,333,720,334,721,335,721,336,721,337,721,338,722,338,722,338
#Tms,13
1358,1358,1382,1406,1429,1443,1457,1466,1475,1499,1564,1586,1620
#SArabic,2 
#SEnglish,2
#SUnicode,50
#Dots,21
681,301,661,302,658,305,658,309,660,312,664,315,668,318,670,319,673,321,675,321,679,324,681,325,681,326,683,327,684,328,685,328,685,329,686,329,687,330,688,330,688,330
#Tms,21
2213,2214,2238,2261,2279,2292,2303,2312,2321,2329,2339,2348,2357,2365,2376,2384,2393,2401,2429,2444,2461
#SArabic,3 
#SEnglish,3
#SUnicode,51
#Dots,64
640,296,627,303,626,303,625,303,624,303,624,302,623,301,623,300,622,300,621,301,620,302,620,303,619,303,618,304,617,304,616,304,615,303,614,303,613,302,612,302,611,301,610,300,609,299,608,299,608,298,607,297,606,297,606,298,606,299,606,300,606,301,607,302,607,303,608,304,609,305,610,306,612,307,614,309,615,310,617,311,619,313,621,314,622,316,624,317,625,318,627,320,628,321,629,322,629,323,630,324,631,325,631,326,632,327,632,328,633,328,634,329,634,330,635,331,636,332,637,332,637,333,638,333,638,334,638,334
#Tms,64
3037,3037,3047,3056,3071,3082,3091,3101,3131,3149,3160,3170,3177,3188,3200,3216,3225,3233,3241,3248,3256,3263,3271,3278,3286,3293,3329,3344,3353,3362,3368,3374,3377,3386,3389,3392,3398,3404,3407,3413,3419,3422,3428,3434,3437,3443,3449,3452,3458,3464,3467,3473,3479,3482,3488,3494,3497,3503,3512,3518,3521,3533,3537,3582
#SArabic,4 
#SEnglish,4
#SUnicode,52
#Dots,46
587,299,578,309,578,310,579,310,580,311,582,311,585,312,589,313,593,313,596,314,597,315,598,315,598,316,599,316,599,317,598,318,598,319,597,320,596,321,594,323,593,323,591,325,590,327,589,328,588,330,588,331,587,333,587,334,588,336,589,337,590,338,591,338,594,339,595,340,598,340,600,340,603,341,604,341,605,341,605,342,606,342,606,343,605,343,604,343,603,343,603,343
#Tms,46
4044,4044,4056,4065,4074,4083,4092,4101,4110,4119,4128,4136,4143,4151,4159,4166,4174,4181,4189,4197,4205,4213,4220,4228,4235,4242,4250,4257,4265,4272,4280,4287,4295,4302,4310,4317,4325,4328,4334,4337,4343,4364,4374,4381,4403,4423
#SArabic,5 
#SEnglish,5
#SUnicode,53
#Dots,19
548,310,527,320,527,322,533,328,540,329,547,328,551,325,552,318,552,315,550,313,549,311,548,311,546,310,543,310,542,310,540,311,536,312,529,315,529,315
#Tms,19
4990,4990,5001,5025,5050,5073,5096,5118,5130,5141,5151,5159,5167,5175,5182,5190,5197,5206,5221
#SArabic,6 
#SEnglish,6
#SUnicode,54
#Dots,26
462,309,484,309,485,309,485,310,485,311,485,313,486,315,487,316,488,318,490,321,491,323,493,326,493,327,495,329,496,330,496,331,497,332,498,333,499,334,499,335,500,335,500,336,501,336,501,337,500,337,500,337
#Tms,26
5901,5901,5911,5975,5986,5995,6004,6013,6022,6031,6040,6049,6057,6065,6074,6082,6089,6097,6105,6112,6120,6127,6137,6145,6173,6188
#SArabic,7 
#SEnglish,7
#SUnicode,55
#Dots,28
445,305,437,328,436,329,435,330,434,332,433,332,432,333,431,332,430,332,429,331,427,329,425,326,423,323,422,322,420,319,418,316,417,315,415,313,414,312,412,311,411,310,409,309,408,309,407,308,407,307,406,307,407,308,407,308
#Tms,28
6600,6600,6610,6619,6628,6637,6646,6659,6669,6679,6688,6697,6705,6712,6720,6728,6736,6743,6751,6758,6766,6774,6781,6789,6803,6811,6900,6942
#SArabic,8 
#SEnglish,8
#SUnicode,56
#Dots,30
401,331,382,314,381,312,379,308,377,303,377,302,376,300,374,298,374,297,373,298,373,299,371,300,370,303,369,305,368,308,367,310,365,315,364,317,362,322,360,324,357,328,356,330,353,334,352,335,350,337,349,338,349,339,348,341,347,342,347,342
#Tms,30
7251,7251,7261,7270,7281,7290,7298,7308,7323,7340,7353,7362,7370,7377,7385,7392,7400,7408,7415,7423,7431,7438,7446,7453,7460,7468,7476,7483,7491,7514
#SArabic,9
#SEnglish,9
#SUnicode,57
#Dots,61
326,304,306,301,305,302,303,303,301,304,299,306,297,307,297,308,296,310,296,312,296,314,297,316,298,316,300,318,301,318,304,319,306,319,309,319,312,318,313,318,315,317,315,316,317,314,317,313,317,311,318,310,318,307,318,306,317,303,317,301,317,298,317,297,317,295,317,294,317,293,317,294,317,298,318,306,321,312,322,317,324,321,326,325,326,327,328,331,329,332,330,335,331,338,332,339,333,341,333,342,333,344,334,345,334,347,334,348,334,349,334,350,334,351,334,352,334,353,334,352,334,352
#Tms,61
8049,8049,8060,8069,8078,8088,8096,8106,8115,8124,8133,8142,8149,8157,8164,8172,8180,8188,8196,8204,8211,8219,8226,8234,8241,8249,8257,8264,8272,8279,8287,8295,8302,8310,8317,8376,8398,8419,8431,8443,8453,8460,8468,8475,8482,8490,8498,8506,8514,8521,8529,8537,8544,8552,8560,8567,8575,8586,8603,8648,8665
