# Supplementary material for: Algorithm based on normal coordinate vectors with 16 segments for the data fusion from hand-written Arabic text implemented with MATLAB
Source: PeerJ Comput Sci. 2021 Sep 9;7:e705. doi: 10.7717/peerj-cs.705 (PMC8444069; doi:10.7717/peerj-cs.705)
Supplement: Supplemental Information 1 [file peerj-cs-07-705-s001.zip › ProjectAndDataset/DAD Dataset 159 Final/DAD - Numbers/testing/Writer-041,Nums(2).txt]

#WriterName,Writer-041
#SArabic,0 
#SEnglish,0
#SUnicode,48
#Dots,5
716,229,714,235,713,234,708,232,708,232
#Tms,5
0,0,57,89,117
#SArabic,1 
#SEnglish,1
#SUnicode,49
#Dots,14
650,220,652,220,657,229,664,237,669,244,671,247,671,248,672,249,672,250,672,252,671,252,670,252,669,252,669,252
#Tms,14
409,409,430,449,467,485,486,489,501,519,535,540,547,570
#SArabic,2 
#SEnglish,2
#SUnicode,50
#Dots,8
610,215,601,234,609,242,618,248,625,251,629,253,630,253,630,253
#Tms,8
1154,1154,1179,1204,1228,1257,1285,1336
#SArabic,3 
#SEnglish,3
#SUnicode,51
#Dots,22
575,223,571,234,567,235,561,233,557,231,555,230,555,232,554,235,549,238,544,239,538,237,533,232,530,229,530,228,531,230,537,236,548,248,556,255,562,260,563,260,563,261,563,261
#Tms,22
1667,1667,1693,1717,1743,1768,1793,1817,1842,1864,1886,1909,1932,1953,1975,1997,2019,2040,2062,2069,2069,2095
#SArabic,4 
#SEnglish,4
#SUnicode,52
#Dots,14
475,228,471,245,480,249,489,252,491,253,488,256,484,260,483,264,489,268,499,271,508,271,510,272,509,272,509,272
#Tms,14
2456,2456,2481,2506,2530,2554,2578,2602,2626,2648,2670,2693,2715,2759
#SArabic,5 
#SEnglish,5
#SUnicode,53
#Dots,9
432,244,419,257,428,261,440,260,445,257,438,252,430,251,422,250,422,250
#Tms,9
3108,3108,3132,3157,3181,3206,3230,3257,3301
#SArabic,6 
#SEnglish,6
#SUnicode,54
#Dots,9
329,256,346,252,346,253,346,257,350,262,359,269,371,273,388,273,388,273
#Tms,9
3687,3687,3732,3757,3781,3806,3830,3856,3905
#SArabic,7 
#SEnglish,7
#SUnicode,55
#Dots,14
306,261,302,272,302,278,301,281,300,283,297,283,293,282,288,279,280,271,275,266,274,264,274,265,273,268,273,268
#Tms,14
5397,5397,5422,5446,5470,5494,5518,5542,5563,5586,5608,5644,5665,5709
#SArabic,8 
#SEnglish,8
#SUnicode,56
#Dots,10
257,285,239,276,236,273,235,273,235,275,230,284,226,295,225,303,225,304,225,304
#Tms,10
5957,5958,5982,6007,6034,6058,6083,6108,6132,6179
#SArabic,9
#SEnglish,9
#SUnicode,57
#Dots,18
188,255,178,264,177,264,175,262,175,259,177,255,180,253,184,251,188,252,190,255,192,261,193,268,193,275,194,282,196,285,201,287,204,287,204,287
#Tms,18
6967,6967,6991,7015,7040,7066,7092,7117,7139,7161,7182,7205,7226,7248,7272,7294,7316,7360
