# Supplementary material for: Algorithm based on normal coordinate vectors with 16 segments for the data fusion from hand-written Arabic text implemented with MATLAB
Source: PeerJ Comput Sci. 2021 Sep 9;7:e705. doi: 10.7717/peerj-cs.705 (PMC8444069; doi:10.7717/peerj-cs.705)
Supplement: Supplemental Information 1 [file peerj-cs-07-705-s001.zip › ProjectAndDataset/DAD Dataset 159 Final/DAD - Numbers/testing/Writer-041,Nums(9).txt]

#WriterName,Writer-041
#SArabic,0 
#SEnglish,0
#SUnicode,48
#Dots,3
738,251,729,263,729,263
#Tms,3
0,0,23
#SArabic,1 
#SEnglish,1
#SUnicode,49
#Dots,6
667,236,683,260,686,267,684,272,684,273,684,273
#Tms,6
591,591,615,640,665,715
#SArabic,2 
#SEnglish,2
#SUnicode,50
#Dots,9
642,243,630,254,635,261,644,268,652,272,654,273,653,273,646,271,646,271
#Tms,9
1090,1090,1115,1139,1163,1184,1205,1228,1274
#SArabic,3 
#SEnglish,3
#SUnicode,51
#Dots,37
607,243,600,254,594,254,590,252,588,250,588,251,587,252,586,253,583,254,579,254,575,253,569,251,567,250,565,249,563,248,564,249,565,250,566,251,567,253,568,254,569,255,572,258,573,259,574,261,575,262,575,263,576,264,577,265,577,266,578,267,579,268,579,269,580,270,580,271,581,271,581,272,581,272
#Tms,37
1579,1580,1604,1630,1654,1690,1715,1730,1745,1760,1776,1792,1805,1818,1831,1849,1862,1863,1868,1873,1879,1892,1894,1897,1902,1909,1911,1917,1924,1928,1933,1939,1942,1948,1954,1958,1982
#SArabic,4 
#SEnglish,4
#SUnicode,52
#Dots,15
535,248,533,260,538,262,539,263,538,264,535,268,534,271,538,274,544,276,550,278,551,279,551,280,552,281,553,281,553,281
#Tms,15
2337,2337,2362,2386,2410,2434,2456,2477,2498,2521,2542,2563,2584,2606,2647
#SArabic,5 
#SEnglish,5
#SUnicode,53
#Dots,10
502,258,491,267,497,270,505,271,514,267,511,263,504,261,493,259,491,259,491,259
#Tms,10
2920,2920,2944,2968,2993,3017,3041,3065,3094,3137
#SArabic,6 
#SEnglish,6
#SUnicode,54
#Dots,11
432,256,444,250,447,252,449,254,451,256,454,261,458,267,462,272,465,275,470,277,470,277
#Tms,11
3508,3508,3532,3557,3580,3605,3629,3653,3677,3701,3746
#SArabic,7 
#SEnglish,7
#SUnicode,55
#Dots,15
398,250,393,270,392,274,390,277,388,278,384,277,380,273,375,267,371,260,366,256,362,252,360,251,361,251,361,253,361,253
#Tms,15
4236,4237,4260,4284,4308,4333,4359,4380,4401,4423,4445,4466,4487,4509,4552
#SArabic,8 
#SEnglish,8
#SUnicode,56
#Dots,9
348,267,337,257,334,255,330,255,323,262,316,272,312,279,312,284,312,284
#Tms,9
4744,4744,4769,4793,4817,4842,4863,4885,4927
#SArabic,9
#SEnglish,9
#SUnicode,57
#Dots,16
275,247,255,254,253,252,254,248,258,243,263,241,267,243,271,247,275,253,278,260,283,268,287,272,290,274,291,274,293,274,293,274
#Tms,16
5859,5860,5883,5908,5931,5956,5978,6000,6021,6042,6063,6085,6106,6130,6152,6194
