# Supplementary material for: Algorithm based on normal coordinate vectors with 16 segments for the data fusion from hand-written Arabic text implemented with MATLAB
Source: PeerJ Comput Sci. 2021 Sep 9;7:e705. doi: 10.7717/peerj-cs.705 (PMC8444069; doi:10.7717/peerj-cs.705)
Supplement: Supplemental Information 1 [file peerj-cs-07-705-s001.zip › ProjectAndDataset/DAD Dataset 159 Final/DAD - Numbers/testing/Writer-042,Nums(2).txt]

#WriterName,Writer-042
#SArabic,0 
#SEnglish,0
#SUnicode,48
#Dots,18
740,216,738,224,737,225,737,226,736,230,736,231,736,230,737,230,737,229,737,228,738,228,738,227,738,226,738,225,738,226,738,227,737,227,737,227
#Tms,18
0,0,0,6,30,36,60,66,72,81,87,90,96,106,175,199,257,308
#SArabic,1 
#SEnglish,1
#SUnicode,49
#Dots,10
699,208,700,206,702,214,704,223,706,233,707,240,708,242,708,241,707,238,707,238
#Tms,10
1778,1778,1802,1827,1851,1876,1899,1932,1954,1996
#SArabic,2 
#SEnglish,2
#SUnicode,50
#Dots,11
687,203,666,209,659,213,658,217,662,222,670,228,675,232,677,236,677,240,675,242,675,242
#Tms,11
2370,2370,2395,2420,2445,2470,2493,2518,2542,2563,2608
#SArabic,3 
#SEnglish,3
#SUnicode,51
#Dots,24
640,206,636,215,631,219,627,220,625,218,623,213,622,210,622,211,622,214,621,218,619,221,616,222,612,220,610,218,607,215,607,213,607,214,609,218,612,224,614,231,615,238,615,242,616,245,616,245
#Tms,24
3186,3186,3210,3234,3259,3285,3310,3334,3356,3377,3399,3420,3441,3462,3483,3506,3531,3553,3574,3595,3617,3640,3662,3704
#SArabic,4 
#SEnglish,4
#SUnicode,52
#Dots,11
589,217,582,229,590,227,591,229,587,234,582,244,580,252,585,255,592,255,595,254,595,254
#Tms,11
3977,3977,4001,4025,4049,4072,4096,4121,4144,4166,4208
#SArabic,5 
#SEnglish,5
#SUnicode,53
#Dots,9
555,228,569,230,565,237,558,240,551,239,549,230,552,224,559,220,559,220
#Tms,9
4478,4478,4502,4526,4551,4575,4599,4624,4673
#SArabic,6 
#SEnglish,6
#SUnicode,54
#Dots,11
512,213,526,212,528,212,529,213,530,215,532,218,533,222,535,227,538,230,545,233,545,233
#Tms,11
5204,5204,5228,5253,5275,5297,5320,5342,5362,5384,5427
#SArabic,7 
#SEnglish,7
#SUnicode,55
#Dots,13
480,213,487,232,490,239,493,242,496,241,500,235,504,228,508,221,511,213,512,210,513,208,512,208,512,208
#Tms,13
6301,6301,6326,6350,6374,6396,6418,6440,6461,6482,6504,6526,6568
#SArabic,8 
#SEnglish,8
#SUnicode,56
#Dots,14
449,244,452,224,452,212,453,204,453,200,453,199,456,202,461,210,465,219,468,229,469,237,469,243,469,245,469,245
#Tms,14
6920,6920,6944,6969,6993,7017,7039,7060,7081,7104,7125,7147,7170,7212
#SArabic,9
#SEnglish,9
#SUnicode,57
#Dots,12
438,208,414,208,416,202,422,198,425,198,428,202,431,215,432,225,434,237,435,246,435,255,435,255
#Tms,12
7769,7769,7793,7818,7840,7862,7884,7905,7927,7949,7971,8013
