# Supplementary material for: Algorithm based on normal coordinate vectors with 16 segments for the data fusion from hand-written Arabic text implemented with MATLAB
Source: PeerJ Comput Sci. 2021 Sep 9;7:e705. doi: 10.7717/peerj-cs.705 (PMC8444069; doi:10.7717/peerj-cs.705)
Supplement: Supplemental Information 1 [file peerj-cs-07-705-s001.zip › ProjectAndDataset/DAD Dataset 159 Final/DAD - Numbers/testing/Writer-043,Nums(3).txt]

#WriterName,Writer-043
#SArabic,9
#SEnglish,9
#SUnicode,57
#Dots,97
70,160,57,169,55,170,52,170,50,170,48,170,46,170,44,170,42,170,41,170,39,170,37,169,35,169,34,168,32,167,30,166,29,165,28,163,27,162,26,160,26,159,25,157,25,155,25,153,25,151,26,149,27,147,28,146,30,142,32,141,34,140,35,138,37,137,39,136,41,135,42,134,44,133,46,132,47,131,48,130,49,130,50,130,51,129,52,129,53,129,54,129,55,129,56,130,57,130,58,131,61,134,62,135,63,137,65,138,66,139,67,141,68,143,69,144,70,146,71,148,72,150,72,152,73,154,73,156,74,159,74,161,74,163,75,165,75,168,75,170,75,172,75,174,75,176,75,180,75,182,75,184,75,186,75,188,76,190,76,192,77,194,77,196,78,198,78,200,79,202,80,204,80,205,81,207,81,209,82,210,82,211,83,212,83,213,83,214,83,213,83,212,83,212
#Tms,97
0,0,1,12,14,16,22,28,31,37,43,46,52,58,61,67,73,76,82,88,91,97,103,106,112,118,121,127,137,143,146,152,158,162,167,173,176,182,189,193,197,203,206,212,222,233,236,241,248,251,266,271,277,281,286,292,295,301,307,311,316,320,325,331,334,341,346,350,355,361,364,371,376,386,391,394,401,406,410,415,422,425,432,437,441,446,452,455,462,467,471,476,482,485,506,529,546
#SArabic,8 
#SEnglish,8
#SUnicode,56
#Dots,36
108,200,120,186,125,179,130,171,138,159,142,151,144,148,145,146,146,143,148,141,148,140,149,139,150,139,151,140,153,142,158,151,163,162,166,172,166,176,167,179,168,186,168,189,169,192,169,194,170,196,170,198,170,199,171,200,171,201,171,202,172,203,172,204,173,204,173,203,173,202,173,202
#Tms,36
1689,1689,1699,1712,1731,1744,1755,1766,1776,1787,1798,1808,1819,1919,1941,1963,1981,1993,1997,2004,2018,2018,2021,2027,2034,2036,2042,2048,2051,2057,2064,2072,2096,2147,2172,2193
#SArabic,7 
#SEnglish,7
#SUnicode,55
#Dots,30
180,142,189,157,199,175,203,183,204,189,206,194,207,199,208,201,209,201,212,198,217,192,223,186,227,181,232,174,237,169,240,166,242,164,245,161,246,159,248,156,249,154,251,152,252,151,254,149,254,148,255,148,254,148,255,148,255,149,255,149
#Tms,30
2801,2801,2826,2849,2866,2882,2899,2915,3017,3040,3059,3072,3084,3094,3102,3110,3118,3126,3135,3142,3151,3158,3166,3174,3182,3189,3244,3281,3473,3523
#SArabic,6 
#SEnglish,6
#SUnicode,54
#Dots,30
266,156,287,156,309,160,315,161,318,162,319,163,319,164,322,169,326,174,330,181,332,186,333,188,335,194,335,196,336,201,336,203,337,207,337,210,338,213,338,214,339,215,339,216,340,216,341,216,343,216,344,216,348,214,350,212,350,209,350,209
#Tms,30
3935,3935,3959,3974,3987,4185,4206,4227,4241,4255,4264,4272,4280,4287,4295,4303,4312,4320,4329,4337,4344,4353,4361,4368,4376,4384,4392,4400,4408,4424
#SArabic,5 
#SEnglish,5
#SUnicode,53
#Dots,38
382,178,391,166,394,164,400,160,406,159,409,159,419,160,430,164,438,170,444,175,447,181,448,184,448,187,446,190,444,192,439,196,430,199,426,200,417,201,413,201,405,200,397,198,393,197,387,194,385,192,383,190,382,188,381,184,383,179,386,175,393,169,396,166,400,165,401,165,406,165,409,166,412,167,412,167
#Tms,38
6402,6402,6412,6422,6431,6440,6450,6460,6469,6479,6488,6496,6503,6512,6519,6527,6535,6544,6552,6559,6568,6575,6583,6591,6599,6607,6615,6623,6632,6639,6647,6654,6662,6670,6678,6686,6693,6708
#SArabic,4 
#SEnglish,4
#SUnicode,52
#Dots,27
527,143,505,141,489,144,489,150,499,156,509,161,518,165,520,167,521,169,518,171,510,172,497,176,493,179,493,185,502,193,509,197,524,204,538,209,543,211,550,213,553,215,554,215,554,216,555,216,555,215,555,214,555,214
#Tms,27
7414,7414,7438,7462,7478,7490,7504,7516,7529,7542,7555,7568,7583,7597,7611,7620,7629,7636,7645,7653,7661,7670,7679,7687,7701,7710,7725
#SArabic,3 
#SEnglish,3
#SUnicode,51
#Dots,50
613,133,614,148,606,155,597,155,593,154,586,150,583,146,582,141,582,136,583,134,583,135,583,138,581,144,579,146,577,147,575,147,573,146,572,146,569,143,568,142,565,138,564,136,561,133,559,130,558,128,557,127,557,128,558,128,559,130,559,132,561,136,562,138,566,145,570,154,573,159,576,167,578,171,580,177,581,182,581,183,582,186,582,187,583,190,584,193,585,193,586,194,587,195,588,195,591,193,591,193
#Tms,50
8606,8607,8632,8648,8662,8676,8689,8704,8717,8729,8753,8773,8792,8805,8817,8825,8834,8841,8849,8856,8865,8872,8880,8888,8896,8905,8920,8930,8937,8946,8954,8962,8970,8978,8985,8994,9001,9009,9016,9024,9033,9040,9048,9056,9064,9072,9080,9088,9096,9112
#SArabic,2 
#SEnglish,2
#SUnicode,50
#Dots,20
677,143,669,129,656,131,648,145,646,157,645,163,644,172,644,180,646,186,650,194,653,197,657,200,662,202,664,203,667,204,668,204,669,204,670,203,671,202,671,202
#Tms,20
9707,9707,9732,9753,9767,9780,9794,9809,9824,9838,9848,9857,9866,9874,9882,9890,9898,9906,9914,9930
#SArabic,1 
#SEnglish,1
#SUnicode,49
#Dots,9
721,155,711,170,704,193,703,206,703,213,704,217,704,222,705,225,705,225
#Tms,9
10373,10373,10398,10416,10430,10444,10457,10470,10489
#SArabic,0 
#SEnglish,0
#SUnicode,48
#Dots,2
744,220,744,220
#Tms,2
10801,10827
