# Supplementary material for: Algorithm based on normal coordinate vectors with 16 segments for the data fusion from hand-written Arabic text implemented with MATLAB
Source: PeerJ Comput Sci. 2021 Sep 9;7:e705. doi: 10.7717/peerj-cs.705 (PMC8444069; doi:10.7717/peerj-cs.705)
Supplement: Supplemental Information 1 [file peerj-cs-07-705-s001.zip › ProjectAndDataset/DAD Dataset 159 Final/DAD - Numbers/testing/Writer-043,Nums(4).txt]

#WriterName,Writer-043
#SArabic,9
#SEnglish,9
#SUnicode,57
#Dots,76
63,157,50,167,47,168,38,168,36,168,34,168,32,167,30,167,29,166,28,166,27,165,26,164,26,163,26,162,25,161,25,159,25,157,26,155,26,153,26,151,27,148,27,146,28,144,29,143,29,141,36,133,39,132,41,131,44,130,46,129,49,128,51,128,53,127,55,127,56,127,57,127,58,127,59,127,59,128,60,129,60,130,61,131,62,133,63,136,64,139,72,156,73,159,74,162,75,165,76,168,76,171,76,174,76,176,77,179,77,182,77,185,77,188,77,190,77,192,78,193,78,194,78,196,79,197,79,199,79,201,80,202,80,204,82,208,82,209,82,210,83,211,83,212,84,213,84,214,84,213,84,213
#Tms,76
0,0,1,26,27,31,36,42,45,52,57,61,66,69,75,82,84,91,96,99,105,112,114,121,126,154,156,159,164,171,173,180,185,188,194,201,203,215,225,232,233,241,243,249,255,277,279,285,288,294,301,303,309,315,318,324,330,333,339,345,348,354,360,363,369,375,378,405,405,414,417,429,439,447,460,487
#SArabic,8 
#SEnglish,8
#SUnicode,56
#Dots,44
102,203,108,187,120,167,129,154,136,144,137,142,139,140,141,139,144,139,145,139,146,139,146,140,147,141,147,142,148,143,149,145,150,148,152,151,154,156,156,160,158,165,160,168,162,172,163,175,165,179,165,182,166,184,166,186,166,188,166,189,165,197,164,199,164,201,164,202,164,203,164,205,164,206,165,207,165,208,165,207,165,206,164,206,163,204,163,204
#Tms,44
993,993,1019,1041,1059,1077,1095,1113,1129,1145,1157,1165,1170,1172,1178,1185,1187,1193,1201,1202,1208,1215,1218,1224,1231,1233,1239,1245,1248,1254,1276,1278,1284,1291,1293,1299,1305,1314,1323,1362,1374,1377,1403,1424
#SArabic,7 
#SEnglish,7
#SUnicode,55
#Dots,35
188,145,193,161,199,176,200,186,201,193,203,199,205,203,206,204,206,203,206,202,207,200,208,199,209,196,212,192,213,190,217,185,223,178,227,172,230,169,231,167,232,165,234,163,235,160,237,158,238,155,240,153,241,151,242,149,243,148,244,147,244,146,245,146,246,147,246,148,246,148
#Tms,35
1817,1817,1841,1866,1883,1896,1911,1924,1943,1953,1960,1969,1977,1986,1993,2002,2010,2019,2027,2033,2040,2042,2048,2055,2058,2064,2071,2073,2079,2085,2088,2094,2139,2161,2179
#SArabic,6 
#SEnglish,6
#SUnicode,54
#Dots,23
265,160,287,162,308,165,322,167,324,168,325,169,324,170,320,175,317,179,316,181,314,187,314,194,315,200,317,203,318,205,321,210,323,213,323,214,325,215,326,215,327,214,327,211,327,211
#Tms,23
2627,2627,2653,2671,2689,2706,2720,2729,2739,2748,2757,2767,2776,2785,2794,2805,2813,2823,2831,2841,2855,2864,2881
#SArabic,5 
#SEnglish,5
#SUnicode,53
#Dots,32
338,180,349,170,361,168,374,168,385,170,396,174,405,178,409,182,411,184,411,188,410,193,407,197,400,202,390,206,380,208,371,208,362,207,354,204,349,202,347,201,346,198,345,195,346,193,349,188,353,185,364,178,373,175,376,175,379,174,383,174,386,175,386,175
#Tms,32
3690,3690,3701,3710,3720,3730,3740,3750,3759,3770,3780,3790,3801,3810,3820,3829,3840,3848,3857,3865,3873,3881,3889,3897,3906,3914,3923,3931,3940,3948,3956,3973
#SArabic,4 
#SEnglish,4
#SUnicode,52
#Dots,27
469,163,451,167,443,171,449,178,458,181,467,185,467,187,464,189,451,193,442,195,439,198,439,199,441,201,444,203,453,207,464,211,469,212,476,214,480,216,483,217,485,218,486,219,489,220,490,221,493,222,495,222,495,222
#Tms,27
4697,4697,4725,4749,4764,4778,4792,4807,4819,4831,4843,4852,4859,4867,4875,4883,4891,4900,4908,4917,4925,4934,4942,4951,4958,4967,4983
#SArabic,4 
#SEnglish,4
#SUnicode,52
#Dots,57
557,150,561,164,561,169,561,170,559,170,558,170,554,168,552,167,547,165,541,161,539,159,535,156,534,154,533,152,534,152,535,153,537,154,539,156,540,157,542,160,543,163,543,166,542,169,541,169,539,171,537,172,534,172,530,170,528,169,523,167,519,163,517,161,513,156,511,154,509,150,508,148,507,147,507,146,507,147,508,149,508,151,510,157,512,160,516,170,518,174,522,182,525,190,527,193,530,199,532,203,533,206,533,207,534,209,534,210,534,211,534,210,534,210
#Tms,57
5885,5885,5904,5921,5930,5939,5946,5955,5963,5972,5980,5989,5997,6005,6020,6029,6038,6046,6055,6063,6072,6080,6089,6096,6106,6117,6126,6135,6142,6151,6159,6167,6175,6184,6192,6201,6208,6217,6239,6249,6257,6264,6272,6280,6289,6297,6305,6312,6322,6330,6339,6346,6355,6359,6368,6377,6395
#SArabic,2 
#SEnglish,2
#SUnicode,50
#Dots,14
612,161,595,154,586,158,589,179,596,193,601,202,603,205,605,208,606,208,609,210,610,211,612,211,612,210,612,210
#Tms,14
7242,7242,7267,7293,7319,7340,7354,7368,7379,7391,7400,7408,7433,7451
#SArabic,1 
#SEnglish,1
#SUnicode,49
#Dots,9
670,152,669,168,668,190,670,202,671,209,672,212,672,214,673,214,673,214
#Tms,9
7847,7847,7872,7887,7902,7917,7930,7940,7960
#SArabic,0 
#SEnglish,0
#SUnicode,48
#Dots,2
713,208,713,208
#Tms,2
8218,8244
