# Supplementary material for: Algorithm based on normal coordinate vectors with 16 segments for the data fusion from hand-written Arabic text implemented with MATLAB
Source: PeerJ Comput Sci. 2021 Sep 9;7:e705. doi: 10.7717/peerj-cs.705 (PMC8444069; doi:10.7717/peerj-cs.705)
Supplement: Supplemental Information 1 [file peerj-cs-07-705-s001.zip › ProjectAndDataset/DAD Dataset 159 Final/DAD - Numbers/testing/Writer-043,Nums(6).txt]

#WriterName,Writer-043
#SArabic,9
#SEnglish,9
#SUnicode,57
#Dots,77
60,167,42,168,37,168,24,168,23,168,22,168,22,168,21,167,20,167,19,167,18,167,18,166,19,164,19,163,20,161,21,159,22,156,24,153,26,151,28,148,30,145,32,143,34,141,36,139,46,131,48,130,50,129,52,129,53,128,55,128,56,127,58,127,59,127,60,127,61,128,62,129,63,129,64,131,65,132,66,134,67,136,68,138,69,141,71,143,72,146,77,159,77,162,77,164,77,167,77,171,77,175,76,179,76,183,75,186,75,190,75,192,75,195,75,198,75,200,75,202,75,204,75,206,75,208,75,210,75,212,76,214,77,219,78,221,78,222,79,224,80,225,80,226,80,227,81,227,82,226,83,224,83,224
#Tms,77
0,0,3,23,27,30,34,36,42,45,57,60,73,76,82,88,91,97,103,106,112,117,121,127,151,156,163,167,172,177,181,186,189,196,206,211,217,220,227,232,235,240,247,250,256,281,285,291,294,300,306,309,315,322,324,330,336,339,345,351,354,360,366,369,375,378,395,399,405,408,420,423,435,444,474,483,500
#SArabic,8 
#SEnglish,8
#SUnicode,56
#Dots,32
91,206,101,194,113,174,122,159,125,153,127,149,129,146,130,144,131,142,132,141,133,141,133,142,135,147,141,160,146,171,149,177,153,186,153,189,154,194,154,195,153,199,153,200,152,201,152,202,152,203,151,204,151,205,151,206,151,207,150,206,150,204,150,204
#Tms,32
2118,2118,2143,2168,2182,2196,2210,2223,2234,2246,2257,2338,2361,2381,2394,2407,2420,2432,2442,2451,2459,2467,2468,2471,2477,2483,2486,2499,2517,2586,2601,2630
#SArabic,7 
#SEnglish,7
#SUnicode,55
#Dots,25
159,148,170,158,181,183,183,199,183,204,183,208,183,210,183,209,185,208,188,205,192,202,196,198,201,191,207,182,213,173,217,166,220,160,222,157,225,153,227,151,228,150,229,148,229,149,230,150,230,150
#Tms,25
3039,3039,3064,3090,3110,3127,3141,3180,3191,3201,3211,3221,3230,3240,3249,3258,3268,3278,3288,3297,3309,3319,3362,3382,3413
#SArabic,6 
#SEnglish,6
#SUnicode,54
#Dots,28
254,157,273,155,301,161,307,163,309,164,309,165,309,166,308,168,308,171,308,175,310,180,313,187,315,191,318,198,320,204,321,209,322,212,323,216,323,218,324,222,324,224,324,228,324,229,325,230,325,231,325,230,325,228,325,228
#Tms,28
4131,4131,4158,4181,4194,4206,4224,4235,4244,4254,4263,4273,4283,4292,4301,4309,4318,4326,4335,4343,4351,4359,4366,4374,4381,4390,4398,4415
#SArabic,5 
#SEnglish,5
#SUnicode,53
#Dots,37
375,185,369,172,370,170,373,166,376,163,378,163,385,162,395,165,401,167,412,173,419,180,423,187,424,190,424,197,422,202,421,204,417,207,413,208,402,211,390,211,385,211,372,207,368,204,361,199,358,196,355,190,355,188,356,183,363,177,371,171,376,170,385,168,392,168,397,169,398,170,399,170,399,170
#Tms,37
5217,5217,5227,5238,5247,5257,5264,5274,5281,5290,5298,5307,5315,5324,5332,5340,5348,5357,5364,5373,5381,5390,5399,5407,5414,5424,5431,5440,5448,5457,5464,5474,5482,5490,5497,5507,5524
#SArabic,4 
#SEnglish,4
#SUnicode,52
#Dots,29
486,159,467,162,456,165,457,172,468,178,481,182,484,183,486,184,485,185,484,186,477,187,473,187,463,189,459,191,458,192,457,194,458,196,461,199,464,201,473,205,483,209,488,211,495,213,499,215,500,215,503,216,504,217,507,217,507,217
#Tms,29
6407,6408,6432,6457,6472,6487,6501,6514,6525,6535,6543,6551,6559,6567,6575,6583,6592,6600,6608,6617,6625,6634,6642,6651,6658,6666,6673,6681,6697
#SArabic,3 
#SEnglish,3
#SUnicode,51
#Dots,46
563,150,567,165,565,168,558,164,550,154,548,151,547,149,547,150,547,152,546,153,546,157,545,160,544,161,542,163,538,163,534,162,532,161,529,159,528,158,525,155,524,151,523,149,521,143,521,141,520,138,520,137,520,138,522,141,523,143,527,150,529,154,534,163,538,171,540,174,543,182,546,189,549,195,550,198,552,202,552,203,553,206,554,207,554,208,554,209,555,208,555,208
#Tms,46
7523,7524,7551,7576,7600,7614,7627,7644,7655,7663,7672,7680,7688,7696,7705,7713,7722,7730,7739,7747,7756,7763,7773,7780,7789,7797,7818,7827,7836,7843,7852,7860,7869,7876,7885,7892,7902,7909,7918,7926,7934,7942,7950,7958,7967,7985
#SArabic,2 
#SEnglish,2
#SUnicode,50
#Dots,14
623,164,616,151,595,156,591,169,595,183,601,195,606,205,608,211,609,213,610,216,610,218,611,219,612,219,612,219
#Tms,14
8457,8458,8484,8504,8519,8533,8546,8560,8570,8579,8590,8600,8609,8628
#SArabic,1 
#SEnglish,1
#SUnicode,49
#Dots,9
678,161,678,179,671,201,674,215,676,220,678,224,679,225,680,227,680,227
#Tms,9
8924,8924,8950,8967,8981,8992,9001,9011,9031
#SArabic,0 
#SEnglish,0
#SUnicode,48
#Dots,2
704,213,704,213
#Tms,2
9281,9305
