# Supplementary material for: Algorithm based on normal coordinate vectors with 16 segments for the data fusion from hand-written Arabic text implemented with MATLAB
Source: PeerJ Comput Sci. 2021 Sep 9;7:e705. doi: 10.7717/peerj-cs.705 (PMC8444069; doi:10.7717/peerj-cs.705)
Supplement: Supplemental Information 1 [file peerj-cs-07-705-s001.zip › ProjectAndDataset/DAD Dataset 159 Final/DAD - Numbers/testing/Writer-043,Nums.txt]

#WriterName,Writer-043
#SArabic,9
#SEnglish,9
#SUnicode,57
#Dots,96
47,170,31,177,30,177,28,178,21,179,19,179,18,179,17,179,16,179,16,178,15,178,15,177,14,176,14,175,14,174,13,173,13,172,13,170,13,168,13,167,13,165,13,163,13,161,13,160,14,153,14,152,14,150,15,149,16,148,17,146,18,145,20,143,21,142,23,140,24,139,25,138,26,137,27,136,28,136,28,135,29,135,35,136,37,136,39,137,40,137,41,138,42,139,43,140,43,141,44,142,44,143,44,144,44,146,45,147,45,149,45,151,45,153,45,155,45,157,46,159,46,169,46,171,46,173,46,174,46,176,45,178,45,180,45,181,44,183,44,184,44,186,44,187,44,189,44,191,44,192,44,194,44,195,44,197,44,199,44,200,44,201,44,203,44,204,44,205,44,206,44,207,44,208,45,208,45,209,46,210,46,211,47,212,47,213,46,212,43,211,43,211
#Tms,96
0,0,0,7,32,37,38,46,51,54,60,67,69,76,80,84,89,97,99,106,111,114,120,127,153,157,159,166,171,174,180,187,189,196,201,204,210,213,226,234,256,280,286,287,294,300,303,316,318,324,330,333,339,346,347,354,360,363,369,376,401,401,408,414,417,423,430,432,439,444,447,452,459,461,467,473,476,482,489,491,497,503,515,519,521,533,549,551,560,575,588,596,612,692,718,737
#SArabic,8 
#SEnglish,8
#SUnicode,56
#Dots,34
79,203,85,190,93,173,94,167,96,162,97,158,98,155,99,151,100,149,100,148,100,147,101,147,101,148,104,152,110,161,114,169,116,174,118,178,120,186,121,193,121,195,121,197,122,199,122,200,122,201,122,202,123,203,123,204,123,205,123,206,123,205,123,204,122,202,122,202
#Tms,34
1907,1907,1931,1954,1969,1982,1993,2006,2017,2025,2033,2041,2144,2166,2188,2203,2216,2227,2240,2252,2260,2261,2268,2273,2276,2282,2289,2291,2303,2319,2345,2358,2366,2395
#SArabic,7 
#SEnglish,7
#SUnicode,55
#Dots,26
138,153,146,169,154,184,156,189,158,196,159,199,161,205,162,206,163,207,163,206,166,203,171,196,174,192,178,186,180,183,182,179,185,174,187,171,189,167,192,164,193,161,194,161,195,160,195,159,196,159,196,159
#Tms,26
2975,2975,3001,3016,3029,3043,3057,3069,3078,3138,3160,3183,3195,3206,3217,3225,3234,3241,3250,3257,3266,3274,3282,3864,3889,3937
#SArabic,6 
#SEnglish,6
#SUnicode,54
#Dots,24
221,164,242,165,256,166,262,167,263,167,263,168,262,169,262,171,262,174,261,178,259,187,259,194,259,197,260,202,261,208,263,212,263,214,264,216,265,218,266,219,266,218,265,217,264,215,264,215
#Tms,24
4501,4502,4527,4544,4558,4598,4614,4627,4641,4655,4668,4683,4692,4702,4710,4719,4726,4734,4742,4750,4763,4772,4780,4796
#SArabic,5 
#SEnglish,5
#SUnicode,53
#Dots,49
295,188,307,177,314,174,322,173,335,176,343,181,349,185,352,190,353,192,353,195,353,197,353,200,353,201,352,206,351,207,349,210,348,211,344,215,343,216,340,217,339,218,335,219,333,220,328,221,326,221,320,221,318,221,313,221,308,221,304,219,302,219,299,217,297,215,296,214,295,211,295,209,295,205,295,201,295,200,295,197,295,196,295,194,295,193,295,192,297,191,300,190,305,188,310,187,310,187
#Tms,49
5378,5378,5404,5429,5454,5472,5487,5499,5508,5516,5524,5532,5540,5549,5557,5565,5573,5582,5589,5598,5605,5614,5622,5630,5637,5646,5654,5663,5670,5679,5686,5694,5703,5710,5719,5727,5736,5743,5752,5759,5767,5775,5783,5791,5800,5807,5816,5824,5839
#SArabic,4 
#SEnglish,4
#SUnicode,52
#Dots,37
406,168,390,168,384,174,384,181,396,186,407,189,410,190,412,191,413,192,409,194,407,195,400,198,394,200,392,202,389,204,387,206,386,208,387,211,390,213,392,214,398,215,403,216,410,217,412,217,415,218,417,218,421,219,425,220,427,221,430,222,432,222,434,223,435,223,436,222,436,221,438,218,438,218
#Tms,37
7187,7187,7212,7237,7262,7275,7288,7300,7312,7324,7333,7340,7349,7356,7365,7373,7381,7389,7397,7404,7412,7419,7427,7435,7443,7452,7459,7468,7476,7485,7492,7500,7508,7516,7524,7533,7548
#SArabic,3 
#SEnglish,3
#SUnicode,51
#Dots,58
511,157,506,171,497,172,489,170,486,168,482,163,479,158,478,154,478,152,478,153,479,155,479,157,479,163,479,166,479,168,478,170,478,171,476,173,475,173,472,174,470,174,468,173,467,173,465,171,463,169,462,167,459,164,457,159,456,157,453,154,452,152,451,150,450,149,450,150,452,152,452,154,455,157,458,161,460,164,463,168,465,170,468,175,469,178,472,183,475,188,476,190,478,195,480,199,481,201,481,204,482,206,482,208,482,209,483,209,484,209,486,207,487,205,487,205
#Tms,58
8430,8430,8454,8473,8486,8500,8514,8527,8540,8570,8583,8595,8608,8617,8625,8633,8641,8649,8656,8665,8673,8681,8689,8697,8705,8713,8721,8729,8737,8746,8753,8762,8770,8801,8810,8818,8826,8834,8843,8851,8859,8867,8875,8883,8891,8899,8907,8915,8923,8932,8939,8948,8960,8978,8999,9017,9037,9061
#SArabic,2 
#SEnglish,2
#SUnicode,50
#Dots,32
585,177,576,164,568,162,559,165,550,173,546,179,545,183,545,187,546,192,547,194,551,199,556,203,558,205,563,208,565,209,569,211,571,212,573,214,574,214,575,216,576,217,577,218,578,219,578,220,578,221,579,223,580,223,580,224,581,224,580,223,580,222,580,222
#Tms,32
10069,10069,10094,10119,10143,10158,10170,10179,10187,10196,10204,10212,10219,10228,10235,10244,10251,10258,10266,10274,10282,10290,10298,10305,10314,10322,10331,10339,10347,10391,10414,10452
#SArabic,1 
#SEnglish,1
#SUnicode,49
#Dots,14
618,171,618,186,620,206,621,216,621,220,622,224,623,227,623,228,625,231,626,232,627,232,627,233,626,232,626,232
#Tms,14
10893,10893,10919,10936,10951,10962,10970,10978,10986,10994,11001,11008,11021,11036
#SArabic,0 
#SEnglish,0
#SUnicode,48
#Dots,2
675,210,675,210
#Tms,2
11879,11904
