# Supplementary material for: Algorithm based on normal coordinate vectors with 16 segments for the data fusion from hand-written Arabic text implemented with MATLAB
Source: PeerJ Comput Sci. 2021 Sep 9;7:e705. doi: 10.7717/peerj-cs.705 (PMC8444069; doi:10.7717/peerj-cs.705)
Supplement: Supplemental Information 1 [file peerj-cs-07-705-s001.zip › ProjectAndDataset/DAD Dataset 159 Final/DAD - Numbers/testing/Writer-044,Nums(1).txt]

#WriterName,Writer-044
#SArabic,0 
#SEnglish,0
#SUnicode,48
#Dots,33
745,234,745,233,740,237,739,237,738,237,738,236,738,235,739,235,739,234,740,234,740,233,741,233,742,233,742,232,743,232,744,232,744,233,744,234,743,234,743,235,742,236,741,236,740,237,740,236,741,235,742,234,742,235,741,235,741,236,740,236,740,237,740,236,740,236
#Tms,33
0,0,0,1,12,22,31,37,43,46,52,56,61,67,70,82,91,100,106,112,121,127,138,176,190,206,241,250,256,271,280,301,318
#SArabic,1 
#SEnglish,1
#SUnicode,49
#Dots,102
695,220,688,199,689,201,689,202,689,201,689,200,688,199,687,195,686,194,685,190,684,188,684,186,683,185,683,184,683,183,682,182,682,181,682,180,682,179,681,179,681,178,681,179,682,180,682,181,683,182,683,183,684,184,684,185,685,186,685,187,686,188,686,189,687,190,687,191,688,192,688,193,688,194,689,195,689,196,690,197,690,198,690,199,691,201,691,202,692,203,692,204,692,205,693,205,693,206,693,207,694,208,694,209,694,210,695,210,695,211,695,212,695,213,696,214,696,215,696,216,696,217,697,218,697,219,697,220,697,221,698,222,698,223,698,224,698,225,699,226,699,227,699,228,699,229,700,230,700,231,700,232,701,232,701,233,701,234,702,234,702,235,702,236,703,237,703,238,703,239,703,240,704,240,704,241,704,242,704,243,705,243,705,244,705,245,705,246,705,247,706,247,706,248,706,249,706,250,706,251,706,252,706,252
#Tms,102
1091,1092,1103,1120,1156,1167,1178,1190,1201,1212,1223,1234,1234,1247,1249,1261,1272,1279,1291,1294,1309,1459,1475,1489,1499,1508,1519,1529,1534,1543,1552,1559,1568,1579,1582,1594,1598,1603,1609,1619,1624,1628,1640,1649,1655,1658,1663,1666,1672,1679,1681,1693,1696,1702,1709,1711,1723,1726,1739,1748,1753,1764,1769,1778,1786,1792,1801,1813,1822,1829,1838,1846,1855,1868,1876,1887,1891,1898,1912,1915,1921,1936,1951,1960,1972,1988,2002,2013,2029,2050,2071,2074,2095,2119,2149,2179,2194,2230,2263,2293,2323,2388
#SArabic,2 
#SEnglish,2
#SUnicode,50
#Dots,47
653,183,652,183,639,185,635,187,634,188,632,189,631,189,630,190,629,191,628,192,627,194,626,196,626,197,626,199,625,202,625,203,626,205,626,207,627,210,627,211,629,214,630,217,632,220,633,222,634,225,635,227,637,230,638,231,640,235,641,237,642,239,643,241,644,242,645,244,645,245,646,246,646,247,646,248,647,249,647,250,647,251,647,252,648,252,648,253,649,253,650,252,650,252
#Tms,47
4919,4919,4930,4941,4952,4963,4974,4986,4997,5008,5019,5030,5041,5052,5063,5075,5086,5097,5108,5119,5130,5142,5154,5165,5176,5187,5198,5209,5220,5231,5242,5253,5264,5275,5286,5298,5309,5320,5331,5347,5386,5411,5432,5444,5485,5496,5508
#SArabic,3 
#SEnglish,3
#SUnicode,51
#Dots,103
591,178,590,177,593,181,594,184,594,185,594,187,593,188,593,189,592,190,590,190,589,191,588,191,587,191,586,190,585,189,584,188,583,187,582,185,581,184,581,183,581,182,581,183,581,184,581,185,582,186,582,187,582,189,582,190,581,192,580,193,579,193,577,194,576,194,574,193,572,192,570,192,569,191,567,190,566,188,565,186,564,185,563,183,562,181,562,180,561,179,561,178,560,178,560,177,560,178,561,179,561,180,562,181,563,183,565,185,566,187,568,190,570,192,573,196,574,199,577,203,578,205,579,206,579,208,580,209,581,211,583,214,584,215,585,216,586,218,586,219,587,220,588,221,589,223,589,224,590,225,591,226,591,227,592,228,593,229,593,230,594,231,594,232,595,233,596,234,596,235,597,236,597,237,597,238,598,239,598,240,598,241,599,241,599,242,599,243,600,243,600,244,600,245,600,246,601,246,601,247,601,246,602,245,602,245
#Tms,103
6446,6446,6458,6469,6480,6492,6503,6514,6525,6537,6548,6560,6570,6582,6593,6604,6615,6626,6637,6648,6665,6718,6730,6742,6752,6764,6775,6786,6797,6809,6820,6831,6842,6853,6864,6876,6887,6898,6909,6920,6932,6943,6954,6965,6977,6988,6999,7010,7102,7113,7125,7136,7147,7159,7169,7181,7192,7203,7214,7226,7231,7237,7240,7246,7252,7263,7267,7270,7276,7282,7285,7291,7297,7300,7306,7312,7315,7321,7327,7330,7336,7342,7345,7357,7360,7369,7375,7390,7401,7415,7441,7450,7480,7510,7535,7540,7565,7609,7655,7708,7759,7770,7787
#SArabic,4 
#SEnglish,4
#SUnicode,52
#Dots,65
528,190,528,189,516,192,512,196,511,198,509,199,508,201,507,203,506,204,506,206,505,207,505,209,505,210,505,212,505,213,506,215,506,216,507,216,508,218,509,218,510,219,512,219,514,220,515,220,518,220,520,220,522,220,523,220,526,220,528,219,531,219,533,219,534,218,535,218,536,218,537,218,536,218,535,218,534,219,532,220,530,221,528,222,526,223,524,225,522,226,521,227,519,230,518,231,518,233,518,235,518,238,518,239,519,241,521,242,524,244,526,245,529,246,533,246,539,246,543,245,547,244,550,243,553,241,555,240,555,240
#Tms,65
8852,8852,8863,8874,8886,8897,8909,8920,8931,8942,8953,8964,8975,8987,8998,9009,9020,9031,9042,9054,9065,9076,9087,9098,9109,9120,9132,9142,9154,9165,9176,9187,9198,9210,9227,9257,9287,9304,9315,9326,9337,9348,9360,9371,9383,9394,9406,9417,9428,9439,9450,9461,9472,9484,9495,9506,9518,9529,9540,9551,9562,9573,9585,9596,9618
#SArabic,5 
#SEnglish,5
#SUnicode,53
#Dots,71
453,205,471,199,474,200,475,200,477,201,479,202,480,203,481,204,483,206,484,207,484,208,485,210,485,211,486,212,487,214,487,216,487,218,487,219,487,220,487,221,487,222,486,224,486,225,485,226,484,227,483,228,482,229,481,229,481,230,479,231,479,232,476,233,475,233,473,234,471,235,469,235,467,236,465,236,463,237,462,237,461,237,459,236,458,236,457,235,456,234,454,233,453,232,452,230,451,228,451,227,450,224,449,222,449,220,448,218,448,216,449,215,449,213,449,212,450,210,451,209,452,208,453,207,455,206,456,205,457,204,459,203,460,202,461,201,462,200,464,199,464,199
#Tms,71
10967,10968,10979,10990,11001,11012,11024,11035,11045,11056,11068,11079,11090,11101,11112,11123,11135,11145,11156,11167,11178,11190,11202,11212,11224,11235,11246,11258,11269,11280,11291,11303,11313,11325,11336,11347,11358,11369,11380,11391,11403,11414,11425,11436,11447,11459,11470,11481,11492,11503,11514,11526,11537,11548,11560,11571,11582,11593,11604,11615,11625,11637,11648,11659,11671,11682,11693,11704,11715,11727,11749
#SArabic,6 
#SEnglish,6
#SUnicode,54
#Dots,77
359,187,372,185,373,185,374,185,375,185,376,185,377,185,378,185,379,185,380,185,381,185,381,186,382,186,383,186,384,186,385,186,386,186,386,187,387,187,387,188,388,188,389,188,389,189,390,189,391,189,392,189,392,190,393,190,394,190,395,190,396,190,397,191,398,191,399,191,400,191,400,192,401,192,401,193,402,193,402,194,403,194,403,195,403,196,403,197,404,197,404,198,404,199,404,201,405,202,405,204,405,206,405,208,406,211,407,213,407,217,408,218,409,221,409,223,410,225,411,228,412,230,413,233,414,234,415,236,415,238,416,239,416,240,417,241,417,242,418,242,418,243,418,244,418,245,419,245,419,246,419,245,419,245
#Tms,77
13355,13355,13366,13378,13389,13400,13411,13423,13434,13445,13456,13467,13478,13489,13500,13512,13526,13538,13567,13594,13609,13639,13650,13678,13708,13723,13735,13746,13762,13783,13801,13813,13828,13843,13861,13877,13891,13916,13927,13942,13957,13968,13981,13997,14008,14019,14030,14042,14053,14064,14075,14086,14097,14108,14119,14131,14142,14153,14164,14175,14186,14197,14208,14219,14231,14242,14254,14265,14276,14290,14301,14323,14344,14355,14368,14490,14513
#SArabic,7 
#SEnglish,7
#SUnicode,55
#Dots,74
343,189,342,189,337,193,335,197,334,199,334,201,333,203,332,205,332,207,331,210,330,212,329,214,328,216,326,218,325,220,325,222,324,223,323,225,322,226,322,227,321,228,321,229,320,231,319,231,319,232,318,233,317,233,317,234,316,234,316,235,315,235,315,236,314,236,314,237,313,237,312,237,311,237,311,236,310,236,309,234,308,233,307,232,306,230,305,229,303,226,302,224,301,222,299,220,297,215,295,212,293,209,292,206,290,203,289,202,288,199,287,197,286,194,285,191,283,188,282,186,280,183,279,181,278,179,278,177,277,176,276,175,276,174,276,173,275,173,275,172,276,172,277,173,278,174,278,174
#Tms,74
15747,15747,15759,15770,15781,15793,15804,15815,15825,15836,15848,15859,15870,15881,15892,15903,15914,15925,15936,15948,15958,15969,15981,15991,16003,16014,16025,16036,16048,16059,16070,16084,16106,16120,16132,16168,16210,16221,16232,16243,16254,16266,16276,16288,16299,16310,16321,16332,16343,16354,16366,16377,16388,16399,16410,16422,16433,16444,16455,16466,16477,16489,16500,16511,16522,16533,16544,16555,16567,16579,16747,16759,16770,16792
#SArabic,8 
#SEnglish,8
#SUnicode,56
#Dots,68
209,244,211,229,211,225,211,222,210,219,210,216,210,211,210,208,211,205,212,201,213,199,214,196,215,194,216,192,216,191,216,190,217,190,217,191,218,191,218,192,219,193,219,194,220,195,221,196,222,197,223,200,224,201,225,204,226,205,227,208,228,210,229,212,231,214,232,217,233,219,234,221,235,223,236,225,237,226,238,227,239,228,239,229,240,231,241,231,241,232,241,233,242,234,243,235,243,236,244,236,244,237,244,238,245,238,245,239,245,240,246,240,246,241,246,242,246,243,247,243,247,244,247,245,248,245,248,246,248,245,247,244,247,243,247,243
#Tms,68
18566,18566,18577,18589,18600,18611,18623,18634,18645,18656,18667,18679,18689,18701,18712,18723,19285,19298,19313,19325,19336,19347,19358,19369,19380,19392,19403,19414,19425,19437,19448,19459,19470,19482,19493,19503,19515,19526,19537,19548,19559,19570,19581,19592,19604,19615,19626,19639,19661,19672,19683,19700,19720,19731,19753,19768,19779,19790,19807,19818,19830,19853,19874,19885,19936,19948,19960,19982
#SArabic,9
#SEnglish,9
#SUnicode,57
#Dots,114
171,248,171,239,171,236,171,234,170,232,170,231,170,229,170,228,169,226,169,223,169,221,169,220,169,218,169,217,169,215,169,214,169,213,169,211,169,210,169,209,169,207,169,205,169,204,169,203,169,202,169,200,169,199,169,197,169,196,169,195,169,194,169,193,169,192,169,191,169,190,169,188,169,187,169,186,169,185,169,184,169,183,169,181,169,180,169,179,169,178,169,177,169,176,169,175,169,174,169,173,168,173,168,172,167,172,166,172,165,172,164,172,163,172,162,173,161,173,159,174,157,175,156,176,155,176,154,178,153,178,152,179,151,180,150,181,149,182,148,183,148,184,147,185,147,186,146,186,146,187,146,188,145,189,145,190,145,191,145,192,145,193,145,194,146,194,146,195,146,196,147,196,148,197,149,198,150,198,150,199,151,199,152,199,153,200,154,200,155,200,156,200,157,200,158,200,159,200,160,200,161,200,162,200,163,200,164,200,165,200,166,200,167,200,168,200,169,200,170,200,171,200,174,200,175,200,175,200
#Tms,114
20954,20954,20966,20977,20987,20999,21010,21021,21032,21043,21054,21065,21077,21088,21099,21110,21121,21132,21144,21155,21167,21178,21189,21200,21211,21223,21234,21245,21257,21269,21280,21292,21303,21315,21326,21337,21348,21360,21371,21382,21393,21404,21416,21427,21438,21450,21461,21485,21515,21545,21556,21578,21605,21638,21659,21670,21681,21692,21704,21715,21726,21737,21749,21760,21771,21783,21794,21806,21817,21828,21839,21850,21864,21876,21887,21898,21909,21927,21947,21968,21986,22013,22025,22037,22061,22072,22091,22116,22137,22151,22162,22181,22197,22211,22232,22250,22261,22274,22287,22301,22313,22326,22340,22361,22379,22394,22407,22419,22430,22441,22452,22463,22476,22499
