# Supplementary material for: Algorithm based on normal coordinate vectors with 16 segments for the data fusion from hand-written Arabic text implemented with MATLAB
Source: PeerJ Comput Sci. 2021 Sep 9;7:e705. doi: 10.7717/peerj-cs.705 (PMC8444069; doi:10.7717/peerj-cs.705)
Supplement: Supplemental Information 1 [file peerj-cs-07-705-s001.zip › ProjectAndDataset/DAD Dataset 159 Final/DAD - Numbers/testing/Writer-044,Nums(6).txt]

#WriterName,Writer-044
#SArabic,0 
#SEnglish,0
#SUnicode,48
#Dots,23
727,239,728,236,729,236,730,236,730,237,730,238,729,239,728,240,727,240,727,239,727,238,727,237,728,237,728,236,729,236,729,237,729,238,728,238,728,239,728,238,729,238,729,239,729,239
#Tms,23
0,0,4,16,37,50,58,67,91,118,133,144,148,157,163,196,211,226,232,271,281,355,396
#SArabic,1 
#SEnglish,1
#SUnicode,49
#Dots,55
659,203,657,197,656,193,665,203,666,205,667,207,669,210,670,212,672,215,673,219,675,221,676,224,677,226,679,229,680,232,681,233,681,234,682,235,682,236,683,237,683,238,684,239,684,240,686,242,686,243,687,244,687,245,688,246,688,247,689,248,689,249,689,250,690,251,690,252,690,253,691,254,691,255,691,256,692,257,692,258,692,259,693,260,693,261,693,262,693,263,694,264,694,265,694,266,695,266,695,267,695,268,695,269,696,269,697,269,697,269
#Tms,55
1442,1442,1454,1465,1477,1488,1500,1511,1523,1534,1546,1557,1568,1580,1591,1594,1600,1604,1609,1615,1618,1624,1630,1641,1645,1648,1654,1657,1664,1669,1673,1678,1684,1687,1694,1699,1703,1714,1717,1724,1729,1738,1744,1747,1754,1765,1768,1777,1784,1789,1798,1819,1837,1853,1866
#SArabic,2 
#SEnglish,2
#SUnicode,50
#Dots,53
617,195,616,194,598,197,591,200,590,202,588,203,587,205,587,206,586,208,586,210,585,212,585,213,585,216,586,218,587,221,588,222,590,226,592,229,594,232,598,237,601,240,604,243,606,246,610,251,611,252,614,256,615,257,616,258,616,259,617,260,618,261,618,263,620,265,620,266,621,267,621,268,622,269,622,270,623,270,623,271,624,272,624,273,625,274,625,275,626,276,626,277,627,278,627,279,628,280,629,280,629,281,630,281,630,281
#Tms,53
2705,2705,2716,2728,2740,2751,2762,2773,2784,2796,2807,2818,2829,2840,2851,2862,2873,2884,2895,2907,2918,2929,2940,2951,2962,2973,2977,2980,2986,2993,2995,3001,3012,3016,3023,3025,3031,3037,3040,3046,3053,3055,3061,3067,3070,3076,3085,3091,3100,3109,3115,3121,3141
#SArabic,3 
#SEnglish,3
#SUnicode,51
#Dots,140
548,202,536,178,535,177,535,176,535,177,536,178,537,179,538,180,539,182,540,183,542,186,543,188,545,191,546,192,547,196,547,198,547,201,546,201,545,203,544,204,542,205,541,205,539,205,537,204,535,203,532,200,530,199,529,197,527,196,526,194,525,193,525,192,524,192,525,193,525,194,526,195,527,197,528,198,528,201,528,202,528,203,527,204,527,205,526,205,525,206,524,207,523,207,522,207,521,207,520,206,519,206,517,205,516,204,514,203,513,202,511,201,510,199,508,198,507,196,505,195,504,193,503,192,502,190,502,189,501,188,501,187,500,186,499,185,499,184,499,183,499,184,499,185,500,185,501,186,501,187,502,187,503,188,504,189,506,191,507,192,508,193,509,194,510,196,511,197,512,199,513,200,514,202,516,204,517,206,518,207,519,209,520,211,521,213,523,215,524,217,525,219,526,220,527,222,529,224,530,226,531,227,532,229,533,231,536,235,537,237,538,239,539,241,540,243,541,244,542,246,543,248,544,249,545,251,546,253,547,255,549,256,549,258,550,260,551,261,552,263,553,264,554,266,554,267,555,268,556,270,557,271,558,273,559,274,559,275,560,276,560,277,561,277,561,278,562,279,562,280,563,280,563,281,564,282,565,282,565,282
#Tms,140
4077,4077,4088,4106,4166,4180,4192,4203,4214,4225,4236,4247,4258,4269,4281,4292,4303,4314,4326,4337,4349,4360,4371,4382,4393,4404,4415,4427,4438,4449,4460,4474,4485,4543,4554,4565,4575,4586,4598,4603,4607,4618,4621,4627,4638,4642,4648,4651,4657,4663,4667,4672,4678,4681,4687,4690,4697,4702,4706,4711,4717,4720,4727,4732,4736,4741,4747,4757,4768,4780,4837,4847,4852,4856,4861,4867,4870,4877,4888,4891,4894,4900,4907,4909,4916,4921,4924,4930,4937,4939,4946,4951,4954,4960,4967,4969,4976,4981,4984,4990,4997,4999,5006,5016,5020,5027,5029,5036,5041,5044,5050,5053,5059,5066,5068,5074,5080,5083,5089,5096,5098,5104,5110,5113,5119,5126,5137,5140,5143,5149,5156,5158,5164,5173,5188,5200,5216,5239,5263,5285
#SArabic,4 
#SEnglish,4
#SUnicode,52
#Dots,55
468,193,467,193,454,203,451,209,451,211,451,212,451,214,452,217,453,218,455,220,457,222,458,222,462,223,465,224,469,224,470,224,474,224,476,224,478,224,479,224,480,224,481,224,480,224,479,225,478,225,477,226,476,227,474,229,471,231,470,233,468,235,467,237,465,240,464,243,463,245,463,247,463,251,463,253,464,255,466,258,469,261,472,262,475,264,478,265,484,267,488,267,494,267,496,267,503,266,508,266,512,265,516,264,520,263,522,262,522,262
#Tms,55
6390,6390,6401,6413,6423,6435,6446,6457,6468,6479,6491,6502,6513,6524,6536,6546,6558,6569,6581,6591,6603,6614,6640,6655,6666,6677,6688,6699,6710,6722,6733,6744,6756,6767,6778,6789,6800,6811,6823,6834,6845,6856,6868,6879,6890,6902,6913,6924,6935,6946,6957,6969,6980,6991,7014
#SArabic,5 
#SEnglish,5
#SUnicode,53
#Dots,81
395,225,396,225,413,216,417,216,419,216,421,217,423,217,425,218,426,219,428,220,430,221,431,222,432,223,433,224,434,226,435,227,436,228,437,230,437,231,438,232,438,234,438,235,438,236,437,238,436,240,435,241,434,242,433,242,432,243,431,244,429,244,427,245,424,245,423,246,421,246,419,246,418,246,416,246,415,246,414,246,413,246,412,245,411,245,410,245,409,244,408,244,407,244,406,243,405,243,404,242,403,242,403,241,402,241,401,240,401,239,400,239,400,238,400,237,399,237,399,236,399,235,398,235,398,234,398,233,397,232,397,231,397,230,397,229,397,228,397,227,397,226,397,225,397,224,397,223,398,222,398,221,398,220,398,219,399,219,399,218,399,218
#Tms,81
7920,7920,7931,7942,7953,7965,7976,7987,7998,8009,8020,8032,8043,8054,8065,8076,8088,8099,8110,8121,8133,8144,8155,8166,8177,8188,8200,8211,8222,8233,8244,8255,8267,8277,8288,8300,8311,8322,8333,8344,8355,8366,8377,8388,8399,8410,8421,8433,8444,8456,8467,8478,8489,8500,8511,8522,8533,8545,8556,8568,8582,8593,8605,8616,8628,8639,8653,8674,8698,8728,8755,8779,8827,8857,8878,8899,8917,8933,8944,8947,8966
#SArabic,6 
#SEnglish,6
#SUnicode,54
#Dots,48
301,197,318,195,322,195,324,195,326,195,330,196,331,196,333,196,334,197,336,197,337,198,338,199,340,201,341,202,342,203,343,205,345,208,345,209,347,213,348,216,350,219,351,222,353,227,355,230,356,233,357,236,359,241,360,243,361,246,363,250,363,252,364,255,365,257,367,261,367,262,369,265,369,267,371,270,371,271,372,273,373,274,374,275,375,276,375,277,375,278,376,278,376,279,376,279
#Tms,48
10286,10286,10297,10308,10319,10330,10341,10352,10363,10375,10386,10397,10408,10420,10431,10442,10454,10465,10475,10486,10498,10509,10520,10531,10542,10553,10565,10576,10588,10599,10610,10621,10632,10643,10654,10665,10676,10687,10699,10710,10721,10732,10743,10755,10766,10777,10792,10820
#SArabic,7 
#SEnglish,7
#SUnicode,55
#Dots,27
277,205,277,214,275,229,273,236,272,239,271,243,270,244,269,246,268,248,267,250,266,250,264,251,263,251,262,251,260,251,259,251,258,250,257,249,255,246,253,244,252,242,250,238,247,233,245,228,244,223,242,218,242,218
#Tms,27
11702,11702,11713,11724,11735,11747,11758,11769,11780,11791,11802,11813,11824,11835,11846,11858,11869,11880,11892,11903,11914,11925,11936,11947,11958,11967,11989
#SArabic,8 
#SEnglish,8
#SUnicode,56
#Dots,57
176,254,177,240,177,237,177,232,177,228,178,222,179,220,180,214,182,210,184,204,185,202,187,196,188,194,190,190,191,189,191,188,192,188,192,189,193,190,193,191,194,192,195,194,196,195,197,197,198,199,200,203,201,206,203,209,204,212,206,216,207,219,208,222,210,225,210,228,212,232,212,234,213,236,214,238,214,241,215,242,215,244,216,245,217,248,217,249,218,251,218,252,218,253,219,255,219,256,220,257,220,259,220,260,221,260,221,261,222,260,223,258,223,258
#Tms,57
13661,13661,13672,13683,13694,13705,13716,13728,13739,13750,13761,13773,13784,13795,13806,13817,13885,13896,13907,13918,13930,13941,13952,13963,13974,13986,13997,14008,14019,14030,14041,14051,14063,14073,14085,14096,14107,14118,14130,14141,14152,14163,14174,14185,14196,14207,14218,14230,14241,14252,14263,14274,14285,14296,14362,14373,14395
#SArabic,9
#SEnglish,9
#SUnicode,57
#Dots,68
144,268,143,254,143,251,144,247,144,245,144,242,144,239,144,236,144,232,145,227,145,224,146,219,146,218,147,214,147,211,147,208,148,205,148,202,149,199,149,196,150,193,150,192,150,189,150,188,151,187,151,185,151,184,151,183,151,182,151,181,150,180,149,180,148,180,147,181,144,183,142,184,138,187,136,189,134,190,132,192,129,195,128,197,126,200,124,202,122,206,121,208,120,210,119,212,119,213,118,216,118,217,119,218,119,220,121,221,122,222,124,222,126,222,130,222,133,222,137,221,139,220,142,220,146,218,149,218,151,217,153,216,155,215,155,215
#Tms,68
15393,15393,15404,15416,15427,15438,15449,15460,15471,15483,15493,15505,15516,15527,15538,15549,15560,15571,15582,15593,15604,15615,15626,15637,15648,15659,15670,15681,15692,15706,15724,15829,15840,15851,15862,15873,15884,15895,15907,15918,15929,15940,15951,15962,15973,15984,15995,16006,16017,16028,16039,16051,16062,16073,16084,16095,16106,16117,16128,16139,16150,16161,16172,16183,16195,16206,16217,16239
