# Supplementary material for: Algorithm based on normal coordinate vectors with 16 segments for the data fusion from hand-written Arabic text implemented with MATLAB
Source: PeerJ Comput Sci. 2021 Sep 9;7:e705. doi: 10.7717/peerj-cs.705 (PMC8444069; doi:10.7717/peerj-cs.705)
Supplement: Supplemental Information 1 [file peerj-cs-07-705-s001.zip › ProjectAndDataset/DAD Dataset 159 Final/DAD - Numbers/testing/Writer-045,Nums(6).txt]

#WriterName,Writer-045
#SArabic,0 
#SEnglish,0
#SUnicode,48
#Dots,23
681,226,683,224,683,227,683,229,683,230,683,231,683,232,683,233,683,234,683,235,683,236,683,237,683,238,683,239,684,240,684,241,684,242,684,243,684,244,685,244,685,245,685,246,685,246
#Tms,23
0,0,4,14,19,23,28,34,37,43,49,53,58,64,73,79,83,92,103,106,113,136,163
#SArabic,1 
#SEnglish,1
#SUnicode,49
#Dots,5
710,246,711,246,711,246,712,248,712,248
#Tms,5
1575,1575,1586,1597,1619
#SArabic,2 
#SEnglish,2
#SUnicode,50
#Dots,17
644,226,634,236,633,237,633,239,634,241,635,242,637,243,640,244,642,244,645,245,647,245,648,245,649,245,649,246,648,246,647,247,647,247
#Tms,17
2564,2564,2575,2586,2597,2608,2619,2630,2641,2652,2664,2674,2686,2707,2718,2729,2751
#SArabic,3 
#SEnglish,3
#SUnicode,51
#Dots,40
606,222,605,225,597,233,592,230,592,229,591,229,590,229,589,230,588,230,586,230,584,230,582,230,580,230,578,230,577,230,576,229,576,228,575,226,575,225,575,224,575,223,576,224,576,225,576,226,577,229,578,232,578,234,579,237,579,238,580,240,580,242,581,243,581,244,582,244,582,245,582,246,583,246,583,247,584,247,584,247
#Tms,40
3374,3374,3385,3396,3407,3418,3428,3440,3450,3461,3472,3483,3494,3505,3516,3527,3538,3549,3560,3571,3582,3613,3623,3634,3645,3656,3666,3677,3688,3699,3710,3721,3728,3733,3736,3749,3751,3766,3779,3813
#SArabic,4 
#SEnglish,4
#SUnicode,52
#Dots,22
545,221,536,232,542,234,543,234,544,235,545,236,545,237,546,238,546,239,547,240,547,241,548,241,548,242,549,242,550,243,553,243,556,243,558,243,560,243,561,242,562,242,562,242
#Tms,22
4355,4355,4366,4377,4388,4400,4411,4421,4432,4444,4455,4466,4476,4488,4498,4509,4520,4531,4542,4553,4564,4585
#SArabic,5 
#SEnglish,5
#SUnicode,53
#Dots,18
502,242,501,242,509,228,513,227,513,229,514,231,514,233,513,237,512,238,511,240,511,241,510,241,508,242,507,242,504,241,504,240,503,238,503,238
#Tms,18
5303,5303,5314,5325,5337,5348,5359,5370,5381,5392,5403,5414,5425,5436,5447,5458,5469,5491
#SArabic,6 
#SEnglish,6
#SUnicode,54
#Dots,22
459,222,469,218,475,219,477,221,477,222,477,223,477,224,477,225,476,226,476,227,476,229,476,232,476,234,476,236,476,237,476,239,476,240,476,241,476,242,476,243,476,244,476,244
#Tms,22
6293,6293,6305,6315,6328,6388,6403,6414,6425,6436,6447,6458,6468,6479,6490,6501,6512,6523,6534,6547,6565,6627
#SArabic,6 
#SEnglish,6
#SUnicode,54
#Dots,23
440,217,436,234,435,236,434,238,433,238,433,239,432,238,431,238,430,237,430,236,429,233,428,232,428,229,427,227,427,224,427,222,427,220,427,219,427,218,427,219,426,220,426,222,426,222
#Tms,23
7247,7247,7258,7269,7292,7303,7318,7333,7344,7355,7366,7377,7388,7399,7410,7421,7432,7444,7454,7481,7492,7503,7525
#SArabic,8 
#SEnglish,8
#SUnicode,56
#Dots,22
391,240,401,227,402,225,403,223,403,222,404,222,404,223,405,223,406,224,406,225,407,225,408,226,408,228,409,229,410,231,410,233,410,235,410,237,411,238,411,240,411,241,411,241
#Tms,22
8132,8132,8143,8154,8167,8204,8215,8226,8237,8248,8259,8270,8281,8292,8303,8314,8325,8336,8347,8358,8425,8451
#SArabic,9
#SEnglish,9
#SUnicode,57
#Dots,40
370,217,361,228,361,231,361,232,362,234,363,235,365,235,366,235,369,235,370,234,372,233,373,231,374,229,375,228,375,225,375,223,375,221,375,219,375,218,376,218,376,219,377,219,377,220,377,221,377,223,378,225,378,229,379,231,379,234,379,236,380,240,381,243,381,245,381,247,381,249,382,250,382,251,382,252,382,253,382,253
#Tms,40
9015,9015,9026,9037,9048,9059,9070,9080,9092,9102,9114,9124,9136,9147,9158,9169,9180,9190,9202,9250,9280,9301,9312,9323,9334,9344,9356,9368,9379,9390,9401,9412,9423,9434,9445,9456,9467,9478,9496,9522
