# Supplementary material for: Algorithm based on normal coordinate vectors with 16 segments for the data fusion from hand-written Arabic text implemented with MATLAB
Source: PeerJ Comput Sci. 2021 Sep 9;7:e705. doi: 10.7717/peerj-cs.705 (PMC8444069; doi:10.7717/peerj-cs.705)
Supplement: Supplemental Information 1 [file peerj-cs-07-705-s001.zip › ProjectAndDataset/DAD Dataset 159 Final/DAD - Numbers/testing/Writer-045,Nums(9).txt]

#WriterName,Writer-045
#SArabic,0 
#SEnglish,0
#SUnicode,48
#Dots,8
664,237,665,237,664,248,664,247,665,246,666,245,667,244,667,244
#Tms,8
0,0,0,44,55,59,74,108
#SArabic,1 
#SEnglish,1
#SUnicode,49
#Dots,7
610,222,611,222,612,243,613,248,614,250,614,251,614,251
#Tms,7
805,805,816,826,837,848,875
#SArabic,2 
#SEnglish,2
#SUnicode,50
#Dots,19
573,222,572,222,562,231,560,236,560,238,561,240,563,242,565,244,567,245,570,246,574,249,575,249,578,251,579,253,580,254,581,255,581,256,580,256,580,256
#Tms,19
1674,1674,1684,1695,1706,1717,1728,1739,1750,1761,1772,1783,1794,1805,1816,1826,1838,1859,1878
#SArabic,3 
#SEnglish,3
#SUnicode,51
#Dots,57
523,214,523,217,512,229,509,228,507,227,506,226,505,225,504,224,502,224,501,224,499,224,498,224,496,224,495,224,493,224,491,224,490,224,488,223,487,222,486,221,485,220,485,219,485,220,486,220,486,221,487,222,487,223,488,224,488,225,489,227,489,228,490,229,491,230,491,231,492,232,492,233,493,234,494,235,494,236,495,237,495,238,496,240,497,241,497,242,498,243,499,244,499,245,501,247,501,248,502,249,502,250,503,251,503,252,504,253,504,254,503,254,503,254
#Tms,57
2391,2391,2402,2413,2424,2434,2446,2457,2468,2479,2490,2501,2511,2523,2533,2544,2555,2566,2577,2588,2599,2615,2627,2639,2641,2648,2655,2656,2662,2669,2671,2678,2683,2687,2692,2698,2701,2709,2715,2716,2722,2728,2731,2738,2744,2746,2752,2763,2769,2775,2777,2782,2788,2798,2807,2821,2840
#SArabic,4 
#SEnglish,4
#SUnicode,52
#Dots,28
447,213,445,214,434,226,435,227,436,228,437,228,438,228,439,229,442,229,443,229,445,230,446,231,448,232,448,234,448,236,447,239,446,242,446,243,446,245,447,245,449,246,452,247,457,247,461,247,464,247,467,248,468,249,468,249
#Tms,28
3276,3276,3287,3298,3311,3321,3332,3343,3354,3365,3376,3387,3399,3410,3421,3431,3443,3455,3465,3477,3487,3499,3510,3520,3531,3543,3554,3575
#SArabic,5 
#SEnglish,5
#SUnicode,53
#Dots,19
405,236,401,236,397,229,402,226,404,226,406,226,406,227,407,229,407,231,407,233,406,235,405,237,403,239,401,240,399,241,397,241,394,241,394,240,394,240
#Tms,19
4080,4080,4091,4102,4113,4124,4135,4146,4156,4167,4178,4189,4200,4211,4222,4233,4244,4255,4277
#SArabic,5 
#SEnglish,5
#SUnicode,53
#Dots,21
341,220,341,219,358,220,360,221,360,222,359,222,359,223,359,224,358,225,358,227,358,229,358,232,357,236,357,239,357,241,357,243,357,245,357,246,358,246,358,245,358,245
#Tms,21
4872,4872,4882,4893,4922,4934,4944,4955,4966,4977,4988,4999,5010,5021,5032,5043,5054,5066,5138,5150,5172
#SArabic,7 
#SEnglish,7
#SUnicode,55
#Dots,22
315,217,310,235,308,239,307,241,306,243,305,243,304,242,304,240,304,238,304,234,304,230,304,224,304,221,303,218,303,217,303,216,303,215,303,216,302,216,302,219,302,220,302,220
#Tms,22
5718,5718,5729,5739,5750,5765,5800,5811,5822,5833,5844,5855,5866,5877,5888,5899,5910,5924,5934,5945,5956,5978
#SArabic,7 
#SEnglish,7
#SUnicode,55
#Dots,25
259,237,258,237,265,223,267,219,269,218,270,218,271,219,271,220,272,222,273,224,273,226,273,227,273,229,273,230,273,232,274,236,274,238,274,240,274,242,274,244,273,244,274,244,274,242,275,241,275,241
#Tms,25
6558,6558,6569,6579,6591,6605,6620,6632,6643,6654,6665,6676,6687,6698,6709,6720,6731,6742,6753,6764,6785,6805,6816,6827,6849
#SArabic,9
#SEnglish,9
#SUnicode,57
#Dots,38
233,213,232,213,224,230,228,232,229,232,232,232,234,231,236,230,237,228,237,227,237,225,237,224,237,223,237,221,236,219,236,218,237,217,237,216,238,216,238,217,239,219,240,220,240,222,241,225,242,228,243,230,244,234,244,235,245,239,245,242,246,245,246,246,247,249,247,250,248,252,248,253,248,254,248,254
#Tms,38
7353,7354,7365,7376,7387,7398,7409,7420,7430,7441,7452,7463,7474,7485,7496,7507,7518,7533,7547,7557,7568,7579,7590,7601,7612,7623,7634,7645,7657,7668,7679,7690,7701,7711,7722,7734,7745,7767
