# Supplementary material for: Algorithm based on normal coordinate vectors with 16 segments for the data fusion from hand-written Arabic text implemented with MATLAB
Source: PeerJ Comput Sci. 2021 Sep 9;7:e705. doi: 10.7717/peerj-cs.705 (PMC8444069; doi:10.7717/peerj-cs.705)
Supplement: Supplemental Information 1 [file peerj-cs-07-705-s001.zip › ProjectAndDataset/DAD Dataset 159 Final/DAD - Numbers/testing/Writer-046,Nums(2).txt]

#WriterName,Writer-046
#SArabic,0 
#SEnglish,0
#SUnicode,48
#Dots,2
630,239,630,239
#Tms,2
0,23
#SArabic,1 
#SEnglish,1
#SUnicode,49
#Dots,25
573,208,574,210,573,217,571,222,569,230,568,237,567,245,566,251,566,257,565,263,564,270,563,275,562,279,562,282,562,283,562,284,562,285,562,286,562,287,563,287,563,288,563,289,563,288,563,287,563,287
#Tms,25
1194,1194,1217,1241,1264,1286,1306,1327,1349,1371,1392,1414,1436,1457,1462,1465,1477,1481,1492,1495,1501,1522,1579,1585,1607
#SArabic,2 
#SEnglish,2
#SUnicode,50
#Dots,30
533,202,516,205,511,205,506,205,501,206,497,206,492,207,488,207,485,207,482,207,479,208,477,208,477,209,477,211,477,216,477,221,478,227,480,235,483,242,487,251,490,262,493,270,496,277,497,282,498,286,499,288,499,289,499,290,499,289,499,289
#Tms,30
3744,3745,3769,3793,3816,3837,3857,3878,3898,3919,3940,3960,4018,4038,4059,4080,4101,4123,4144,4166,4186,4207,4228,4248,4269,4291,4312,4333,4360,4402
#SArabic,3 
#SEnglish,3
#SUnicode,51
#Dots,39
446,207,451,224,449,229,443,232,438,234,435,235,433,232,433,227,433,222,434,219,434,218,434,220,432,225,429,228,427,231,424,232,421,231,417,229,414,224,412,219,411,215,411,212,411,210,412,210,414,213,418,218,420,228,422,236,423,245,424,255,426,268,426,275,427,284,427,288,427,291,427,292,427,291,427,289,427,289
#Tms,39
5272,5273,5296,5320,5344,5367,5391,5416,5437,5458,5480,5503,5526,5547,5567,5588,5609,5630,5652,5672,5693,5714,5737,5758,5779,5800,5821,5842,5863,5884,5905,5926,5947,5968,5989,6010,6055,6076,6117
#SArabic,4 
#SEnglish,4
#SUnicode,52
#Dots,27
375,209,359,221,355,225,352,229,352,232,355,233,360,234,368,233,372,233,373,234,373,235,372,236,366,240,362,244,358,250,355,257,354,262,355,266,360,269,370,271,381,270,387,269,389,269,391,269,395,268,397,268,397,268
#Tms,27
7033,7033,7057,7080,7103,7126,7150,7173,7196,7216,7252,7273,7295,7315,7336,7358,7379,7401,7422,7442,7464,7484,7505,7526,7547,7568,7609
#SArabic,5 
#SEnglish,5
#SUnicode,53
#Dots,24
323,226,307,235,304,238,302,243,300,249,300,253,300,256,302,257,305,259,308,261,310,261,313,261,316,259,319,255,323,251,326,248,328,243,327,239,325,235,321,231,319,228,317,227,313,227,313,227
#Tms,24
8358,8358,8381,8405,8429,8453,8475,8496,8517,8537,8557,8579,8600,8620,8641,8663,8684,8705,8725,8746,8767,8788,8809,8851
#SArabic,6 
#SEnglish,6
#SUnicode,54
#Dots,31
228,206,251,203,256,203,259,204,260,205,261,206,262,207,262,208,263,208,264,208,265,208,266,208,268,207,269,207,270,207,271,207,272,206,272,207,272,209,273,212,273,219,274,228,275,240,275,248,276,257,276,264,276,271,276,277,276,278,275,278,275,278
#Tms,31
9606,9606,9630,9655,9679,9702,9726,9750,9771,9792,9850,9870,9891,9911,9944,9965,9986,10084,10104,10125,10145,10167,10187,10208,10229,10249,10270,10292,10313,10403,10444
#SArabic,7 
#SEnglish,7
#SUnicode,55
#Dots,20
214,213,218,229,217,239,216,247,216,254,215,259,214,263,213,266,212,267,211,267,208,265,202,261,194,254,184,245,177,237,170,230,165,223,162,217,161,215,161,215
#Tms,20
11828,11828,11851,11874,11899,11922,11946,11970,11994,12031,12052,12073,12095,12116,12137,12159,12180,12201,12222,12264
#SArabic,8 
#SEnglish,8
#SUnicode,56
#Dots,22
139,268,134,244,131,235,128,225,125,218,123,214,122,212,122,211,121,212,120,216,118,223,114,232,111,240,107,249,104,259,100,270,97,277,94,282,92,286,91,288,90,287,90,287
#Tms,22
14484,14484,14507,14530,14554,14576,14598,14618,14639,14661,14682,14703,14723,14744,14765,14786,14807,14828,14849,14870,14941,14982
#SArabic,9
#SEnglish,9
#SUnicode,57
#Dots,33
60,228,45,228,41,231,37,235,35,239,34,245,34,250,36,255,40,257,44,257,50,256,54,253,57,249,59,245,60,240,60,235,59,230,59,227,59,226,59,227,60,229,61,234,61,241,62,250,63,259,66,268,67,275,68,282,68,287,68,290,68,291,67,291,67,291
#Tms,33
15610,15610,15634,15657,15680,15702,15722,15744,15764,15785,15806,15826,15847,15868,15889,15910,15931,15951,15972,16000,16021,16042,16064,16085,16106,16127,16148,16169,16190,16212,16236,16304,16346
