# Supplementary material for: Algorithm based on normal coordinate vectors with 16 segments for the data fusion from hand-written Arabic text implemented with MATLAB
Source: PeerJ Comput Sci. 2021 Sep 9;7:e705. doi: 10.7717/peerj-cs.705 (PMC8444069; doi:10.7717/peerj-cs.705)
Supplement: Supplemental Information 1 [file peerj-cs-07-705-s001.zip › ProjectAndDataset/DAD Dataset 159 Final/DAD - Numbers/testing/Writer-048,Nums(5).txt]

#WriterName,Writer-048
#SArabic,0 
#SEnglish,0
#SUnicode,48
#Dots,3
541,252,546,262,546,262
#Tms,3
0,0,33
#SArabic,1 
#SEnglish,1
#SUnicode,49
#Dots,4
455,244,477,271,485,281,485,281
#Tms,4
443,443,468,515
#SArabic,2 
#SEnglish,2
#SUnicode,50
#Dots,8
443,248,420,251,418,258,425,265,443,268,449,268,447,270,447,270
#Tms,8
905,905,929,954,978,1002,1027,1071
#SArabic,3 
#SEnglish,3
#SUnicode,51
#Dots,18
399,239,396,241,390,246,382,247,376,247,374,246,372,246,369,248,363,248,356,247,355,246,354,245,355,245,358,249,368,258,377,268,379,277,379,277
#Tms,18
2228,2228,2252,2276,2300,2325,2346,2367,2389,2410,2433,2454,2476,2498,2520,2541,2564,2607
#SArabic,4 
#SEnglish,4
#SUnicode,52
#Dots,15
333,248,325,252,321,258,323,262,331,262,334,262,334,263,331,267,330,273,332,277,336,279,342,278,346,277,347,275,347,275
#Tms,15
3365,3365,3390,3413,3439,3461,3482,3504,3525,3546,3568,3590,3611,3633,3675
#SArabic,5 
#SEnglish,5
#SUnicode,53
#Dots,10
279,262,289,271,295,268,297,264,297,260,295,257,294,256,291,255,283,258,283,258
#Tms,10
4067,4067,4092,4116,4140,4164,4188,4212,4236,4280
#SArabic,7 
#SEnglish,7
#SUnicode,55
#Dots,11
208,251,201,272,200,275,197,274,191,269,183,259,179,250,178,247,178,247,183,257,183,257
#Tms,11
5657,5657,5681,5706,5730,5753,5778,5802,5826,5851,5895
#SArabic,8 
#SEnglish,8
#SUnicode,56
#Dots,10
141,290,141,253,141,252,143,252,150,256,158,264,165,274,167,281,162,285,162,285
#Tms,10
6305,6305,6329,6353,6377,6401,6425,6449,6475,6518
#SArabic,9
#SEnglish,9
#SUnicode,57
#Dots,15
84,253,57,262,58,271,68,277,85,274,90,269,89,259,86,255,86,256,88,262,93,272,102,289,110,308,111,311,111,311
#Tms,15
6788,6788,6812,6836,6860,6884,6909,6933,6969,6990,7012,7033,7054,7076,7119
