# Supplementary material for: Algorithm based on normal coordinate vectors with 16 segments for the data fusion from hand-written Arabic text implemented with MATLAB
Source: PeerJ Comput Sci. 2021 Sep 9;7:e705. doi: 10.7717/peerj-cs.705 (PMC8444069; doi:10.7717/peerj-cs.705)
Supplement: Supplemental Information 1 [file peerj-cs-07-705-s001.zip › ProjectAndDataset/DAD Dataset 159 Final/DAD - Numbers/testing/Writer-048,Nums(9).txt]

#WriterName,Writer-048
#SArabic,0 
#SEnglish,0
#SUnicode,48
#Dots,3
590,250,599,259,599,259
#Tms,3
0,0,32
#SArabic,1 
#SEnglish,1
#SUnicode,49
#Dots,3
528,241,561,290,561,290
#Tms,3
512,512,561
#SArabic,2 
#SEnglish,2
#SUnicode,50
#Dots,8
499,255,472,260,477,267,497,273,507,274,513,274,510,275,510,275
#Tms,8
860,860,885,910,935,959,982,1024
#SArabic,3 
#SEnglish,3
#SUnicode,51
#Dots,17
447,242,446,245,443,249,435,248,429,246,428,245,427,246,424,248,420,248,414,244,413,243,414,244,420,250,435,262,455,276,457,283,457,283
#Tms,17
1889,1889,1913,1938,1963,1987,2011,2035,2059,2083,2105,2140,2161,2184,2206,2227,2269
#SArabic,4 
#SEnglish,4
#SUnicode,52
#Dots,13
400,245,385,251,390,254,402,255,405,259,402,268,398,276,399,279,405,279,414,277,425,276,427,276,427,276
#Tms,13
3666,3666,3691,3716,3740,3764,3788,3812,3836,3859,3880,3901,3943
#SArabic,5 
#SEnglish,5
#SUnicode,53
#Dots,12
351,260,352,270,361,269,367,266,368,264,367,261,365,258,362,256,359,255,357,254,354,253,354,253
#Tms,12
4186,4186,4210,4234,4258,4282,4306,4330,4351,4374,4396,4445
#SArabic,7 
#SEnglish,7
#SUnicode,55
#Dots,11
258,255,254,277,253,280,252,279,242,268,233,256,230,252,230,251,230,252,229,261,229,261
#Tms,11
5512,5512,5536,5560,5584,5608,5630,5651,5680,5702,5743
#SArabic,8 
#SEnglish,8
#SUnicode,56
#Dots,10
187,296,189,252,189,250,191,250,197,254,205,262,214,275,213,286,212,288,212,288
#Tms,10
5970,5970,5995,6019,6043,6067,6092,6114,6136,6177
#SArabic,9
#SEnglish,9
#SUnicode,57
#Dots,15
131,253,112,257,112,266,120,272,137,271,142,261,141,251,139,248,139,249,143,255,149,264,161,279,175,295,180,302,180,302
#Tms,15
6417,6418,6442,6466,6490,6517,6541,6565,6589,6611,6632,6654,6675,6697,6739
