# Supplementary material for: Algorithm based on normal coordinate vectors with 16 segments for the data fusion from hand-written Arabic text implemented with MATLAB
Source: PeerJ Comput Sci. 2021 Sep 9;7:e705. doi: 10.7717/peerj-cs.705 (PMC8444069; doi:10.7717/peerj-cs.705)
Supplement: Supplemental Information 1 [file peerj-cs-07-705-s001.zip › ProjectAndDataset/DAD Dataset 159 Final/DAD - Numbers/testing/Writer-049,Nums(2).txt]

#WriterName,Writer-049
#SArabic,0 
#SEnglish,0
#SUnicode,48
#Dots,3
674,231,673,232,673,232
#Tms,3
0,0,10
#SArabic,1 
#SEnglish,1
#SUnicode,49
#Dots,24
636,176,636,199,637,205,637,210,637,214,638,219,638,221,638,226,638,229,638,231,638,233,638,234,638,235,638,236,638,237,637,239,637,240,637,241,637,242,637,243,637,244,637,245,637,244,637,244
#Tms,24
896,896,907,918,929,941,952,963,974,985,985,991,997,1000,1006,1016,1021,1030,1036,1051,1066,1085,1098,1111
#SArabic,2 
#SEnglish,2
#SUnicode,50
#Dots,40
600,180,600,179,588,176,582,177,580,177,579,178,577,180,575,181,574,184,574,185,574,189,574,192,575,196,576,199,577,204,579,207,581,212,581,214,583,218,584,220,585,221,586,222,586,224,587,225,588,226,588,227,589,228,589,229,589,230,590,233,590,234,591,234,591,235,591,236,591,237,591,238,591,239,590,239,590,238,590,238
#Tms,40
1892,1892,1903,1913,1925,1936,1947,1958,1970,1981,1992,2003,2014,2025,2037,2047,2059,2070,2081,2086,2089,2095,2101,2105,2110,2116,2119,2125,2131,2141,2144,2149,2155,2158,2170,2174,2188,2209,2211,2226
#SArabic,3 
#SEnglish,3
#SUnicode,51
#Dots,84
553,176,553,175,554,174,556,179,556,181,556,184,555,186,554,187,553,189,552,189,551,190,549,190,548,189,546,188,544,185,543,184,541,181,540,180,540,178,540,179,540,180,539,182,538,183,538,184,536,185,534,186,532,186,530,186,529,186,528,185,527,185,526,184,525,183,524,183,523,182,522,181,521,180,520,179,520,178,519,177,518,176,518,175,517,174,517,173,516,172,516,171,516,172,517,174,518,176,518,177,519,179,520,181,521,184,522,186,523,188,524,190,525,192,525,194,526,196,527,198,527,200,528,202,528,204,528,205,528,207,528,209,529,211,529,215,529,217,529,219,529,221,529,222,530,224,530,225,530,227,530,228,530,229,530,230,530,231,530,232,530,233,529,233,528,234,528,234
#Tms,84
2831,2831,2842,2853,2865,2875,2887,2898,2909,2920,2931,2942,2953,2965,2976,2987,2998,3009,3020,3100,3111,3122,3133,3144,3155,3167,3177,3189,3190,3193,3199,3205,3208,3214,3218,3223,3229,3232,3238,3244,3248,3253,3263,3268,3278,3292,3398,3409,3412,3418,3421,3428,3433,3437,3442,3448,3451,3458,3463,3467,3472,3478,3481,3488,3493,3497,3502,3513,3518,3523,3527,3532,3538,3541,3548,3553,3557,3562,3568,3578,3587,3592,3601,3619
#SArabic,4 
#SEnglish,4
#SUnicode,52
#Dots,53
481,178,481,177,466,179,460,182,459,183,457,185,457,186,456,187,456,189,457,191,459,194,462,196,465,197,468,198,471,199,474,200,477,200,478,201,479,201,479,202,478,203,477,204,476,205,475,206,473,207,470,209,468,211,467,212,465,214,463,215,462,216,461,218,461,220,460,222,460,224,460,226,461,229,462,233,464,235,467,238,468,239,471,241,472,242,475,242,476,243,477,243,478,243,479,243,481,243,482,243,483,242,484,241,484,241
#Tms,53
4544,4544,4555,4566,4577,4589,4599,4611,4622,4633,4644,4654,4665,4676,4687,4698,4710,4721,4732,4753,4763,4775,4785,4796,4808,4819,4831,4842,4853,4864,4875,4886,4897,4908,4919,4930,4942,4953,4964,4975,4986,4997,5002,5013,5018,5020,5027,5032,5035,5041,5048,5050,5063
#SArabic,5 
#SEnglish,5
#SUnicode,53
#Dots,45
393,199,390,195,389,182,395,183,398,185,403,189,407,192,410,195,413,198,417,203,419,206,421,209,422,212,423,216,424,218,424,220,425,222,424,224,423,227,421,229,419,231,417,233,414,235,411,236,409,237,406,237,401,237,398,236,396,235,394,233,392,231,390,227,389,224,389,220,388,216,388,210,389,206,390,203,391,200,393,195,395,193,397,191,398,190,399,189,399,189
#Tms,45
5777,5777,5789,5800,5811,5822,5833,5845,5856,5867,5878,5889,5900,5911,5923,5933,5945,5956,5967,5978,5989,6000,6012,6022,6033,6045,6056,6067,6078,6089,6100,6112,6123,6134,6145,6156,6167,6179,6190,6201,6212,6223,6234,6246,6268
#SArabic,6 
#SEnglish,6
#SUnicode,54
#Dots,33
326,188,325,184,328,183,336,187,343,189,347,191,351,192,355,193,359,193,360,194,361,194,362,194,362,195,362,196,362,197,362,198,362,199,362,201,362,205,362,208,361,211,361,214,361,217,361,222,361,226,361,231,361,233,361,237,362,239,362,240,362,239,362,237,362,237
#Tms,33
6947,6947,6958,6969,6981,6991,7003,7013,7025,7036,7047,7058,7130,7144,7160,7171,7182,7193,7205,7215,7226,7238,7249,7260,7271,7282,7293,7305,7316,7328,7348,7359,7381
#SArabic,7 
#SEnglish,7
#SUnicode,55
#Dots,40
295,165,295,162,295,163,293,183,289,195,287,199,285,204,283,208,281,211,279,216,277,218,276,220,276,222,275,223,274,224,274,225,273,227,272,228,272,229,272,228,272,227,272,226,272,225,271,224,271,222,269,217,268,216,266,209,264,204,260,194,258,190,255,183,253,180,252,177,250,173,250,171,249,170,249,169,248,169,248,169
#Tms,40
7955,7955,7966,7977,7988,7999,8011,8022,8033,8044,8055,8066,8077,8088,8099,8110,8121,8132,8144,8180,8197,8212,8224,8235,8246,8257,8268,8280,8291,8302,8313,8324,8335,8346,8358,8369,8380,8390,8467,8489
#SArabic,8 
#SEnglish,8
#SUnicode,56
#Dots,35
247,222,247,221,242,200,237,188,235,184,233,180,231,177,230,175,229,174,228,172,228,171,227,170,227,169,227,170,226,171,225,173,224,177,223,180,221,185,221,187,218,192,217,196,214,203,213,205,211,210,210,213,208,217,208,218,207,220,206,221,206,222,205,222,204,222,203,222,203,222
#Tms,35
9302,9302,9313,9324,9336,9347,9358,9370,9381,9392,9403,9415,9427,9533,9544,9555,9567,9578,9589,9601,9612,9623,9634,9645,9656,9667,9679,9690,9701,9712,9723,9734,9745,9756,9778
#SArabic,9
#SEnglish,9
#SUnicode,57
#Dots,66
187,172,186,170,179,164,172,165,170,166,168,167,166,168,163,170,161,172,159,174,157,176,155,179,153,181,153,183,152,185,152,187,152,189,154,191,157,194,159,196,162,197,165,198,168,198,171,198,173,198,177,196,179,195,181,193,185,190,187,188,189,185,190,183,192,180,192,179,193,177,193,176,193,175,193,174,192,174,192,175,192,176,191,178,191,180,190,184,190,187,189,190,189,193,189,199,189,201,189,208,189,213,190,219,190,223,190,227,189,230,189,235,189,237,189,239,189,241,189,243,189,245,189,247,189,248,189,249,190,249,190,249
#Tms,66
10344,10344,10355,10367,10378,10389,10401,10412,10423,10435,10446,10457,10468,10480,10491,10502,10514,10525,10536,10547,10558,10570,10581,10592,10603,10615,10626,10638,10649,10660,10671,10683,10694,10705,10717,10728,10740,10759,10770,10864,10879,10890,10901,10913,10924,10935,10946,10958,10969,10980,10991,11003,11014,11025,11036,11048,11059,11070,11081,11092,11103,11114,11125,11137,11148,11170
