# Supplementary material for: Algorithm based on normal coordinate vectors with 16 segments for the data fusion from hand-written Arabic text implemented with MATLAB
Source: PeerJ Comput Sci. 2021 Sep 9;7:e705. doi: 10.7717/peerj-cs.705 (PMC8444069; doi:10.7717/peerj-cs.705)
Supplement: Supplemental Information 1 [file peerj-cs-07-705-s001.zip › ProjectAndDataset/DAD Dataset 159 Final/DAD - Numbers/testing/Writer-050,Nums(3).txt]

#WriterName,Writer-050
#SArabic,0 
#SEnglish,0
#SUnicode,48
#Dots,12
712,200,712,200,705,194,705,193,706,193,706,194,707,194,707,195,708,195,708,196,708,197,708,197
#Tms,12
0,0,0,1,14,23,28,37,44,46,55,72
#SArabic,1 
#SEnglish,1
#SUnicode,49
#Dots,13
655,156,656,152,660,174,659,181,659,184,659,186,659,189,659,190,659,189,659,190,659,191,659,192,659,192
#Tms,13
933,933,944,955,965,976,987,998,1097,1324,1354,1369,1391
#SArabic,2 
#SEnglish,2
#SUnicode,50
#Dots,16
616,156,617,155,615,153,584,155,589,166,594,170,598,175,603,180,607,184,612,191,615,195,616,198,617,200,618,202,618,203,618,203
#Tms,16
1799,1799,1811,1822,1833,1844,1855,1866,1877,1888,1899,1910,1921,1932,1943,1965
#SArabic,3 
#SEnglish,3
#SUnicode,51
#Dots,38
538,147,539,146,535,161,528,159,526,158,525,158,525,159,525,160,524,161,523,162,522,162,518,163,515,162,512,160,510,159,506,155,506,154,505,151,505,150,506,151,507,153,509,155,511,158,513,162,518,168,521,173,523,177,524,180,525,181,526,183,526,185,526,187,526,189,526,191,526,193,526,194,524,196,524,196
#Tms,38
2688,2688,2700,2711,2721,2737,2761,2772,2783,2794,2806,2817,2828,2839,2850,2861,2872,2883,2894,2941,2952,2963,2974,2985,2996,3007,3018,3020,3025,3031,3034,3040,3046,3050,3055,3061,3064,3081
#SArabic,4 
#SEnglish,4
#SUnicode,52
#Dots,24
472,144,475,142,474,142,456,154,467,164,469,165,474,168,476,169,477,171,477,172,475,174,473,175,470,177,468,179,468,181,469,184,472,187,479,191,482,192,490,193,493,194,495,194,496,194,496,194
#Tms,24
3554,3554,3566,3576,3588,3599,3610,3620,3632,3642,3653,3664,3675,3686,3697,3708,3719,3731,3742,3753,3764,3775,3786,3808
#SArabic,5 
#SEnglish,5
#SUnicode,53
#Dots,18
431,160,432,159,419,153,408,161,416,169,420,170,426,170,429,169,432,166,433,165,434,161,434,159,434,158,434,157,433,155,432,154,427,153,427,153
#Tms,18
4274,4274,4286,4297,4308,4318,4329,4340,4352,4362,4374,4385,4396,4407,4418,4429,4441,4462
#SArabic,6 
#SEnglish,6
#SUnicode,54
#Dots,20
331,132,332,130,349,133,353,135,355,136,357,138,359,140,360,142,361,144,363,146,365,150,367,153,369,156,373,160,377,164,385,170,388,172,395,179,397,181,397,181
#Tms,20
4985,4985,4996,5007,5018,5029,5040,5051,5062,5073,5084,5095,5106,5117,5128,5139,5150,5161,5172,5193
#SArabic,7 
#SEnglish,7
#SUnicode,55
#Dots,19
286,124,286,123,286,123,286,124,290,155,285,161,282,160,280,158,275,154,273,152,265,143,258,135,251,127,250,126,249,124,248,124,247,124,247,125,247,125
#Tms,19
6044,6044,6056,6066,6078,6088,6100,6111,6122,6133,6144,6155,6166,6178,6189,6200,6217,6228,6250
#SArabic,8 
#SEnglish,8
#SUnicode,56
#Dots,17
244,167,222,144,217,140,216,139,215,139,214,140,214,142,213,145,213,148,213,151,213,157,213,161,212,165,212,168,211,173,210,175,210,175
#Tms,17
6899,6899,6910,6921,6932,6958,6969,6980,6991,7003,7014,7025,7035,7047,7058,7069,7091
#SArabic,9
#SEnglish,9
#SUnicode,57
#Dots,28
182,145,180,146,154,146,152,139,152,135,154,132,155,130,157,130,159,129,161,129,163,129,164,129,166,129,167,130,170,133,172,135,173,138,175,142,176,146,177,152,178,157,179,164,182,171,189,181,192,184,203,191,207,193,207,193
#Tms,28
7451,7451,7462,7474,7485,7496,7507,7518,7529,7540,7551,7562,7573,7584,7595,7606,7617,7628,7639,7650,7662,7672,7683,7694,7705,7716,7726,7749
