# Supplementary material for: Algorithm based on normal coordinate vectors with 16 segments for the data fusion from hand-written Arabic text implemented with MATLAB
Source: PeerJ Comput Sci. 2021 Sep 9;7:e705. doi: 10.7717/peerj-cs.705 (PMC8444069; doi:10.7717/peerj-cs.705)
Supplement: Supplemental Information 1 [file peerj-cs-07-705-s001.zip › ProjectAndDataset/DAD Dataset 159 Final/DAD - Numbers/testing/Writer-050,Nums(6).txt]

#WriterName,Writer-050
#SArabic,0 
#SEnglish,0
#SUnicode,48
#Dots,4
684,244,678,237,679,238,679,238
#Tms,4
0,0,13,36
#SArabic,1 
#SEnglish,1
#SUnicode,49
#Dots,6
627,208,628,225,629,234,631,243,631,245,631,245
#Tms,6
618,618,627,637,648,670
#SArabic,2 
#SEnglish,2
#SUnicode,50
#Dots,25
603,210,589,206,580,205,575,207,574,208,573,210,573,211,573,213,573,217,574,218,575,223,577,226,580,231,582,233,583,235,585,237,587,239,588,240,590,242,591,244,592,245,593,246,594,247,595,248,595,248
#Tms,25
1184,1185,1195,1206,1218,1228,1240,1251,1262,1273,1284,1295,1306,1307,1312,1316,1321,1327,1330,1336,1342,1346,1352,1358,1377
#SArabic,3 
#SEnglish,3
#SUnicode,51
#Dots,42
545,203,545,199,545,200,540,212,537,212,531,211,531,212,531,213,530,213,528,214,526,214,522,214,521,214,516,212,513,210,512,209,511,207,510,205,511,206,512,207,512,208,513,209,514,210,515,212,516,213,517,215,519,219,521,221,522,223,524,225,526,227,528,229,530,232,532,234,534,237,536,239,538,241,539,244,540,246,541,248,542,249,542,249
#Tms,42
1974,1974,1986,1997,2008,2019,2030,2042,2054,2065,2076,2087,2098,2110,2121,2131,2143,2154,2212,2223,2228,2230,2236,2242,2246,2251,2262,2266,2273,2275,2281,2288,2290,2296,2302,2305,2311,2318,2321,2327,2332,2346
#SArabic,4 
#SEnglish,4
#SUnicode,52
#Dots,23
481,203,480,202,468,205,467,211,477,219,481,221,481,222,481,224,480,226,477,228,473,230,472,232,472,233,475,236,479,238,485,240,491,242,496,243,502,245,503,245,505,245,506,245,506,245
#Tms,23
2890,2890,2902,2913,2924,2935,2946,2957,2968,2979,2991,3002,3013,3024,3035,3046,3057,3068,3079,3090,3102,3113,3135
#SArabic,5 
#SEnglish,5
#SUnicode,53
#Dots,18
439,219,438,214,426,210,415,214,415,216,424,225,429,227,432,227,434,226,437,224,439,222,439,220,439,217,437,215,435,212,432,211,429,211,429,211
#Tms,18
3675,3675,3687,3697,3709,3720,3731,3742,3753,3765,3776,3787,3797,3808,3820,3831,3842,3864
#SArabic,6 
#SEnglish,6
#SUnicode,54
#Dots,21
351,188,369,186,370,187,371,188,371,189,372,190,372,191,372,192,373,194,374,196,376,198,378,201,380,203,382,206,385,209,390,214,394,218,399,223,401,225,402,226,402,226
#Tms,21
4671,4671,4682,4693,4704,4715,4726,4737,4748,4759,4770,4781,4792,4803,4814,4825,4836,4848,4859,4870,4892
#SArabic,7 
#SEnglish,7
#SUnicode,55
#Dots,17
316,184,316,183,318,210,320,217,320,218,319,219,318,218,315,217,308,214,306,212,297,204,290,196,286,190,285,188,284,186,284,185,284,185
#Tms,17
5709,5709,5721,5731,5743,5754,5765,5776,5787,5798,5809,5819,5831,5842,5853,5864,5887
#SArabic,8 
#SEnglish,8
#SUnicode,56
#Dots,16
277,217,277,216,248,194,239,189,238,189,238,190,238,192,237,195,237,201,238,205,238,209,238,213,239,217,240,222,241,224,241,224
#Tms,16
6231,6231,6242,6253,6266,6281,6293,6303,6315,6326,6337,6348,6359,6370,6381,6402
#SArabic,9
#SEnglish,9
#SUnicode,57
#Dots,23
213,196,212,196,185,194,190,187,194,185,198,183,201,182,203,182,204,182,206,183,206,184,207,185,208,186,209,189,210,193,211,196,212,201,214,206,217,214,219,218,224,226,226,229,226,229
#Tms,23
6861,6861,6873,6884,6896,6907,6918,6930,6940,6952,6963,6974,6984,6996,7006,7017,7028,7039,7050,7062,7072,7083,7105
