# Supplementary material for: Algorithm based on normal coordinate vectors with 16 segments for the data fusion from hand-written Arabic text implemented with MATLAB
Source: PeerJ Comput Sci. 2021 Sep 9;7:e705. doi: 10.7717/peerj-cs.705 (PMC8444069; doi:10.7717/peerj-cs.705)
Supplement: Supplemental Information 1 [file peerj-cs-07-705-s001.zip › ProjectAndDataset/DAD Dataset 159 Final/DAD - Numbers/testing/Writer-050,Nums.txt]

#WriterName,Writer-050
#SArabic,0 
#SEnglish,0
#SUnicode,48
#Dots,3
665,247,667,245,667,245
#Tms,3
0,0,11
#SArabic,1 
#SEnglish,1
#SUnicode,49
#Dots,9
616,206,616,204,618,226,618,235,618,237,619,241,619,243,620,244,620,244
#Tms,9
878,878,889,901,912,923,934,945,968
#SArabic,2 
#SEnglish,2
#SUnicode,50
#Dots,22
577,204,570,203,543,203,539,206,539,208,539,211,540,213,542,216,543,218,545,222,549,227,550,229,554,236,556,240,559,245,559,246,560,247,560,248,560,249,560,250,560,249,560,249
#Tms,22
1439,1439,1450,1461,1472,1484,1494,1505,1516,1527,1538,1549,1561,1572,1583,1588,1594,1597,1603,1612,1624,1638
#SArabic,3 
#SEnglish,3
#SUnicode,51
#Dots,52
486,184,486,183,488,197,483,198,479,198,474,196,472,195,471,194,471,195,470,196,470,197,468,199,465,201,464,201,458,201,454,200,450,199,446,197,444,195,441,190,441,188,441,185,442,186,442,187,443,188,443,189,444,190,444,191,445,192,446,193,447,194,448,195,449,197,450,198,452,200,453,202,455,204,457,206,458,208,460,210,461,212,462,214,463,216,464,218,464,219,464,221,465,222,465,223,465,224,465,225,465,226,465,226
#Tms,52
2300,2300,2312,2323,2334,2345,2356,2367,2393,2404,2415,2426,2438,2448,2460,2471,2482,2492,2504,2515,2526,2537,2594,2603,2611,2617,2626,2637,2638,2641,2647,2654,2656,2663,2668,2671,2677,2684,2686,2693,2698,2701,2707,2710,2716,2723,2725,2731,2737,2740,2753,2781
#SArabic,4 
#SEnglish,4
#SUnicode,52
#Dots,24
384,176,385,175,367,185,378,192,382,194,385,195,387,197,388,198,388,200,387,201,385,203,383,204,382,206,381,207,382,209,385,211,390,214,403,219,410,221,414,221,417,222,419,222,420,223,420,223
#Tms,24
3450,3450,3461,3472,3483,3494,3505,3516,3527,3538,3549,3560,3572,3582,3593,3604,3615,3627,3638,3650,3661,3672,3683,3708
#SArabic,5 
#SEnglish,5
#SUnicode,53
#Dots,22
338,197,336,194,332,193,319,198,320,204,324,207,327,208,331,208,334,208,338,208,342,208,345,206,348,204,349,202,350,200,350,197,349,195,345,194,338,192,329,191,325,191,325,191
#Tms,22
4358,4358,4369,4380,4391,4403,4413,4424,4435,4446,4457,4467,4478,4489,4500,4511,4522,4533,4544,4555,4567,4589
#SArabic,6 
#SEnglish,6
#SUnicode,54
#Dots,20
226,160,226,159,227,159,248,158,251,158,251,159,251,160,251,162,252,164,253,167,254,170,257,175,260,178,263,182,266,186,270,192,271,194,274,199,275,201,275,201
#Tms,20
5369,5369,5380,5391,5403,5417,5431,5442,5453,5464,5475,5487,5498,5509,5520,5531,5542,5553,5564,5586
#SArabic,7 
#SEnglish,7
#SUnicode,55
#Dots,20
164,155,164,154,167,179,168,188,168,193,167,196,165,198,165,199,164,199,162,198,159,196,155,193,147,184,139,175,133,167,130,163,128,160,126,158,126,157,126,157
#Tms,20
6431,6431,6442,6453,6465,6476,6487,6498,6509,6520,6532,6543,6554,6565,6576,6587,6598,6609,6619,6654
#SArabic,8 
#SEnglish,8
#SUnicode,56
#Dots,25
126,192,96,163,94,162,94,161,93,161,92,161,92,162,91,163,91,164,91,166,90,167,90,169,89,171,89,172,89,176,89,178,89,181,90,186,90,187,90,192,90,195,90,199,89,202,88,207,88,207
#Tms,25
7211,7211,7222,7233,7244,7285,7296,7307,7318,7329,7340,7351,7363,7374,7385,7396,7407,7418,7429,7441,7452,7463,7474,7485,7508
#SArabic,9
#SEnglish,9
#SUnicode,57
#Dots,34
58,165,58,165,32,174,27,174,25,172,25,170,25,167,26,164,28,159,30,158,34,155,38,153,41,152,44,151,44,150,45,150,46,150,46,151,47,152,48,153,49,154,50,156,51,158,52,162,53,166,55,173,57,178,60,185,64,192,68,199,74,207,77,210,79,212,79,212
#Tms,34
7997,7997,8008,8019,8030,8042,8053,8064,8075,8086,8097,8107,8118,8130,8141,8152,8164,8175,8186,8197,8208,8219,8230,8241,8252,8264,8275,8286,8297,8308,8319,8330,8341,8363
