# Supplementary material for: Algorithm based on normal coordinate vectors with 16 segments for the data fusion from hand-written Arabic text implemented with MATLAB
Source: PeerJ Comput Sci. 2021 Sep 9;7:e705. doi: 10.7717/peerj-cs.705 (PMC8444069; doi:10.7717/peerj-cs.705)
Supplement: Supplemental Information 1 [file peerj-cs-07-705-s001.zip › ProjectAndDataset/DAD Dataset 159 Final/DAD - Numbers/testing/Writer-051,Nums.txt]

#WriterName,Writer-051
#SArabic,0 
#SEnglish,0
#SUnicode,48
#Dots,2
584,224,584,224
#Tms,2
0,23
#SArabic,1 
#SEnglish,1
#SUnicode,49
#Dots,8
545,206,544,224,544,230,544,234,543,236,543,235,543,234,543,234
#Tms,8
1367,1367,1391,1415,1430,1509,1532,1556
#SArabic,2 
#SEnglish,2
#SUnicode,50
#Dots,34
522,212,508,208,506,208,505,209,503,209,500,211,499,211,498,213,497,214,496,215,496,217,496,218,496,219,496,221,496,222,496,224,497,225,497,226,498,227,499,228,500,229,501,230,502,231,503,232,503,233,504,233,504,234,505,235,505,236,506,237,506,238,505,238,504,237,504,237
#Tms,34
2424,2424,2433,2443,2452,2462,2470,2480,2488,2496,2504,2512,2520,2528,2535,2544,2551,2559,2567,2575,2583,2590,2603,2611,2617,2621,2627,2635,2648,2657,2674,2726,2733,2755
#SArabic,3 
#SEnglish,3
#SUnicode,51
#Dots,45
478,201,468,204,467,202,467,201,466,200,465,200,463,201,461,203,459,203,457,204,454,204,453,204,452,204,451,204,450,204,449,203,448,202,448,201,447,200,446,199,446,198,445,198,445,199,445,201,445,202,445,205,445,206,445,209,445,211,445,213,445,216,445,217,445,220,445,221,445,224,445,225,445,226,445,227,445,228,445,229,445,230,445,231,445,230,445,229,445,229
#Tms,45
3583,3584,3607,3624,3641,3662,3678,3693,3703,3713,3722,3732,3741,3750,3759,3768,3776,3784,3792,3805,3814,3889,3915,3924,3931,3939,3947,3955,3963,3971,3980,3987,3995,4002,4011,4013,4019,4025,4035,4040,4049,4058,4125,4128,4170
#SArabic,4 
#SEnglish,4
#SUnicode,52
#Dots,37
412,195,393,200,392,202,393,204,394,205,395,205,396,206,396,207,396,208,395,208,394,210,393,210,390,212,389,212,387,214,386,215,384,216,383,218,383,219,382,220,382,221,382,222,382,224,382,225,383,226,383,227,384,227,385,227,386,227,387,227,388,227,390,227,392,227,393,227,395,227,396,227,396,227
#Tms,37
4907,4907,4932,4956,4970,4983,4994,5003,5024,5034,5043,5052,5060,5067,5076,5083,5091,5099,5107,5114,5122,5130,5138,5147,5158,5170,5182,5191,5200,5208,5216,5224,5232,5240,5248,5255,5271
#SArabic,5 
#SEnglish,5
#SUnicode,53
#Dots,35
346,197,336,211,336,212,336,213,338,215,338,216,340,216,343,216,346,216,349,215,352,214,353,214,356,212,358,211,359,209,360,207,360,206,360,204,360,203,359,201,358,200,357,199,356,199,355,198,354,198,353,198,351,198,350,198,349,198,348,198,347,198,346,198,345,198,345,197,345,197
#Tms,35
6162,6162,6171,6181,6190,6199,6209,6217,6227,6236,6245,6254,6263,6272,6281,6290,6299,6309,6317,6327,6336,6344,6351,6359,6366,6374,6382,6391,6400,6408,6416,6424,6445,6453,6468
#SArabic,6 
#SEnglish,6
#SUnicode,54
#Dots,32
277,189,298,192,301,193,302,193,303,193,304,194,305,194,306,195,306,196,307,198,307,199,307,200,307,202,307,203,307,204,307,205,307,206,307,207,307,209,307,210,308,212,308,213,309,215,309,216,310,218,310,219,311,220,311,221,312,221,312,220,312,219,312,219
#Tms,32
7730,7730,7754,7778,7802,7823,7842,7856,7868,7876,7885,7894,7901,7909,7916,7924,7932,7939,7947,7954,7963,7970,7978,7986,7994,8002,8010,8017,8056,8064,8072,8087
#SArabic,7 
#SEnglish,7
#SUnicode,55
#Dots,31
235,190,236,193,238,201,239,205,240,208,241,209,242,211,243,212,244,214,245,215,246,216,247,217,248,217,248,218,248,217,249,214,252,208,255,201,256,197,257,191,258,190,258,188,258,185,258,183,258,182,258,180,258,179,258,180,257,182,257,183,257,183
#Tms,31
9066,9066,9094,9108,9118,9128,9137,9146,9155,9164,9174,9183,9193,9202,9284,9306,9328,9344,9356,9367,9375,9383,9391,9399,9407,9414,9424,9481,9493,9501,9517
#SArabic,8 
#SEnglish,8
#SUnicode,56
#Dots,32
196,219,201,201,204,194,207,189,208,186,209,185,210,184,211,184,212,184,214,185,216,188,216,190,217,191,217,193,218,195,218,197,219,198,219,200,220,201,220,203,221,204,221,206,221,207,221,208,221,209,221,210,221,211,222,211,222,212,222,213,221,213,221,213
#Tms,32
10252,10252,10276,10299,10314,10327,10336,10345,10388,10410,10427,10441,10451,10460,10469,10478,10485,10493,10501,10510,10518,10526,10533,10541,10553,10562,10583,10613,10627,10646,10660,10681
#SArabic,9
#SEnglish,9
#SUnicode,57
#Dots,49
156,186,147,193,146,193,145,192,145,190,146,188,146,187,147,185,148,184,149,183,150,182,150,181,151,181,152,181,152,180,153,180,154,180,154,179,155,179,156,179,157,179,158,181,159,183,160,186,161,189,161,191,161,193,161,194,161,196,161,198,161,200,161,201,161,203,161,204,161,205,161,206,161,208,160,209,160,211,160,212,160,213,160,214,160,216,160,217,160,218,161,218,161,217,163,214,163,214
#Tms,49
11602,11602,11626,11648,11663,11675,11683,11693,11702,11712,11721,11733,11743,11752,11761,11770,11779,11789,11796,11810,11856,11877,11898,11915,11926,11936,11945,11953,11961,11969,11977,11985,11993,12001,12009,12016,12024,12031,12040,12047,12055,12063,12070,12079,12095,12127,12135,12143,12159
