# Supplementary material for: Algorithm based on normal coordinate vectors with 16 segments for the data fusion from hand-written Arabic text implemented with MATLAB
Source: PeerJ Comput Sci. 2021 Sep 9;7:e705. doi: 10.7717/peerj-cs.705 (PMC8444069; doi:10.7717/peerj-cs.705)
Supplement: Supplemental Information 1 [file peerj-cs-07-705-s001.zip › ProjectAndDataset/DAD Dataset 159 Final/DAD - Numbers/testing/Writer-052,Nums(5).txt]

#WriterName,Writer-052
#SArabic,0 
#SEnglish,0
#SUnicode,48
#Dots,3
615,287,615,288,615,288
#Tms,3
0,0,11
#SArabic,1 
#SEnglish,1
#SUnicode,49
#Dots,16
590,278,590,277,592,286,592,289,592,290,592,291,592,292,593,292,593,293,593,294,593,295,593,296,593,297,594,297,593,297,593,297
#Tms,16
1488,1488,1499,1509,1520,1532,1543,1555,1566,1577,1592,1607,1625,1637,1691,1712
#SArabic,2 
#SEnglish,2
#SUnicode,50
#Dots,25
580,278,573,277,572,278,571,278,571,279,570,279,570,280,570,281,570,282,569,283,569,284,569,285,570,286,570,287,571,288,572,289,573,290,573,291,574,291,575,292,576,292,576,293,577,293,576,294,576,294
#Tms,25
2328,2328,2339,2350,2361,2380,2390,2407,2422,2433,2444,2454,2465,2476,2487,2498,2509,2521,2532,2543,2554,2581,2592,2606,2625
#SArabic,3 
#SEnglish,3
#SUnicode,51
#Dots,33
559,276,561,281,560,282,559,282,558,282,557,282,556,282,555,282,554,282,553,282,553,283,552,283,551,284,550,284,549,284,548,284,547,284,547,285,548,286,549,287,551,290,552,290,553,293,554,294,554,295,554,296,555,297,555,298,555,299,554,299,554,300,553,300,553,300
#Tms,33
3221,3221,3232,3243,3254,3265,3277,3292,3331,3440,3451,3462,3473,3484,3496,3507,3523,3680,3690,3701,3713,3724,3735,3746,3757,3767,3778,3789,3808,3838,3854,3864,3887
#SArabic,4 
#SEnglish,4
#SUnicode,52
#Dots,28
531,279,522,284,521,285,521,286,521,287,522,287,522,288,523,288,524,289,525,289,526,289,528,289,529,289,528,289,527,290,526,290,526,291,525,292,525,293,525,294,525,295,526,296,527,296,528,296,529,296,530,296,531,296,531,296
#Tms,28
4976,4976,4987,4998,5009,5020,5031,5041,5052,5063,5074,5085,5096,5176,5192,5203,5213,5224,5235,5246,5261,5282,5293,5303,5315,5325,5353,5378
#SArabic,5 
#SEnglish,5
#SUnicode,53
#Dots,38
503,282,502,282,494,289,494,291,494,292,494,294,494,295,495,296,495,297,496,297,497,297,498,298,499,298,500,298,501,298,502,298,503,297,504,296,505,296,505,295,506,294,506,293,506,292,506,291,505,290,505,289,505,288,504,288,504,287,503,287,503,286,502,285,502,284,501,284,500,284,500,285,499,285,499,285
#Tms,38
6704,6704,6715,6725,6736,6747,6758,6770,6788,6799,6809,6821,6831,6842,6853,6864,6875,6886,6897,6908,6919,6931,6942,6952,6965,6976,6995,7006,7017,7028,7039,7049,7066,7136,7153,7163,7174,7196
#SArabic,6 
#SEnglish,6
#SUnicode,54
#Dots,24
465,286,480,279,481,280,481,282,481,284,481,286,480,287,480,288,480,289,481,289,481,290,481,291,481,292,482,292,482,293,482,294,482,295,482,296,482,297,482,298,482,299,482,300,482,301,482,301
#Tms,24
8417,8417,8428,8439,8450,8461,8473,8484,8498,8512,8523,8542,8558,8569,8581,8602,8621,8641,8671,8690,8704,8726,8756,8804
#SArabic,7 
#SEnglish,7
#SUnicode,55
#Dots,27
446,286,445,286,450,296,450,298,451,299,451,300,451,301,452,301,452,302,452,303,453,303,453,302,453,301,453,300,453,299,453,298,453,297,453,295,453,294,454,292,454,291,454,290,454,289,455,289,454,289,454,290,454,290
#Tms,27
9764,9764,9774,9785,9797,9807,9823,9836,9847,9881,9926,9958,9968,9979,9990,10001,10012,10022,10034,10045,10055,10067,10078,10171,10198,10208,10230
#SArabic,8 
#SEnglish,8
#SUnicode,56
#Dots,28
439,301,438,300,433,292,432,290,431,289,431,288,431,287,430,286,430,285,430,284,430,285,430,286,430,287,430,289,429,290,429,292,428,294,427,295,426,296,426,298,425,299,424,300,424,301,424,302,423,302,423,303,423,302,423,302
#Tms,28
11402,11402,11413,11424,11435,11446,11457,11467,11478,11491,11594,11605,11616,11627,11638,11649,11659,11670,11681,11692,11703,11714,11725,11736,11747,11758,11813,11834
#SArabic,9
#SEnglish,9
#SUnicode,57
#Dots,50
414,280,414,279,404,291,404,293,404,294,405,295,406,295,406,296,407,296,409,296,410,296,411,296,413,295,414,295,414,294,416,294,417,293,418,292,420,291,421,290,421,289,422,288,422,287,422,286,421,286,420,286,419,286,418,286,418,287,417,287,417,288,416,289,416,291,416,293,416,294,416,296,416,298,417,300,417,302,417,304,417,305,417,307,416,308,416,309,415,310,414,311,414,313,413,314,412,315,412,315
#Tms,50
12275,12275,12286,12297,12308,12319,12332,12343,12354,12365,12376,12387,12398,12410,12421,12432,12443,12454,12466,12476,12487,12498,12509,12520,12544,12584,12596,12611,12622,12632,12664,12679,12690,12701,12711,12722,12733,12744,12755,12766,12776,12788,12798,12809,12820,12831,12841,12852,12863,12884
