# Supplementary material for: Algorithm based on normal coordinate vectors with 16 segments for the data fusion from hand-written Arabic text implemented with MATLAB
Source: PeerJ Comput Sci. 2021 Sep 9;7:e705. doi: 10.7717/peerj-cs.705 (PMC8444069; doi:10.7717/peerj-cs.705)
Supplement: Supplemental Information 1 [file peerj-cs-07-705-s001.zip › ProjectAndDataset/DAD Dataset 159 Final/DAD - Numbers/testing/Writer-052,Nums.txt]

#WriterName,Writer-052
#SArabic,0 
#SEnglish,0
#SUnicode,48
#Dots,3
498,292,498,293,498,293
#Tms,3
0,0,10
#SArabic,1 
#SEnglish,1
#SUnicode,49
#Dots,13
474,284,475,288,475,290,475,291,475,292,475,293,476,294,476,295,476,296,476,297,476,298,476,299,476,299
#Tms,13
770,770,780,791,802,813,823,834,875,902,919,941,998
#SArabic,2 
#SEnglish,2
#SUnicode,50
#Dots,19
453,284,445,284,444,285,443,286,442,287,442,288,441,289,440,290,440,291,440,292,440,293,441,293,442,294,443,295,444,297,445,297,446,298,446,299,446,299
#Tms,19
2166,2166,2178,2188,2200,2210,2221,2232,2243,2256,2268,2281,2292,2302,2313,2324,2335,2363,2443
#SArabic,3 
#SEnglish,3
#SUnicode,51
#Dots,34
420,285,414,292,413,292,412,292,412,293,411,293,410,293,409,293,408,293,406,293,406,294,405,294,404,293,403,293,403,294,403,295,403,296,403,297,403,298,403,299,403,300,404,301,405,302,407,303,408,303,409,304,410,305,410,306,409,307,408,308,407,309,406,310,405,310,405,310
#Tms,34
3721,3722,3733,3755,3772,3783,3794,3804,3815,3826,3837,3847,3862,3878,3961,3975,3991,4001,4013,4029,4050,4065,4075,4086,4097,4108,4120,4130,4141,4152,4163,4174,4185,4207
#SArabic,4 
#SEnglish,4
#SUnicode,52
#Dots,30
390,288,380,293,379,294,377,295,377,296,376,297,377,297,378,298,379,298,381,298,382,298,383,298,384,298,383,298,383,299,381,299,380,300,379,301,378,302,377,303,376,304,376,305,376,306,377,306,378,307,379,308,381,308,383,308,384,308,384,308
#Tms,30
6246,6246,6257,6268,6278,6289,6305,6320,6331,6342,6353,6364,6375,6419,6432,6443,6453,6464,6475,6486,6497,6508,6522,6532,6543,6554,6564,6576,6587,6609
#SArabic,5 
#SEnglish,5
#SUnicode,53
#Dots,28
354,297,360,292,363,293,364,294,365,295,365,296,365,298,365,299,364,300,364,301,362,303,361,304,359,305,357,306,355,306,353,307,352,307,350,307,348,306,347,305,347,304,347,303,347,301,349,300,351,299,353,298,354,297,354,297
#Tms,28
8181,8181,8193,8204,8215,8226,8237,8248,8259,8270,8281,8292,8302,8313,8323,8334,8345,8356,8367,8378,8389,8400,8410,8422,8433,8443,8455,8476
#SArabic,6 
#SEnglish,6
#SUnicode,54
#Dots,21
328,294,336,294,337,294,338,294,338,295,338,296,337,297,337,298,336,299,335,300,334,302,334,303,333,303,333,304,333,305,332,305,332,306,331,306,331,307,331,306,331,306
#Tms,21
10150,10150,10190,10210,10235,10253,10266,10277,10287,10298,10310,10322,10335,10346,10367,10381,10391,10402,10413,10449,10471
#SArabic,7 
#SEnglish,7
#SUnicode,55
#Dots,25
314,293,311,291,309,295,308,298,307,298,306,299,305,300,302,301,301,302,300,303,298,304,298,303,298,302,298,301,298,300,298,299,299,297,299,294,300,294,300,292,300,291,299,291,299,292,298,293,298,293
#Tms,25
11383,11383,11394,11405,11416,11427,11437,11448,11459,11470,11481,11606,11622,11632,11643,11654,11665,11676,11687,11698,11708,11801,11812,11823,11845
#SArabic,8 
#SEnglish,8
#SUnicode,56
#Dots,24
286,307,276,295,275,293,275,292,274,292,274,291,274,290,274,291,274,292,274,293,273,294,273,295,273,297,272,298,272,299,271,301,270,302,268,305,267,306,266,307,266,308,266,309,265,309,265,309
#Tms,24
12528,12528,12539,12550,12573,12584,12626,12716,12727,12739,12750,12760,12771,12782,12793,12804,12815,12826,12837,12848,12859,12870,12893,12932
#SArabic,9
#SEnglish,9
#SUnicode,57
#Dots,46
237,293,237,292,229,296,228,298,228,299,227,300,227,301,227,302,227,303,227,304,228,305,229,305,230,306,231,306,234,307,235,307,237,307,238,307,239,306,240,306,240,305,241,305,241,304,242,303,243,301,243,300,243,299,244,298,244,297,244,296,244,295,244,294,243,295,243,296,242,298,242,300,241,302,241,304,241,307,241,308,242,310,242,312,242,313,242,314,243,314,243,314
#Tms,46
17258,17258,17269,17280,17292,17302,17313,17324,17335,17346,17357,17368,17379,17390,17401,17412,17423,17434,17445,17455,17474,17485,17496,17507,17518,17529,17540,17551,17562,17573,17584,17601,17714,17725,17736,17747,17757,17768,17779,17790,17801,17812,17823,17844,17854,17909
