# Supplementary material for: Algorithm based on normal coordinate vectors with 16 segments for the data fusion from hand-written Arabic text implemented with MATLAB
Source: PeerJ Comput Sci. 2021 Sep 9;7:e705. doi: 10.7717/peerj-cs.705 (PMC8444069; doi:10.7717/peerj-cs.705)
Supplement: Supplemental Information 1 [file peerj-cs-07-705-s001.zip › ProjectAndDataset/DAD Dataset 159 Final/DAD - Numbers/testing/Writer-053,Nums(1).txt]

#WriterName,Writer-053
#SArabic,9
#SEnglish,9
#SUnicode,57
#Dots,96
87,181,73,172,71,171,69,171,67,171,66,171,65,172,64,172,62,172,61,173,60,173,59,174,58,175,57,176,56,177,55,178,55,179,54,181,54,182,53,183,52,184,52,185,51,187,51,188,51,189,50,190,51,196,51,197,52,198,53,198,53,199,54,200,55,200,56,201,57,201,58,201,60,201,61,201,63,201,64,201,66,201,67,201,69,201,70,200,71,200,73,199,74,199,78,197,79,196,80,195,81,194,82,193,82,191,83,190,83,189,84,188,84,187,85,185,85,184,85,183,85,182,86,181,86,180,86,179,86,178,86,177,87,177,87,176,88,176,88,177,89,178,90,179,94,184,95,186,96,187,96,189,97,190,98,192,98,194,99,195,100,197,101,199,102,201,103,202,103,204,104,205,105,206,106,208,107,209,108,210,108,211,109,212,110,213,110,214,111,214,111,214
#Tms,96
0,0,6,16,19,22,29,36,38,45,47,53,59,68,75,77,83,89,93,98,105,108,113,119,122,128,153,158,165,167,173,179,182,188,195,197,203,209,212,218,221,227,233,236,242,248,251,272,278,281,287,293,296,302,308,311,317,323,326,332,338,341,353,356,372,392,418,422,491,497,500,506,532,536,542,546,551,557,560,566,572,576,581,585,590,596,599,606,611,615,620,626,640,650,666,784
#SArabic,8 
#SEnglish,8
#SUnicode,56
#Dots,70
146,179,138,191,137,194,135,197,135,200,134,203,133,205,133,206,132,209,132,210,132,211,131,212,131,213,131,214,132,213,133,211,137,205,139,199,140,196,141,192,143,188,143,185,144,184,145,182,145,181,146,180,146,179,147,178,148,177,148,176,149,175,149,174,150,174,151,174,151,175,154,178,155,179,156,180,157,181,157,182,158,183,159,184,160,185,160,186,161,188,162,189,162,190,163,191,163,192,164,194,164,195,165,196,165,197,166,198,166,199,167,200,169,204,169,205,170,206,170,207,171,207,171,208,171,209,172,209,172,210,173,210,173,211,173,210,171,209,171,209
#Tms,70
2381,2381,2391,2401,2411,2421,2430,2440,2450,2459,2469,2478,2487,2510,2609,2631,2649,2663,2674,2683,2690,2699,2706,2714,2717,2722,2728,2731,2739,2744,2748,2762,2783,2864,2879,2905,2906,2912,2919,2921,2928,2933,2936,2942,2949,2951,2958,2963,2966,2972,2979,2981,2988,2993,2996,3002,3028,3032,3039,3048,3056,3069,3095,3101,3125,3138,3161,3252,3277,3308
#SArabic,7 
#SEnglish,7
#SUnicode,55
#Dots,38
204,181,211,194,212,198,213,202,214,203,214,204,214,205,215,206,215,207,216,207,216,208,217,209,218,208,219,206,219,204,220,201,221,199,221,196,222,194,222,191,223,189,223,186,224,183,225,180,226,179,227,177,227,174,228,173,228,171,229,170,229,169,229,168,230,168,230,167,230,168,229,169,229,171,229,171
#Tms,38
5494,5494,5519,5537,5551,5562,5573,5587,5603,5613,5621,5635,5710,5727,5739,5749,5758,5767,5775,5783,5791,5799,5808,5816,5824,5832,5840,5848,5856,5864,5872,5880,5888,5896,5929,5937,5946,5963
#SArabic,6 
#SEnglish,6
#SUnicode,54
#Dots,35
261,179,277,174,279,174,280,173,281,173,282,174,283,174,284,175,286,177,288,180,288,182,289,184,290,186,291,189,293,191,293,193,294,195,295,197,295,198,296,199,296,200,296,201,296,202,297,203,298,204,298,205,299,205,300,206,301,206,302,206,303,206,304,206,305,206,306,206,306,206
#Tms,35
7349,7349,7359,7369,7381,7406,7419,7441,7455,7466,7476,7484,7491,7500,7508,7516,7524,7533,7540,7549,7557,7565,7572,7580,7594,7607,7617,7624,7639,7649,7657,7665,7673,7681,7698
#SArabic,5 
#SEnglish,5
#SUnicode,53
#Dots,42
349,181,332,180,330,182,328,184,326,189,326,193,327,196,328,197,329,199,329,200,331,202,332,202,335,204,336,204,339,205,340,205,342,205,344,205,345,205,348,205,349,205,351,204,353,203,354,203,356,202,358,200,359,199,361,196,363,193,363,191,364,189,364,188,363,186,362,186,360,184,358,184,356,183,354,183,353,183,352,184,353,185,353,185
#Tms,42
8418,8418,8429,8444,8467,8482,8496,8503,8511,8519,8527,8535,8542,8550,8558,8566,8574,8582,8589,8598,8605,8613,8621,8629,8637,8645,8652,8661,8669,8677,8686,8694,8702,8710,8717,8725,8733,8741,8749,8757,8765,8781
#SArabic,4 
#SEnglish,4
#SUnicode,52
#Dots,42
426,181,409,178,408,179,405,182,404,186,405,188,410,190,420,191,425,191,428,191,430,191,429,191,428,191,425,192,423,193,420,195,417,197,417,198,416,199,417,201,419,202,420,203,423,204,425,204,428,204,429,205,432,205,434,205,435,205,437,205,438,204,441,204,442,204,445,204,448,203,450,203,454,203,458,202,460,202,463,201,465,200,465,200
#Tms,42
9620,9620,9631,9650,9671,9685,9699,9713,9726,9735,9745,9773,9782,9790,9798,9806,9814,9822,9831,9839,9847,9855,9863,9870,9879,9887,9896,9903,9911,9919,9927,9935,9943,9951,9959,9966,9974,9983,9990,9999,10007,10023
#SArabic,3 
#SEnglish,3
#SUnicode,51
#Dots,39
496,173,480,178,480,177,479,175,477,171,477,170,477,171,476,172,476,173,475,174,474,175,473,176,472,176,471,176,471,175,470,175,470,174,469,173,468,171,467,171,466,169,465,168,465,169,466,171,468,175,472,181,474,183,476,187,477,190,478,192,479,193,480,196,481,198,482,199,483,200,484,200,485,201,486,201,486,201
#Tms,39
10907,10907,10917,10930,10954,10969,11003,11018,11031,11046,11057,11066,11077,11092,11101,11110,11118,11126,11134,11142,11150,11164,11221,11241,11263,11286,11299,11313,11322,11331,11339,11347,11354,11362,11370,11380,11390,11399,11416
#SArabic,2 
#SEnglish,2
#SUnicode,50
#Dots,21
538,176,522,174,514,177,512,181,514,185,519,189,520,190,525,194,527,196,529,197,531,198,532,199,534,200,535,200,535,201,536,201,537,201,538,201,540,202,541,202,541,202
#Tms,21
11923,11923,11948,11974,11991,12005,12016,12025,12034,12043,12052,12062,12073,12083,12093,12102,12111,12121,12130,12139,12157
#SArabic,1 
#SEnglish,1
#SUnicode,49
#Dots,11
574,178,583,191,584,194,586,199,588,203,588,204,588,205,588,206,588,207,587,208,587,208
#Tms,11
12594,12594,12605,12630,12647,12661,12673,12698,12721,12744,12787
#SArabic,0 
#SEnglish,0
#SUnicode,48
#Dots,2
618,199,618,199
#Tms,2
13206,13216
