# Supplementary material for: Algorithm based on normal coordinate vectors with 16 segments for the data fusion from hand-written Arabic text implemented with MATLAB
Source: PeerJ Comput Sci. 2021 Sep 9;7:e705. doi: 10.7717/peerj-cs.705 (PMC8444069; doi:10.7717/peerj-cs.705)
Supplement: Supplemental Information 1 [file peerj-cs-07-705-s001.zip › ProjectAndDataset/DAD Dataset 159 Final/DAD - Numbers/testing/Writer-053,Nums(2).txt]

#WriterName,Writer-053
#SArabic,9
#SEnglish,9
#SUnicode,57
#Dots,85
83,169,78,155,76,154,65,150,63,150,60,150,58,150,57,151,55,152,53,153,52,153,50,154,49,156,48,157,47,158,47,159,46,161,45,162,44,164,43,165,42,166,41,168,40,169,39,170,37,175,37,176,37,177,38,178,38,179,39,180,40,181,41,181,42,182,44,183,45,183,47,184,48,184,50,185,52,185,53,185,55,185,57,185,60,184,62,184,64,184,65,183,73,178,74,176,75,174,76,173,77,171,78,169,79,167,79,166,80,165,80,164,80,163,81,163,81,162,82,162,85,167,87,168,93,177,94,179,95,180,96,182,96,183,97,185,97,186,98,187,98,189,99,190,99,191,99,192,100,194,100,195,101,196,101,197,102,198,102,199,103,199,103,200,103,201,104,201,104,201
#Tms,85
0,0,4,29,33,36,42,48,52,57,63,66,72,78,82,87,94,96,102,108,112,117,123,126,150,153,156,162,168,171,177,184,186,192,198,201,207,210,216,222,225,231,237,240,246,252,277,281,284,290,296,299,305,312,315,321,327,330,336,471,496,501,526,531,535,540,546,549,555,561,565,570,574,579,585,588,595,600,609,618,624,630,663,685,793
#SArabic,8 
#SEnglish,8
#SUnicode,56
#Dots,40
131,208,134,194,135,192,140,177,141,172,142,168,143,166,143,164,144,163,144,161,145,161,145,160,146,160,147,161,148,161,154,165,157,169,158,172,159,174,159,175,160,177,160,179,161,180,162,182,162,184,163,185,164,187,165,189,165,190,166,191,167,192,167,194,168,194,168,195,169,196,170,197,171,197,172,197,172,198,172,198
#Tms,40
1738,1738,1748,1773,1789,1803,1814,1824,1833,1843,1853,1862,1907,1922,1937,1958,1972,1986,1986,1991,1994,2000,2007,2016,2016,2022,2025,2031,2038,2040,2047,2052,2055,2062,2068,2077,2092,2116,2146,2194
#SArabic,7 
#SEnglish,7
#SUnicode,55
#Dots,34
224,160,224,174,223,177,222,179,221,181,220,184,220,185,219,186,218,189,217,190,217,191,216,191,216,190,214,187,212,182,209,178,207,174,205,171,204,169,202,167,201,165,198,162,197,161,195,158,194,157,191,154,191,153,190,153,190,152,190,153,191,154,192,157,192,158,192,158
#Tms,34
3393,3393,3404,3413,3423,3432,3442,3452,3461,3473,3482,3498,3543,3565,3585,3600,3611,3621,3629,3638,3646,3654,3661,3670,3678,3687,3694,3702,3710,3738,3747,3755,3763,3778
#SArabic,6 
#SEnglish,6
#SUnicode,54
#Dots,41
247,165,261,157,262,157,263,157,264,157,265,157,266,157,267,157,268,158,268,159,269,159,269,160,269,161,270,162,270,164,271,166,271,167,271,169,271,171,271,173,271,175,271,176,271,178,271,179,271,181,271,183,272,184,272,185,273,186,273,187,274,188,275,189,276,190,277,191,278,191,279,192,279,193,280,194,279,194,278,193,278,193
#Tms,41
4506,4506,4516,4526,4536,4545,4556,4572,4586,4602,4612,4622,4630,4639,4647,4655,4663,4671,4679,4688,4696,4704,4712,4720,4728,4736,4745,4753,4761,4770,4777,4785,4793,4801,4809,4817,4825,4835,4905,4927,4966
#SArabic,5 
#SEnglish,5
#SUnicode,53
#Dots,47
342,165,325,162,323,163,321,164,320,166,319,167,318,169,318,172,318,173,318,175,319,176,320,179,321,180,322,182,323,183,324,184,326,186,327,188,329,189,330,189,331,190,332,190,334,190,335,190,338,190,340,190,343,189,347,188,351,186,353,185,357,183,358,182,361,180,361,179,362,177,362,175,360,173,358,172,351,170,348,169,343,168,341,168,339,169,338,169,338,171,340,172,340,172
#Tms,47
6177,6177,6188,6197,6207,6217,6226,6235,6242,6250,6258,6267,6275,6283,6290,6298,6307,6315,6323,6331,6339,6347,6356,6363,6372,6380,6388,6396,6404,6411,6419,6427,6435,6442,6451,6459,6468,6475,6484,6491,6499,6507,6514,6523,6531,6539,6555
#SArabic,4 
#SEnglish,4
#SUnicode,52
#Dots,41
407,164,391,168,390,171,390,172,391,173,393,174,396,174,399,174,402,174,403,174,402,174,401,175,400,175,396,177,395,178,394,179,393,181,392,182,392,183,392,184,393,185,394,186,395,186,397,187,399,187,401,187,403,187,406,187,407,187,410,187,412,187,413,187,415,186,417,185,418,185,420,184,422,184,423,183,425,183,427,183,427,183
#Tms,41
7142,7142,7167,7186,7202,7213,7223,7232,7241,7251,7283,7294,7304,7314,7323,7333,7341,7351,7358,7366,7374,7383,7391,7399,7406,7414,7423,7430,7438,7445,7454,7462,7471,7478,7486,7494,7502,7510,7519,7527,7547
#SArabic,3 
#SEnglish,3
#SUnicode,51
#Dots,59
482,153,469,162,465,164,462,165,460,166,458,166,457,166,456,166,455,165,455,163,454,161,454,159,455,157,455,156,456,155,456,156,455,157,455,158,455,159,454,160,453,161,453,162,452,163,451,163,449,164,448,164,447,164,446,164,445,164,443,163,442,162,441,160,440,159,439,157,438,156,438,155,437,154,437,153,436,152,436,153,437,154,437,155,438,157,439,160,439,161,441,165,442,166,443,169,444,170,445,173,446,174,447,177,448,179,449,180,449,181,450,182,450,183,451,184,451,184
#Tms,59
8320,8320,8337,8351,8361,8371,8382,8392,8403,8414,8424,8434,8444,8455,8465,8516,8526,8537,8546,8554,8561,8571,8581,8590,8600,8608,8617,8626,8635,8644,8653,8661,8669,8676,8687,8695,8703,8711,8720,8756,8766,8774,8782,8790,8798,8806,8813,8821,8829,8838,8845,8853,8861,8870,8878,8886,8894,8902,8918
#SArabic,2 
#SEnglish,2
#SUnicode,50
#Dots,24
547,157,530,151,525,150,520,150,515,152,513,155,514,160,515,163,519,169,522,172,525,176,528,179,531,183,535,186,537,188,538,190,540,191,541,191,542,191,543,192,545,192,546,191,547,191,547,191
#Tms,24
9891,9891,9902,9914,9934,9948,9959,9971,9983,9994,10006,10017,10028,10040,10051,10062,10072,10080,10088,10096,10104,10112,10121,10147
#SArabic,1 
#SEnglish,1
#SUnicode,49
#Dots,10
591,161,595,176,596,184,597,191,597,194,598,196,598,197,597,197,597,196,597,196
#Tms,10
10676,10676,10701,10722,10737,10751,10764,10860,10885,10915
#SArabic,0 
#SEnglish,0
#SUnicode,48
#Dots,2
631,191,631,191
#Tms,2
11228,11252
