# Supplementary material for: Algorithm based on normal coordinate vectors with 16 segments for the data fusion from hand-written Arabic text implemented with MATLAB
Source: PeerJ Comput Sci. 2021 Sep 9;7:e705. doi: 10.7717/peerj-cs.705 (PMC8444069; doi:10.7717/peerj-cs.705)
Supplement: Supplemental Information 1 [file peerj-cs-07-705-s001.zip › ProjectAndDataset/DAD Dataset 159 Final/DAD - Numbers/testing/Writer-053,Nums(3).txt]

#WriterName,Writer-053
#SArabic,9
#SEnglish,9
#SUnicode,57
#Dots,99
110,159,95,152,93,153,91,153,88,153,86,154,84,154,82,155,79,156,77,156,75,157,74,158,72,159,71,159,70,160,70,161,69,161,69,162,69,163,69,164,69,165,69,166,70,167,70,168,71,169,72,169,73,170,76,172,77,172,78,173,80,173,82,174,83,174,85,175,87,175,89,175,91,176,92,176,94,176,95,176,96,176,97,176,98,176,99,176,100,176,101,175,102,175,102,174,102,173,103,171,103,169,104,168,104,166,105,164,105,162,106,160,107,158,107,156,108,155,109,154,109,153,110,152,110,151,110,152,112,154,113,155,114,156,115,158,116,159,117,160,118,162,119,164,125,171,126,172,127,174,129,176,130,178,131,180,133,182,134,183,135,185,136,186,137,188,138,189,138,190,139,192,140,193,140,194,141,194,141,195,142,196,142,197,143,197,142,197,142,196,141,195,140,195,140,194,140,194
#Tms,99
0,0,1,12,14,16,23,29,32,37,45,47,53,59,62,68,75,77,84,89,91,105,107,113,118,121,127,138,144,148,152,157,165,166,174,176,181,188,191,197,204,206,212,218,221,234,242,247,257,269,271,277,280,287,294,296,302,308,311,317,324,326,338,452,472,476,482,485,491,497,500,506,527,530,536,539,545,551,555,560,566,569,575,581,585,590,596,599,605,611,615,626,647,689,701,705,710,714,740
#SArabic,8 
#SEnglish,8
#SUnicode,56
#Dots,45
176,200,179,185,179,180,179,175,180,171,180,168,180,165,180,164,180,162,180,161,181,161,182,161,185,164,189,167,193,170,195,172,197,173,198,175,200,177,201,178,202,180,203,181,204,182,205,184,206,185,207,186,208,187,208,188,209,189,209,190,210,191,211,192,212,193,212,194,213,194,213,195,214,195,214,196,215,196,215,197,216,197,217,197,218,197,219,196,219,196
#Tms,45
1467,1467,1477,1487,1496,1506,1515,1525,1535,1544,1588,1685,1706,1722,1734,1745,1747,1753,1763,1769,1775,1777,1783,1786,1792,1798,1801,1807,1813,1816,1822,1831,1844,1847,1853,1859,1862,1868,1873,1888,1959,1991,2003,2029,2050
#SArabic,7 
#SEnglish,7
#SUnicode,55
#Dots,29
279,155,278,170,277,173,276,176,274,179,273,181,272,183,272,185,271,185,271,186,270,187,270,186,269,186,266,183,260,176,256,171,253,167,249,163,247,160,246,159,245,158,244,157,244,156,243,155,243,156,243,157,243,158,244,160,244,160
#Tms,29
2660,2660,2671,2681,2690,2700,2709,2719,2728,2739,2748,2782,2792,2816,2839,2858,2869,2883,2891,2899,2908,2916,2924,2932,2965,2978,2981,2986,3003
#SArabic,6 
#SEnglish,6
#SUnicode,54
#Dots,31
307,160,325,157,330,156,333,155,335,155,337,155,338,155,339,155,340,155,341,156,343,160,345,162,347,166,348,169,348,170,349,172,350,173,350,175,351,177,352,178,352,180,354,181,354,182,355,184,356,184,356,185,357,186,358,186,359,187,360,187,360,187
#Tms,31
3623,3623,3634,3643,3653,3663,3676,3704,3722,3742,3759,3772,3783,3791,3799,3807,3818,3827,3835,3848,3857,3866,3874,3882,3889,3898,3907,3940,3961,3976,3994
#SArabic,5 
#SEnglish,5
#SUnicode,53
#Dots,33
422,159,405,162,403,164,399,168,399,171,399,174,400,177,401,177,402,179,404,180,405,180,407,181,409,181,411,181,412,181,414,181,416,181,418,180,420,179,421,178,423,176,424,174,425,172,425,170,425,169,425,167,424,166,423,166,420,165,418,165,417,165,416,165,416,165
#Tms,33
4703,4703,4716,4741,4756,4770,4781,4790,4799,4808,4818,4828,4838,4847,4854,4862,4870,4878,4886,4894,4903,4910,4919,4927,4936,4944,4952,4960,4969,4977,4986,4994,5011
#SArabic,4 
#SEnglish,4
#SUnicode,52
#Dots,39
476,151,457,152,447,157,446,162,450,165,455,166,464,166,474,166,479,166,481,166,482,166,482,165,481,166,480,167,479,167,477,169,477,170,476,171,476,173,476,174,477,175,478,176,480,177,483,177,484,178,488,178,491,178,493,178,494,178,496,177,498,177,498,176,499,176,500,176,501,176,502,175,503,175,505,175,505,175
#Tms,39
6172,6173,6197,6218,6233,6245,6255,6264,6274,6284,6293,6302,6328,6338,6345,6353,6362,6370,6378,6387,6395,6402,6411,6419,6426,6435,6443,6452,6460,6469,6476,6484,6492,6500,6508,6517,6525,6534,6551
#SArabic,3 
#SEnglish,3
#SUnicode,51
#Dots,51
563,147,551,157,548,158,546,158,544,156,543,154,542,153,542,152,542,151,543,151,543,152,543,153,542,153,542,154,540,155,538,155,537,156,535,156,534,156,533,156,531,156,530,156,529,155,529,154,528,153,528,152,528,151,528,150,527,149,527,148,527,147,526,147,526,148,527,150,528,153,529,154,530,157,531,159,533,162,534,163,535,166,536,169,537,171,537,174,537,175,537,177,538,178,538,180,538,181,538,182,538,182
#Tms,51
7249,7249,7274,7297,7315,7328,7339,7349,7359,7421,7432,7448,7458,7469,7480,7491,7500,7508,7517,7524,7533,7541,7549,7561,7570,7578,7586,7594,7603,7611,7619,7626,7676,7686,7694,7702,7710,7718,7726,7735,7743,7752,7760,7769,7777,7786,7793,7802,7810,7819,7867
#SArabic,2 
#SEnglish,2
#SUnicode,50
#Dots,29
610,151,593,147,591,148,589,149,588,151,588,153,589,155,590,156,592,159,594,162,596,164,598,167,599,168,600,170,600,171,600,172,600,173,600,174,601,175,601,176,602,177,602,178,603,178,604,178,605,178,606,179,608,179,609,179,609,179
#Tms,29
8417,8417,8427,8437,8447,8456,8466,8475,8485,8494,8505,8514,8524,8533,8541,8551,8559,8567,8575,8583,8592,8600,8608,8616,8624,8632,8639,8648,8664
#SArabic,1 
#SEnglish,1
#SUnicode,49
#Dots,12
636,148,641,161,642,169,643,175,643,178,643,181,643,182,643,183,643,184,643,185,644,185,644,185
#Tms,12
9161,9161,9185,9209,9225,9239,9250,9259,9269,9287,9311,9358
#SArabic,0 
#SEnglish,0
#SUnicode,48
#Dots,2
667,180,667,180
#Tms,2
9624,9648
