# Supplementary material for: Algorithm based on normal coordinate vectors with 16 segments for the data fusion from hand-written Arabic text implemented with MATLAB
Source: PeerJ Comput Sci. 2021 Sep 9;7:e705. doi: 10.7717/peerj-cs.705 (PMC8444069; doi:10.7717/peerj-cs.705)
Supplement: Supplemental Information 1 [file peerj-cs-07-705-s001.zip › ProjectAndDataset/DAD Dataset 159 Final/DAD - Numbers/testing/Writer-054,Nums(2).txt]

#WriterName,Writer-054
#SArabic,0 
#SEnglish,0
#SUnicode,48
#Dots,7
634,223,633,227,632,229,632,228,631,227,630,226,630,226
#Tms,7
0,0,0,63,74,84,98
#SArabic,1 
#SEnglish,1
#SUnicode,49
#Dots,13
594,207,593,219,594,223,594,225,594,228,595,231,596,234,596,236,596,237,596,236,595,235,594,234,594,234
#Tms,13
1123,1123,1134,1145,1156,1167,1178,1189,1200,1252,1263,1274,1296
#SArabic,2 
#SEnglish,2
#SUnicode,50
#Dots,34
556,204,556,203,536,205,531,208,529,210,529,212,529,214,529,215,531,218,533,220,535,222,538,224,542,226,544,228,546,229,548,231,550,232,551,233,552,234,553,234,554,235,555,235,556,236,557,237,557,238,556,238,555,238,554,239,553,239,552,239,551,239,550,239,549,239,549,239
#Tms,34
1789,1789,1800,1811,1822,1832,1843,1854,1865,1876,1887,1898,1909,1920,1931,1943,1954,1965,1968,1972,1977,1983,1986,1998,2052,2063,2076,2088,2092,2097,2101,2106,2112,2126
#SArabic,3 
#SEnglish,3
#SUnicode,51
#Dots,83
502,204,503,203,494,217,488,218,487,218,486,218,485,216,484,214,484,212,484,210,484,209,483,210,481,211,479,212,475,214,474,215,470,216,468,217,466,217,465,217,464,217,461,216,460,215,458,212,456,210,455,208,454,207,454,206,454,205,454,204,453,204,453,203,453,202,453,201,452,200,452,199,452,198,452,199,453,200,453,201,453,202,454,203,454,205,455,206,455,207,456,208,457,210,458,212,459,213,460,214,461,216,461,217,462,218,463,220,464,221,465,222,466,224,466,225,467,226,468,227,469,229,469,230,470,231,471,232,471,234,472,235,472,236,473,236,473,237,473,238,473,239,472,239,471,238,470,238,468,238,467,237,466,236,464,236,462,236,461,235,459,235,457,235,457,235
#Tms,83
2645,2645,2656,2667,2678,2689,2700,2711,2722,2733,2744,2794,2805,2816,2827,2838,2849,2859,2870,2881,2892,2903,2914,2925,2936,2947,2952,2958,2961,2967,2974,2976,2982,2985,2997,3000,3012,3081,3090,3096,3102,3105,3111,3117,3120,3126,3137,3141,3147,3150,3156,3159,3165,3171,3175,3180,3186,3189,3195,3201,3205,3210,3216,3219,3225,3231,3235,3240,3246,3249,3261,3295,3306,3309,3315,3321,3325,3330,3336,3340,3345,3348,3366
#SArabic,4 
#SEnglish,4
#SUnicode,52
#Dots,41
419,203,419,202,407,214,406,217,406,218,409,218,411,219,414,220,417,221,418,221,419,222,419,223,419,224,419,226,417,229,416,231,414,234,412,236,410,238,408,241,408,243,408,244,408,246,408,248,410,250,412,251,415,252,418,252,422,252,425,252,429,252,430,252,432,252,433,252,433,251,433,250,432,250,432,249,431,249,431,248,431,248
#Tms,41
3808,3808,3819,3831,3841,3853,3864,3875,3886,3897,3908,3919,3930,3940,3952,3962,3973,3985,3995,4006,4017,4029,4039,4051,4061,4072,4082,4093,4105,4116,4127,4137,4148,4161,4200,4221,4225,4230,4234,4239,4256
#SArabic,5 
#SEnglish,5
#SUnicode,53
#Dots,36
376,223,376,224,369,236,363,239,360,240,358,240,356,240,355,240,352,238,351,237,349,235,348,232,348,228,348,225,350,222,351,219,353,217,357,213,359,211,362,209,365,208,367,208,369,209,370,210,372,213,373,215,375,218,376,221,376,223,376,226,376,228,375,231,373,233,371,234,369,234,369,234
#Tms,36
5323,5323,5334,5345,5356,5367,5378,5389,5400,5411,5422,5434,5444,5456,5467,5478,5488,5499,5510,5521,5533,5543,5554,5565,5576,5587,5598,5609,5620,5631,5642,5653,5664,5674,5686,5707
#SArabic,6 
#SEnglish,6
#SUnicode,54
#Dots,29
287,200,287,201,309,203,319,204,323,204,324,204,325,204,325,205,325,206,325,207,324,210,324,213,324,216,323,218,323,221,323,224,323,226,324,228,324,231,325,236,325,239,325,241,325,242,325,241,325,240,324,239,323,237,323,236,323,236
#Tms,29
6848,6848,6859,6870,6881,6892,6903,6964,6979,6990,7001,7012,7023,7034,7045,7056,7067,7078,7089,7100,7111,7122,7135,7165,7180,7191,7202,7213,7235
#SArabic,7 
#SEnglish,7
#SUnicode,55
#Dots,28
270,212,270,210,267,233,265,239,264,241,262,243,261,244,260,246,259,247,258,248,257,248,256,247,255,245,254,242,253,237,251,233,250,226,249,222,248,218,247,215,247,213,246,211,246,210,246,209,245,209,244,210,243,211,243,211
#Tms,28
7778,7778,7789,7800,7811,7822,7833,7843,7854,7865,7876,7915,7926,7937,7948,7959,7970,7980,7992,8003,8014,8025,8036,8047,8089,8103,8114,8136
#SArabic,8 
#SEnglish,8
#SUnicode,56
#Dots,31
199,257,200,257,204,238,206,230,206,227,207,225,208,222,209,220,210,216,212,214,212,213,213,212,214,211,215,212,216,213,217,215,220,217,222,220,224,223,228,228,229,229,232,233,233,236,236,240,237,242,239,246,239,248,239,249,238,248,236,246,236,246
#Tms,31
8516,8516,8527,8538,8549,8560,8571,8582,8594,8605,8615,8626,8637,8686,8697,8708,8718,8729,8740,8751,8762,8773,8784,8795,8806,8817,8828,8839,8875,8886,8909
#SArabic,8 
#SEnglish,8
#SUnicode,56
#Dots,69
159,197,157,197,147,201,145,204,144,210,144,212,145,214,146,215,147,216,150,218,152,219,155,219,157,220,159,220,161,221,162,221,163,221,164,221,164,220,165,219,165,217,165,215,165,213,165,210,165,209,164,207,164,206,164,205,163,204,163,202,163,200,163,198,162,196,162,194,162,193,161,192,162,193,162,194,163,195,164,196,166,198,167,201,168,203,169,206,171,210,172,212,173,215,174,220,175,223,176,228,176,230,177,234,177,237,177,240,177,242,177,245,177,247,177,248,177,250,177,251,177,252,177,253,177,254,176,254,175,254,174,254,173,254,172,254,172,254
#Tms,69
9536,9536,9547,9559,9571,9582,9593,9604,9615,9626,9637,9648,9659,9670,9681,9692,9702,9713,9724,9735,9746,9757,9768,9779,9790,9801,9812,9822,9834,9845,9855,9866,9877,9888,9899,9910,9982,9995,10006,10017,10028,10039,10050,10061,10072,10083,10094,10104,10116,10127,10138,10149,10160,10171,10182,10193,10203,10214,10225,10236,10247,10258,10269,10300,10315,10327,10338,10349,10371
