# Supplementary material for: Algorithm based on normal coordinate vectors with 16 segments for the data fusion from hand-written Arabic text implemented with MATLAB
Source: PeerJ Comput Sci. 2021 Sep 9;7:e705. doi: 10.7717/peerj-cs.705 (PMC8444069; doi:10.7717/peerj-cs.705)
Supplement: Supplemental Information 1 [file peerj-cs-07-705-s001.zip › ProjectAndDataset/DAD Dataset 159 Final/DAD - Numbers/testing/Writer-054,Nums.txt]

#WriterName,Writer-054
#SArabic,0 
#SEnglish,0
#SUnicode,48
#Dots,3
678,191,678,191,678,191
#Tms,3
0,0,12
#SArabic,1 
#SEnglish,1
#SUnicode,49
#Dots,19
646,180,646,179,647,188,647,196,647,199,647,200,647,204,647,206,647,208,646,211,646,213,646,215,646,216,646,217,646,216,645,214,645,213,645,212,645,212
#Tms,19
1457,1457,1467,1478,1489,1500,1512,1523,1533,1545,1556,1567,1578,1589,1655,1665,1669,1675,1688
#SArabic,2 
#SEnglish,2
#SUnicode,50
#Dots,38
605,179,586,177,582,177,580,177,577,179,576,179,575,180,575,182,574,183,574,184,574,186,575,188,576,190,579,193,582,195,585,198,587,200,590,202,592,204,595,206,597,208,599,210,600,211,601,211,602,212,603,213,604,214,605,215,605,216,606,216,606,217,605,217,604,216,603,215,601,214,600,213,599,212,599,212
#Tms,38
2198,2198,2209,2219,2231,2242,2252,2263,2275,2286,2297,2308,2319,2330,2341,2351,2362,2373,2384,2395,2407,2417,2419,2425,2427,2435,2443,2454,2473,2484,2499,2547,2564,2572,2578,2584,2587,2604
#SArabic,3 
#SEnglish,3
#SUnicode,51
#Dots,73
548,165,548,165,542,178,536,180,534,180,533,180,531,180,529,178,529,177,528,175,528,174,527,174,527,175,525,176,523,177,522,178,520,179,517,180,515,181,512,181,510,181,507,181,502,180,499,179,496,176,495,175,493,174,493,173,492,172,492,171,492,170,492,169,491,169,491,168,491,167,491,166,491,167,492,168,492,169,492,170,493,171,494,173,494,174,495,176,496,177,497,179,498,180,499,182,500,184,501,186,502,188,503,190,504,192,505,194,506,196,506,198,507,200,508,202,508,204,509,206,509,207,509,209,510,210,510,212,510,213,510,214,511,215,511,216,511,217,511,218,511,217,510,216,510,216
#Tms,73
3215,3215,3225,3237,3247,3258,3269,3280,3291,3302,3313,3354,3370,3380,3391,3402,3413,3425,3436,3446,3457,3468,3480,3490,3502,3513,3524,3535,3546,3557,3568,3583,3589,3591,3603,3618,3711,3722,3728,3732,3736,3741,3748,3750,3761,3763,3767,3772,3778,3780,3787,3792,3796,3801,3807,3810,3817,3819,3826,3831,3834,3840,3847,3849,3856,3861,3864,3870,3879,3901,3947,3967,3980
#SArabic,4 
#SEnglish,4
#SUnicode,52
#Dots,37
453,174,437,188,436,191,436,192,436,193,437,194,438,195,440,196,443,197,446,197,449,198,449,199,450,199,450,200,450,202,449,204,448,206,446,209,444,212,442,216,442,217,441,219,441,220,443,222,444,222,447,223,451,224,455,224,460,224,463,224,467,224,468,224,468,223,469,222,469,221,469,220,469,220
#Tms,37
5120,5120,5131,5142,5153,5164,5175,5186,5197,5208,5219,5230,5241,5252,5263,5274,5285,5296,5307,5319,5330,5340,5351,5362,5373,5384,5395,5406,5417,5428,5440,5451,5462,5511,5522,5533,5555
#SArabic,5 
#SEnglish,5
#SUnicode,53
#Dots,43
415,202,415,203,396,212,389,212,386,212,384,212,382,211,380,210,379,208,378,207,378,205,378,204,379,201,380,199,381,197,382,195,384,192,388,189,390,187,393,186,396,185,400,184,401,184,405,184,407,184,408,185,410,186,411,187,412,188,413,190,414,192,415,192,416,194,416,196,416,197,416,199,414,201,412,203,410,204,406,205,403,206,400,206,400,206
#Tms,43
6059,6059,6069,6080,6091,6102,6113,6124,6135,6146,6157,6168,6179,6189,6201,6211,6222,6233,6244,6255,6266,6277,6288,6299,6310,6322,6332,6343,6355,6365,6377,6387,6398,6409,6420,6431,6442,6453,6464,6475,6486,6497,6518
#SArabic,6 
#SEnglish,6
#SUnicode,54
#Dots,27
323,174,344,175,349,175,353,176,354,176,356,176,357,176,357,177,357,178,357,179,356,182,356,184,356,188,355,191,354,196,354,199,353,201,353,204,353,207,353,209,353,212,353,214,353,217,353,219,353,220,353,219,353,219
#Tms,27
9545,9545,9557,9568,9579,9590,9601,9757,9769,9780,9790,9801,9812,9823,9834,9845,9856,9867,9878,9889,9900,9911,9921,9933,9944,10041,10064
#SArabic,7 
#SEnglish,7
#SUnicode,55
#Dots,29
318,183,312,194,311,197,309,201,308,204,307,206,306,208,305,211,304,212,303,213,302,214,301,215,300,215,300,214,299,213,298,211,298,209,297,206,296,203,296,197,295,193,294,189,293,185,292,180,292,178,292,177,291,177,291,176,291,176
#Tms,29
11323,11324,11335,11346,11357,11367,11378,11389,11400,11411,11425,11442,11502,11513,11524,11535,11546,11557,11568,11579,11589,11601,11611,11623,11634,11645,11656,11667,11748
#SArabic,8 
#SEnglish,8
#SUnicode,56
#Dots,38
251,218,251,206,252,204,253,200,254,197,255,194,255,192,256,190,256,189,256,187,257,186,257,185,258,185,258,184,258,183,259,183,259,184,259,185,260,186,261,188,263,190,264,191,266,194,267,196,269,199,269,200,271,203,272,205,273,207,274,208,276,210,277,212,278,213,279,214,278,214,278,213,276,212,276,212
#Tms,38
12359,12359,12370,12381,12392,12404,12415,12426,12437,12449,12459,12472,12486,12497,12517,12559,12571,12583,12594,12605,12616,12627,12639,12650,12661,12671,12683,12694,12704,12716,12727,12738,12749,12761,12804,12815,12826,12849
#SArabic,9
#SEnglish,9
#SUnicode,57
#Dots,111
222,175,221,175,209,182,208,186,207,186,207,187,207,188,207,189,207,190,207,192,207,193,207,192,207,191,207,190,206,190,205,190,204,190,204,189,204,190,204,191,205,191,205,193,205,194,206,195,207,196,207,197,209,198,210,199,213,200,215,201,216,202,218,202,220,202,221,202,222,202,223,202,223,201,224,201,224,200,225,200,225,199,226,198,226,197,227,196,227,195,227,193,227,192,227,190,227,189,228,188,228,186,228,185,228,184,227,182,227,181,227,180,227,179,227,178,226,177,226,176,226,175,225,175,225,174,225,173,225,172,224,172,225,172,225,173,226,174,226,175,227,176,228,178,229,180,230,182,230,183,231,185,231,186,232,189,232,190,233,192,233,193,233,195,234,197,234,198,234,200,234,201,234,204,234,205,234,207,235,209,235,210,235,213,235,216,235,218,235,220,235,222,236,224,236,225,236,227,236,228,236,230,237,232,237,233,237,235,237,237,237,238,237,239,237,241,236,240,236,239,236,239
#Tms,111
13811,13811,13823,13834,13846,13857,13868,13879,13890,13901,13921,13969,13991,14166,14196,14232,14253,14307,14557,14574,14585,14596,14607,14618,14629,14640,14650,14661,14672,14683,14694,14705,14716,14728,14738,14749,14785,14795,14808,14819,14830,14842,14853,14864,14875,14885,14897,14908,14920,14931,14941,14952,14963,14974,14984,14998,15013,15025,15035,15055,15112,15126,15139,15472,15502,15517,15690,15706,15716,15727,15738,15749,15760,15771,15782,15793,15804,15815,15826,15836,15847,15858,15869,15880,15891,15902,15914,15925,15936,15947,15957,15968,15979,15990,16001,16012,16023,16034,16045,16056,16067,16078,16088,16099,16110,16121,16132,16143,16227,16238,16260
