# Supplementary material for: Algorithm based on normal coordinate vectors with 16 segments for the data fusion from hand-written Arabic text implemented with MATLAB
Source: PeerJ Comput Sci. 2021 Sep 9;7:e705. doi: 10.7717/peerj-cs.705 (PMC8444069; doi:10.7717/peerj-cs.705)
Supplement: Supplemental Information 1 [file peerj-cs-07-705-s001.zip › ProjectAndDataset/DAD Dataset 159 Final/DAD - Numbers/testing/Writer-055,Nums(4).txt]

#WriterName,Writer-055
#SArabic,0 
#SEnglish,0
#SUnicode,48
#Dots,3
620,249,614,250,614,250
#Tms,3
0,0,10
#SArabic,1 
#SEnglish,1
#SUnicode,49
#Dots,7
557,215,571,261,572,262,573,265,573,267,573,268,573,268
#Tms,7
466,466,476,486,496,506,525
#SArabic,2 
#SEnglish,2
#SUnicode,50
#Dots,18
529,220,503,222,502,224,502,226,503,230,505,235,509,241,512,245,518,252,520,255,523,259,525,261,525,262,526,263,526,264,526,265,525,265,525,265
#Tms,18
1091,1091,1100,1110,1120,1129,1140,1149,1159,1169,1179,1189,1192,1198,1204,1214,1235,1245
#SArabic,3 
#SEnglish,3
#SUnicode,51
#Dots,70
481,217,479,237,479,238,479,239,478,239,477,238,476,238,474,236,471,234,470,233,468,231,468,230,466,228,466,227,465,226,465,227,465,229,465,230,465,231,465,232,465,233,464,234,464,235,463,235,462,236,461,236,460,236,459,236,458,236,457,236,456,236,455,235,455,234,454,234,453,233,453,232,452,231,452,230,451,229,451,228,451,227,451,225,450,224,450,223,450,222,450,223,450,224,450,226,450,228,450,230,451,232,451,235,452,238,453,241,454,244,455,247,456,249,456,250,457,252,458,254,459,256,461,259,462,261,463,262,464,263,464,264,465,264,465,265,466,265,466,265
#Tms,70
1642,1642,1652,1662,1690,1699,1709,1719,1729,1738,1746,1755,1763,1772,1781,1831,1840,1846,1849,1855,1861,1870,1874,1879,1888,1895,1900,1904,1915,1918,1925,1930,1934,1939,1945,1948,1955,1960,1964,1969,1975,1978,1985,1994,2005,2054,2059,2062,2068,2075,2077,2084,2089,2092,2098,2105,2107,2114,2119,2122,2128,2138,2144,2149,2152,2158,2165,2167,2179,2197
#SArabic,4 
#SEnglish,4
#SUnicode,52
#Dots,42
411,219,395,235,395,236,396,237,399,238,400,238,403,239,405,239,406,240,406,241,406,242,406,245,406,246,404,250,402,254,400,257,399,258,398,261,398,262,397,263,397,264,398,265,400,266,402,267,406,269,409,270,411,271,414,271,417,272,420,273,422,274,425,275,427,275,429,276,430,276,432,276,433,276,434,276,435,275,437,274,438,273,438,273
#Tms,42
2644,2644,2655,2664,2674,2684,2693,2702,2710,2719,2731,2740,2748,2756,2764,2773,2781,2790,2799,2808,2816,2825,2833,2842,2850,2854,2860,2863,2869,2875,2878,2886,2890,2893,2899,2906,2908,2915,2920,2923,2929,2939
#SArabic,5 
#SEnglish,5
#SUnicode,53
#Dots,29
371,228,357,244,358,248,358,250,361,254,363,256,364,257,366,257,369,257,372,256,373,255,375,253,376,252,378,249,379,246,380,242,380,239,380,238,379,235,379,234,377,233,374,231,371,231,370,230,366,230,363,231,362,232,360,233,360,233
#Tms,29
3421,3421,3431,3441,3451,3461,3471,3481,3491,3500,3508,3517,3526,3534,3543,3551,3560,3568,3577,3586,3594,3603,3611,3619,3627,3635,3644,3652,3668
#SArabic,6 
#SEnglish,6
#SUnicode,54
#Dots,22
287,224,319,220,321,220,322,221,322,222,322,223,323,226,323,228,323,235,324,247,325,250,326,256,326,258,326,262,326,264,326,267,326,270,326,271,326,272,325,272,324,272,324,272
#Tms,22
4058,4058,4067,4081,4093,4102,4112,4122,4132,4141,4149,4158,4167,4176,4184,4193,4202,4210,4219,4231,4240,4257
#SArabic,7 
#SEnglish,7
#SUnicode,55
#Dots,11
262,228,269,261,270,261,272,258,278,245,279,233,280,223,279,218,279,217,280,217,280,217
#Tms,11
4651,4651,4676,4700,4725,4749,4775,4798,4820,4843,4886
#SArabic,8 
#SEnglish,8
#SUnicode,56
#Dots,27
244,265,239,240,236,235,233,230,230,225,229,223,224,218,223,217,222,217,222,218,222,219,222,223,221,228,221,236,219,246,219,249,218,255,217,258,216,261,216,263,215,265,215,266,215,268,215,269,215,270,215,271,215,271
#Tms,27
5590,5590,5600,5610,5620,5630,5640,5650,5660,5692,5701,5711,5721,5730,5741,5749,5758,5767,5776,5784,5793,5801,5810,5819,5827,5836,5859
#SArabic,9
#SEnglish,9
#SUnicode,57
#Dots,42
179,213,163,209,160,211,159,214,158,217,158,220,159,223,161,226,164,228,167,229,170,229,172,229,175,229,176,228,178,226,180,224,181,221,182,218,182,216,182,213,181,211,181,210,180,210,180,211,180,215,181,217,182,225,183,232,184,236,185,242,186,248,187,252,187,255,187,256,188,260,188,262,189,264,190,266,191,266,192,267,193,267,193,267
#Tms,42
6302,6302,6311,6322,6331,6341,6351,6361,6371,6380,6389,6398,6406,6414,6424,6432,6441,6449,6458,6466,6476,6484,6492,6529,6538,6546,6555,6564,6573,6581,6590,6598,6607,6616,6625,6633,6642,6650,6659,6668,6676,6693
