# Supplementary material for: Algorithm based on normal coordinate vectors with 16 segments for the data fusion from hand-written Arabic text implemented with MATLAB
Source: PeerJ Comput Sci. 2021 Sep 9;7:e705. doi: 10.7717/peerj-cs.705 (PMC8444069; doi:10.7717/peerj-cs.705)
Supplement: Supplemental Information 1 [file peerj-cs-07-705-s001.zip › ProjectAndDataset/DAD Dataset 159 Final/DAD - Numbers/testing/Writer-055,Nums(8).txt]

#WriterName,Writer-055
#SArabic,0 
#SEnglish,0
#SUnicode,48
#Dots,2
521,270,521,270
#Tms,2
0,9
#SArabic,1 
#SEnglish,1
#SUnicode,49
#Dots,9
473,240,481,282,482,286,483,289,485,292,485,294,486,295,486,296,486,296
#Tms,9
617,617,627,637,647,657,667,676,687
#SArabic,2 
#SEnglish,2
#SUnicode,50
#Dots,9
448,248,425,248,424,254,430,267,436,278,445,289,452,298,454,301,454,301
#Tms,9
1106,1106,1133,1158,1183,1208,1233,1255,1298
#SArabic,3 
#SEnglish,3
#SUnicode,51
#Dots,46
408,245,409,263,406,264,402,263,397,258,393,252,392,251,390,255,388,259,386,260,386,261,385,261,382,259,378,255,374,251,370,246,368,243,367,242,367,243,368,244,371,252,372,256,373,259,376,267,377,270,378,273,379,276,380,278,381,280,382,281,382,282,383,284,384,286,385,287,386,289,387,290,388,291,389,292,390,293,390,294,391,294,391,295,392,295,392,296,392,297,392,297
#Tms,46
1990,1991,2015,2041,2068,2099,2127,2156,2174,2191,2206,2220,2234,2249,2265,2280,2295,2309,2342,2357,2372,2375,2381,2396,2396,2402,2405,2411,2417,2420,2426,2432,2435,2441,2447,2450,2456,2462,2465,2470,2477,2480,2486,2492,2501,2544
#SArabic,4 
#SEnglish,4
#SUnicode,52
#Dots,16
346,246,333,253,340,257,347,259,348,262,343,269,329,279,326,282,327,285,332,287,339,291,345,293,351,295,360,296,369,295,369,295
#Tms,16
3047,3047,3071,3096,3119,3144,3167,3188,3210,3232,3253,3273,3296,3317,3339,3381
#SArabic,5 
#SEnglish,5
#SUnicode,53
#Dots,13
288,263,277,278,282,283,290,285,297,284,301,281,302,275,301,269,296,263,290,262,284,263,282,265,282,265
#Tms,13
3872,3872,3896,3920,3944,3968,3989,4011,4032,4053,4075,4097,4139
#SArabic,6 
#SEnglish,6
#SUnicode,54
#Dots,11
238,256,263,253,264,254,264,261,261,276,260,283,260,290,259,294,259,296,258,296,258,296
#Tms,11
4526,4526,4551,4574,4599,4620,4642,4663,4685,4706,4749
#SArabic,7 
#SEnglish,7
#SUnicode,55
#Dots,12
206,262,214,286,218,290,220,291,222,290,225,285,228,271,231,255,233,250,233,249,232,251,232,251
#Tms,12
5204,5204,5228,5252,5275,5300,5324,5349,5374,5399,5422,5464
#SArabic,8 
#SEnglish,8
#SUnicode,56
#Dots,13
191,294,186,261,184,256,183,254,182,255,178,263,170,282,167,291,166,297,165,299,165,300,166,299,166,299
#Tms,13
5876,5876,5900,5924,5948,5973,5997,6021,6046,6067,6088,6109,6152
#SArabic,9
#SEnglish,9
#SUnicode,57
#Dots,22
152,256,143,249,137,254,134,261,135,269,141,273,149,273,154,269,156,263,156,256,155,253,155,252,155,253,156,263,157,277,158,283,158,292,158,302,157,307,158,309,160,307,160,307
#Tms,22
6575,6575,6600,6626,6650,6674,6700,6723,6744,6766,6787,6808,6830,6851,6873,6895,6917,6939,6960,6982,7004,7046
