# Supplementary material for: Algorithm based on normal coordinate vectors with 16 segments for the data fusion from hand-written Arabic text implemented with MATLAB
Source: PeerJ Comput Sci. 2021 Sep 9;7:e705. doi: 10.7717/peerj-cs.705 (PMC8444069; doi:10.7717/peerj-cs.705)
Supplement: Supplemental Information 1 [file peerj-cs-07-705-s001.zip › ProjectAndDataset/DAD Dataset 159 Final/DAD - Numbers/testing/Writer-056,Nums(1).txt]

#WriterName,Writer-056
#SArabic,0 
#SEnglish,0
#SUnicode,48
#Dots,6
712,260,710,270,710,271,710,272,709,272,709,272
#Tms,6
0,0,3,14,23,36
#SArabic,1 
#SEnglish,1
#SUnicode,49
#Dots,7
642,241,642,240,644,262,644,268,645,271,644,272,644,272
#Tms,7
1088,1088,1100,1111,1122,1133,1155
#SArabic,2 
#SEnglish,2
#SUnicode,50
#Dots,21
593,253,592,253,570,259,567,261,566,262,566,263,565,265,565,266,566,270,567,272,571,274,572,275,578,276,581,277,583,278,584,278,586,280,587,281,587,282,588,282,588,282
#Tms,21
2543,2543,2554,2565,2576,2587,2598,2609,2620,2631,2642,2653,2664,2675,2686,2697,2708,2723,2734,2745,2766
#SArabic,4 
#SEnglish,4
#SUnicode,52
#Dots,16
445,257,439,261,437,271,439,274,434,282,435,285,438,286,442,287,446,287,450,287,454,287,455,287,456,288,457,288,457,289,457,289
#Tms,16
5171,5171,5181,5192,5203,5214,5224,5235,5246,5257,5268,5280,5295,5312,5323,5366
#SArabic,5 
#SEnglish,5
#SUnicode,53
#Dots,18
394,260,401,257,406,258,398,278,383,279,382,277,381,274,381,270,385,265,386,264,393,260,397,258,400,257,402,257,402,256,402,257,401,258,401,258
#Tms,18
5817,5817,5828,5840,5851,5862,5873,5884,5895,5906,5917,5928,5939,5950,5960,5979,5993,6017
#SArabic,6 
#SEnglish,6
#SUnicode,54
#Dots,35
340,271,337,261,336,259,335,258,335,256,334,254,333,253,333,252,333,251,332,251,332,250,332,249,332,248,332,247,331,247,331,246,331,245,331,244,330,244,329,243,328,243,327,243,326,243,325,242,323,242,320,241,319,241,317,240,316,240,315,239,314,239,313,239,312,239,311,239,311,239
#Tms,35
7020,7020,7031,7043,7053,7064,7076,7086,7097,7108,7427,7556,7610,7649,7660,7685,7709,8486,8504,8555,8571,8581,8592,8603,8614,8625,8636,8647,8659,8670,8681,8692,8702,8715,8736
#SArabic,7 
#SEnglish,7
#SUnicode,55
#Dots,22
293,249,292,250,279,268,276,272,275,273,275,272,274,271,273,269,270,264,270,262,267,255,265,251,264,247,264,244,263,242,263,239,262,238,262,237,262,238,262,240,262,243,262,243
#Tms,22
10668,10669,10679,10690,10701,10733,10745,10755,10767,10778,10788,10799,10810,10821,10832,10843,10854,10864,10898,10909,10920,10943
#SArabic,8 
#SEnglish,8
#SUnicode,56
#Dots,23
244,280,243,279,236,270,232,264,230,261,229,260,228,259,228,258,228,259,228,260,227,263,226,269,225,271,223,278,222,282,221,287,220,289,220,291,219,291,219,292,219,291,219,290,219,290
#Tms,23
11415,11416,11426,11437,11449,11460,11471,11482,11534,11546,11557,11568,11579,11590,11602,11613,11623,11634,11645,11656,11672,11683,11705
#SArabic,9
#SEnglish,9
#SUnicode,57
#Dots,55
202,260,206,260,200,271,196,273,195,273,194,273,192,273,191,272,191,271,190,269,190,266,190,265,190,263,190,261,190,260,191,259,192,257,193,256,194,256,195,255,196,254,197,254,198,254,199,255,200,256,201,257,201,258,202,258,202,259,203,260,203,261,204,263,204,264,205,266,205,268,206,270,206,273,206,274,206,276,206,277,207,278,207,279,207,280,207,281,206,282,206,284,205,285,204,287,203,289,203,290,202,290,201,290,200,290,199,289,199,289
#Tms,55
12816,12816,12828,12839,12850,12860,12871,12883,12893,12904,12915,12926,12937,12948,12959,12969,12981,12991,13002,13013,13024,13064,13085,13100,13116,13133,13154,13165,13176,13187,13198,13209,13221,13231,13242,13253,13264,13275,13286,13297,13308,13379,13403,13414,13425,13436,13447,13458,13469,13480,13491,13502,13513,13524,13546
