# Supplementary material for: Algorithm based on normal coordinate vectors with 16 segments for the data fusion from hand-written Arabic text implemented with MATLAB
Source: PeerJ Comput Sci. 2021 Sep 9;7:e705. doi: 10.7717/peerj-cs.705 (PMC8444069; doi:10.7717/peerj-cs.705)
Supplement: Supplemental Information 1 [file peerj-cs-07-705-s001.zip › ProjectAndDataset/DAD Dataset 159 Final/DAD - Numbers/testing/Writer-057,Nums(7).txt]

#WriterName,Writer-057
#SArabic,0 
#SEnglish,0
#SUnicode,48
#Dots,3
666,260,664,262,664,262
#Tms,3
0,0,11
#SArabic,1 
#SEnglish,1
#SUnicode,49
#Dots,9
622,254,621,253,621,253,621,254,626,266,629,271,629,272,629,273,629,273
#Tms,9
635,635,646,657,668,679,690,708,725
#SArabic,2 
#SEnglish,2
#SUnicode,50
#Dots,16
603,258,603,257,600,256,591,263,591,264,593,265,594,266,596,267,597,268,599,269,600,270,601,271,602,272,602,273,602,274,602,274
#Tms,16
1452,1452,1463,1474,1485,1496,1507,1518,1528,1539,1551,1562,1573,1584,1601,1617
#SArabic,3 
#SEnglish,3
#SUnicode,51
#Dots,42
565,251,565,250,566,250,568,260,565,262,563,262,562,261,561,260,561,259,560,259,560,258,560,259,559,259,558,260,556,260,555,261,554,261,553,260,553,259,552,259,552,258,553,259,554,260,554,261,555,262,556,263,556,264,557,265,558,266,559,267,560,268,560,269,561,269,562,270,562,271,563,272,564,273,564,274,565,274,565,275,565,276,565,276
#Tms,42
2012,2012,2023,2034,2045,2056,2071,2085,2098,2113,2124,2143,2154,2164,2176,2187,2201,2212,2231,2242,2244,2305,2317,2321,2325,2332,2335,2340,2343,2350,2355,2359,2364,2370,2373,2381,2391,2395,2401,2403,2415,2444
#SArabic,4 
#SEnglish,4
#SUnicode,52
#Dots,15
529,254,525,258,524,264,527,265,522,272,522,273,522,275,523,277,526,278,527,278,530,279,532,279,534,279,535,280,535,280
#Tms,15
2939,2939,2950,2961,2972,2983,2994,3006,3016,3027,3038,3048,3059,3071,3092
#SArabic,5 
#SEnglish,5
#SUnicode,53
#Dots,25
487,266,494,274,492,276,490,278,488,279,486,280,484,280,482,280,481,280,480,279,479,277,479,276,479,275,479,274,479,273,480,271,482,270,484,269,486,268,488,268,490,268,491,268,491,269,490,269,490,269
#Tms,25
3476,3476,3487,3498,3509,3520,3530,3541,3552,3563,3574,3585,3595,3606,3617,3628,3639,3650,3661,3672,3683,3697,3712,3724,3745
#SArabic,6 
#SEnglish,6
#SUnicode,54
#Dots,19
446,271,459,270,461,271,462,271,462,272,463,272,463,273,463,274,463,275,463,277,464,278,464,280,464,281,465,283,465,284,465,285,465,286,466,286,466,286
#Tms,19
4856,4856,4867,4878,4888,4900,4910,4922,4933,4944,4955,4966,4977,4987,4998,5009,5020,5031,5067
#SArabic,7 
#SEnglish,7
#SUnicode,55
#Dots,21
421,268,421,267,427,280,429,285,430,285,430,287,431,287,432,287,433,286,433,285,434,285,434,282,435,280,435,277,436,275,436,273,436,270,435,269,435,268,435,267,435,267
#Tms,21
5475,5475,5486,5497,5508,5519,5529,5580,5610,5625,5636,5647,5658,5669,5680,5691,5702,5714,5725,5740,5793
#SArabic,8 
#SEnglish,8
#SUnicode,56
#Dots,25
384,290,385,290,385,289,393,277,395,272,396,272,396,271,396,272,397,272,398,273,398,274,399,275,399,277,399,279,399,281,399,283,399,284,399,285,399,286,399,287,399,288,399,289,399,290,399,291,399,291
#Tms,25
6458,6458,6469,6480,6491,6502,6513,6567,6578,6589,6600,6611,6623,6634,6645,6656,6667,6678,6689,6700,6711,6722,6732,6746,6768
#SArabic,9
#SEnglish,9
#SUnicode,57
#Dots,33
359,271,359,272,351,277,349,275,348,273,349,271,349,270,350,269,351,269,353,268,354,268,355,268,356,268,356,269,357,271,358,273,358,274,358,276,359,278,360,281,360,283,361,284,361,286,361,289,362,290,362,292,362,294,363,295,363,296,363,297,364,298,364,299,364,299
#Tms,33
7319,7319,7330,7341,7352,7364,7374,7385,7396,7406,7418,7429,7440,7450,7462,7472,7484,7495,7506,7517,7528,7539,7550,7561,7572,7583,7593,7604,7615,7626,7638,7648,7670
