# Supplementary material for: Algorithm based on normal coordinate vectors with 16 segments for the data fusion from hand-written Arabic text implemented with MATLAB
Source: PeerJ Comput Sci. 2021 Sep 9;7:e705. doi: 10.7717/peerj-cs.705 (PMC8444069; doi:10.7717/peerj-cs.705)
Supplement: Supplemental Information 1 [file peerj-cs-07-705-s001.zip › ProjectAndDataset/DAD Dataset 159 Final/DAD - Numbers/testing/Writer-058,Nums(3).txt]

#WriterName,Writer-058
#SArabic,0 
#SEnglish,0
#SUnicode,48
#Dots,2
653,292,653,292
#Tms,2
0,11
#SArabic,1 
#SEnglish,1
#SUnicode,49
#Dots,12
609,285,616,297,618,302,620,305,620,306,621,307,621,308,620,308,618,308,617,308,616,307,616,307
#Tms,12
409,409,432,449,462,472,474,537,555,559,562,583
#SArabic,3 
#SEnglish,3
#SUnicode,51
#Dots,41
543,285,527,291,525,292,523,293,519,293,514,292,513,291,511,290,507,288,505,286,502,285,501,284,500,284,501,285,501,287,503,289,505,293,510,298,513,302,517,306,518,307,520,309,521,310,521,311,522,312,523,313,524,314,525,315,525,316,527,318,527,319,527,320,528,320,528,321,528,322,529,322,528,322,527,322,526,322,525,322,525,322
#Tms,41
2030,2031,2051,2071,2084,2094,2103,2113,2123,2133,2143,2153,2176,2250,2268,2288,2300,2311,2322,2330,2340,2341,2343,2345,2364,2365,2367,2369,2381,2400,2403,2412,2417,2420,2434,2493,2533,2559,2561,2562,2577
#SArabic,4 
#SEnglish,4
#SUnicode,52
#Dots,56
438,288,422,289,421,289,420,290,420,291,420,292,422,293,425,294,429,294,430,295,435,295,436,296,441,296,442,296,446,297,447,297,450,297,451,297,452,297,452,298,451,298,451,299,450,300,449,301,445,303,444,304,443,305,439,307,438,308,434,311,434,312,432,314,432,315,432,316,432,317,432,318,433,319,434,319,435,320,436,320,438,320,440,321,441,321,443,321,449,321,450,321,452,321,453,321,454,320,455,320,456,320,457,319,457,318,457,317,456,316,456,316
#Tms,56
3346,3346,3355,3364,3382,3399,3408,3418,3427,3445,3454,3461,3469,3484,3492,3507,3516,3524,3546,3572,3580,3588,3597,3609,3617,3625,3634,3642,3649,3658,3671,3679,3695,3698,3700,3710,3712,3714,3716,3733,3735,3737,3741,3758,3776,3779,3783,3787,3790,3804,3806,3808,3812,3821,3823,3839
#SArabic,5 
#SEnglish,5
#SUnicode,53
#Dots,24
375,284,366,299,373,301,376,301,381,301,387,300,388,299,389,298,389,297,389,295,388,293,387,291,386,290,385,288,384,287,383,286,382,285,381,284,379,284,378,284,377,283,373,283,372,283,372,283
#Tms,24
4309,4309,4322,4334,4347,4359,4372,4382,4394,4402,4410,4419,4432,4441,4450,4458,4479,4488,4495,4505,4516,4524,4534,4550
#SArabic,6 
#SEnglish,6
#SUnicode,54
#Dots,29
289,281,318,280,318,279,319,279,320,280,321,281,321,282,322,282,323,285,324,285,326,288,327,289,329,293,330,294,331,297,333,299,334,301,337,304,337,305,338,306,339,307,340,308,341,310,342,310,342,311,341,311,340,310,338,309,338,309
#Tms,29
4969,4969,4984,5000,5028,5049,5058,5070,5079,5087,5095,5104,5113,5127,5136,5144,5152,5160,5175,5184,5192,5202,5209,5222,5231,5260,5279,5288,5304
#SArabic,7 
#SEnglish,7
#SUnicode,55
#Dots,29
264,276,269,294,272,298,274,301,276,305,276,307,276,308,277,308,277,309,276,308,275,308,273,306,272,305,268,303,267,302,262,298,261,297,256,293,254,292,250,287,249,286,248,285,246,283,245,282,244,281,243,280,242,280,242,281,242,281
#Tms,29
5716,5716,5731,5742,5752,5761,5771,5781,5805,5833,5845,5854,5869,5878,5886,5894,5907,5916,5931,5940,5947,5956,5964,5972,5979,5995,6024,6085,6103
#SArabic,8 
#SEnglish,8
#SUnicode,56
#Dots,29
221,311,203,289,201,287,200,286,199,285,199,284,198,283,197,283,197,282,196,282,195,282,195,283,194,285,193,289,193,292,193,295,193,303,192,304,192,306,191,310,191,311,190,315,190,316,189,318,189,320,188,320,188,321,187,320,187,320
#Tms,29
6444,6444,6456,6465,6475,6483,6491,6506,6520,6528,6573,6594,6613,6624,6635,6644,6653,6661,6669,6677,6692,6701,6716,6725,6734,6742,6755,6844,6874
#SArabic,9
#SEnglish,9
#SUnicode,57
#Dots,49
158,274,141,269,139,270,135,273,134,273,133,275,133,277,133,279,133,281,134,282,136,284,138,285,140,286,142,286,147,285,148,285,151,283,152,282,153,280,154,280,154,277,154,276,155,274,155,271,155,269,155,268,155,267,155,268,155,269,155,270,155,274,156,275,156,280,156,282,157,286,157,288,158,292,159,293,159,295,160,298,161,299,161,301,162,301,162,302,162,303,162,304,162,305,161,305,161,305
#Tms,49
7436,7436,7446,7456,7465,7475,7484,7496,7506,7520,7530,7539,7549,7559,7568,7582,7592,7602,7610,7621,7629,7645,7654,7662,7671,7687,7696,7751,7759,7767,7775,7789,7798,7812,7821,7829,7838,7846,7854,7862,7875,7884,7899,7907,7915,7942,7976,7985,8004
