# Supplementary material for: Algorithm based on normal coordinate vectors with 16 segments for the data fusion from hand-written Arabic text implemented with MATLAB
Source: PeerJ Comput Sci. 2021 Sep 9;7:e705. doi: 10.7717/peerj-cs.705 (PMC8444069; doi:10.7717/peerj-cs.705)
Supplement: Supplemental Information 1 [file peerj-cs-07-705-s001.zip › ProjectAndDataset/DAD Dataset 159 Final/DAD - Numbers/testing/Writer-058,Nums(8).txt]

#WriterName,Writer-058
#SArabic,0 
#SEnglish,0
#SUnicode,48
#Dots,2
683,270,683,270
#Tms,2
0,10
#SArabic,1 
#SEnglish,1
#SUnicode,49
#Dots,9
634,260,645,284,646,286,647,289,648,290,648,291,647,291,646,291,646,291
#Tms,9
462,462,476,494,505,583,608,611,626
#SArabic,2 
#SEnglish,2
#SUnicode,50
#Dots,24
590,265,577,267,576,269,576,270,577,272,577,273,581,276,583,277,591,281,593,282,600,284,603,285,607,286,608,287,610,288,611,288,613,289,614,289,615,289,616,290,617,290,617,289,616,288,616,288
#Tms,24
1191,1191,1200,1213,1222,1234,1244,1253,1262,1276,1285,1295,1305,1306,1307,1316,1319,1321,1323,1342,1345,1431,1446,1462
#SArabic,3 
#SEnglish,3
#SUnicode,51
#Dots,72
535,258,518,263,517,262,516,261,515,261,515,260,515,261,516,261,516,263,516,264,517,265,516,267,516,268,514,269,512,270,510,271,509,271,505,270,504,270,499,268,497,267,495,266,494,266,493,265,492,264,489,262,488,262,487,261,487,260,486,260,485,260,486,260,486,261,487,262,488,263,489,264,490,265,491,266,492,267,493,268,494,270,496,271,497,272,498,274,500,275,501,277,503,278,504,280,506,282,507,283,509,285,510,286,512,288,513,289,517,294,518,295,519,297,520,298,521,299,521,300,522,301,523,301,523,302,524,303,524,304,525,304,525,305,526,305,525,305,522,304,521,303,521,303
#Tms,72
2021,2021,2034,2043,2052,2065,2100,2111,2120,2130,2139,2149,2166,2175,2183,2191,2205,2213,2221,2229,2243,2245,2247,2249,2268,2285,2288,2292,2298,2301,2355,2378,2387,2392,2394,2395,2397,2399,2412,2413,2415,2417,2440,2442,2444,2446,2459,2469,2475,2480,2486,2492,2497,2503,2518,2518,2522,2529,2532,2535,2538,2544,2547,2550,2570,2576,2597,2600,2664,2680,2683,2707
#SArabic,4 
#SEnglish,4
#SUnicode,52
#Dots,43
413,257,406,269,408,269,413,270,419,271,427,271,433,271,436,271,439,271,442,271,441,272,440,272,437,274,436,275,433,277,431,278,428,281,427,282,424,285,423,286,422,288,422,289,423,291,423,292,424,293,428,295,429,296,436,297,438,297,446,298,448,298,455,298,457,298,459,298,461,298,462,297,464,297,465,297,466,296,467,295,467,294,467,293,467,293
#Tms,43
3418,3418,3436,3454,3469,3479,3488,3497,3507,3517,3584,3596,3607,3620,3629,3642,3650,3666,3675,3683,3691,3700,3707,3715,3725,3734,3744,3753,3768,3777,3784,3793,3801,3808,3810,3812,3814,3832,3833,3835,3837,3857,3869
#SArabic,5 
#SEnglish,5
#SUnicode,53
#Dots,31
363,271,346,282,348,284,349,285,354,287,355,287,361,287,362,287,366,287,368,286,370,284,370,283,371,281,371,280,372,278,372,277,372,274,371,273,370,271,369,270,367,268,366,267,363,266,362,266,360,265,359,265,357,264,356,264,354,265,351,265,351,265
#Tms,31
4630,4631,4640,4651,4660,4674,4684,4698,4708,4717,4726,4737,4745,4761,4769,4784,4794,4802,4810,4825,4833,4841,4849,4861,4871,4886,4895,4910,4918,4926,4943
#SArabic,6 
#SEnglish,6
#SUnicode,54
#Dots,29
253,268,283,265,285,265,286,265,289,265,290,266,294,267,296,268,299,270,299,271,302,274,303,275,306,279,308,282,311,286,312,287,314,290,315,291,316,294,317,294,318,296,318,297,319,298,320,298,320,299,321,299,320,299,318,299,318,299
#Tms,29
5309,5310,5319,5329,5340,5350,5360,5370,5380,5392,5401,5416,5424,5433,5442,5455,5463,5478,5487,5494,5502,5517,5526,5533,5547,5564,5605,5613,5631
#SArabic,7 
#SEnglish,7
#SUnicode,55
#Dots,31
219,258,229,285,230,287,231,291,231,292,231,294,231,295,231,296,230,296,229,295,227,295,227,294,224,293,224,292,220,289,219,289,215,285,213,284,212,282,207,278,206,277,202,273,201,271,198,268,198,267,196,265,195,264,193,262,192,261,191,260,191,260
#Tms,31
6117,6117,6128,6139,6153,6162,6176,6193,6216,6237,6245,6255,6262,6280,6289,6298,6306,6314,6322,6330,6343,6351,6368,6377,6386,6393,6407,6415,6424,6433,6503
#SArabic,8 
#SEnglish,8
#SUnicode,56
#Dots,34
187,295,158,274,155,272,151,267,149,263,147,260,147,259,146,258,146,259,146,262,146,264,146,265,146,270,146,272,146,274,147,279,147,281,146,286,146,288,144,292,144,294,142,296,142,297,141,298,141,299,140,299,140,300,140,301,139,301,139,302,138,302,136,302,134,301,134,301
#Tms,34
6842,6842,6864,6881,6894,6903,6913,6922,7008,7017,7025,7036,7044,7052,7060,7067,7083,7092,7100,7109,7122,7131,7139,7147,7155,7163,7171,7232,7241,7250,7258,7271,7279,7296
#SArabic,9
#SEnglish,9
#SUnicode,57
#Dots,48
108,249,86,254,85,258,85,262,85,264,85,265,88,268,89,269,93,270,95,270,99,270,103,268,107,265,108,264,111,261,111,260,112,256,112,255,112,252,112,250,112,249,112,247,112,246,112,245,112,244,112,245,113,246,114,250,114,251,116,257,116,259,117,264,118,268,119,273,119,275,121,279,121,280,121,283,122,284,122,285,123,287,123,288,123,289,124,289,124,290,124,289,122,286,122,286
#Tms,48
7759,7759,7770,7779,7788,7797,7806,7821,7829,7844,7853,7861,7870,7883,7892,7907,7915,7923,7931,7939,7947,7956,7964,7973,7987,8050,8071,8080,8094,8103,8119,8127,8135,8143,8157,8165,8174,8182,8190,8202,8211,8227,8236,8243,8252,8342,8350,8366
