# Supplementary material for: Algorithm based on normal coordinate vectors with 16 segments for the data fusion from hand-written Arabic text implemented with MATLAB
Source: PeerJ Comput Sci. 2021 Sep 9;7:e705. doi: 10.7717/peerj-cs.705 (PMC8444069; doi:10.7717/peerj-cs.705)
Supplement: Supplemental Information 1 [file peerj-cs-07-705-s001.zip › ProjectAndDataset/DAD Dataset 159 Final/DAD - Numbers/testing/Writer-059,Nums(8).txt]

#WriterName,Writer-059
#SArabic,0 
#SEnglish,0
#SUnicode,48
#Dots,2
464,299,464,299
#Tms,2
0,23
#SArabic,1 
#SEnglish,1
#SUnicode,49
#Dots,8
415,296,421,298,428,305,431,308,433,310,432,310,427,309,427,309
#Tms,8
539,539,563,587,612,665,695,738
#SArabic,2 
#SEnglish,2
#SUnicode,50
#Dots,12
386,298,371,301,370,303,373,308,380,313,385,315,387,316,388,317,389,317,388,316,387,315,387,315
#Tms,12
1085,1085,1109,1135,1160,1184,1206,1229,1253,1274,1296,1338
#SArabic,3 
#SEnglish,3
#SUnicode,51
#Dots,27
354,298,356,304,352,304,348,303,347,303,346,305,345,305,341,306,338,305,334,303,333,302,332,301,331,301,332,302,334,304,338,307,343,310,347,313,348,314,349,314,350,315,351,316,352,317,353,318,353,319,353,320,353,320
#Tms,27
1634,1634,1658,1682,1707,1731,1758,1780,1797,1813,1828,1842,1855,1880,1895,1911,1927,1942,1949,1951,1963,1979,1988,1997,2010,2031,2052
#SArabic,4 
#SEnglish,4
#SUnicode,52
#Dots,13
305,304,303,313,309,314,315,313,317,313,317,314,315,316,313,320,315,323,321,324,329,325,329,324,329,324
#Tms,13
2429,2429,2452,2476,2501,2534,2558,2582,2606,2630,2652,2673,2715
#SArabic,5 
#SEnglish,5
#SUnicode,53
#Dots,12
280,318,270,321,271,326,277,329,283,329,287,328,288,323,288,319,286,316,284,315,279,315,279,315
#Tms,12
3049,3049,3075,3102,3126,3150,3175,3199,3224,3248,3278,3320
#SArabic,6 
#SEnglish,6
#SUnicode,54
#Dots,11
220,315,240,308,241,307,242,308,245,311,254,317,259,321,260,322,260,323,259,323,259,323
#Tms,11
3626,3626,3649,3725,3749,3770,3794,3818,3840,3861,3905
#SArabic,7 
#SEnglish,7
#SUnicode,55
#Dots,13
180,324,188,333,190,335,192,336,193,336,195,335,197,333,201,328,204,322,205,317,205,318,200,320,200,320
#Tms,13
4919,4919,4943,4967,5030,5052,5073,5094,5116,5138,5219,5241,5282
#SArabic,8 
#SEnglish,8
#SUnicode,56
#Dots,15
144,336,141,346,141,345,141,341,142,332,144,328,145,327,146,327,148,327,152,329,157,332,163,336,164,338,162,339,162,339
#Tms,15
5576,5576,5613,5639,5664,5687,5708,5729,5750,5773,5794,5816,5838,5861,5904
#SArabic,9
#SEnglish,9
#SUnicode,57
#Dots,15
106,331,93,335,95,341,103,343,106,342,108,338,108,332,107,330,107,329,108,330,114,333,123,341,128,345,134,350,134,350
#Tms,15
6286,6286,6313,6339,6366,6392,6418,6443,6469,6524,6548,6573,6589,6603,6620
