# Supplementary material for: Algorithm based on normal coordinate vectors with 16 segments for the data fusion from hand-written Arabic text implemented with MATLAB
Source: PeerJ Comput Sci. 2021 Sep 9;7:e705. doi: 10.7717/peerj-cs.705 (PMC8444069; doi:10.7717/peerj-cs.705)
Supplement: Supplemental Information 1 [file peerj-cs-07-705-s001.zip › ProjectAndDataset/DAD Dataset 159 Final/DAD - Numbers/testing/Writer-059,Nums.txt]

#WriterName,Writer-059
#SArabic,0 
#SEnglish,0
#SUnicode,48
#Dots,2
629,308,629,308
#Tms,2
0,23
#SArabic,1 
#SEnglish,1
#SUnicode,49
#Dots,10
579,293,588,307,590,312,591,314,592,315,592,316,593,316,593,317,593,318,593,318
#Tms,10
803,804,827,852,875,898,920,940,962,1009
#SArabic,2 
#SEnglish,2
#SUnicode,50
#Dots,10
557,293,537,299,535,302,538,308,543,314,546,318,547,319,548,320,548,321,548,321
#Tms,10
1408,1408,1434,1458,1482,1506,1530,1551,1612,1655
#SArabic,3 
#SEnglish,3
#SUnicode,51
#Dots,17
515,296,513,304,505,303,502,302,502,303,502,305,500,307,495,308,487,307,483,305,483,306,486,309,490,314,493,319,494,320,494,321,494,321
#Tms,17
1975,1975,2000,2025,2051,2075,2099,2124,2149,2173,2222,2243,2265,2287,2308,2342,2385
#SArabic,4 
#SEnglish,4
#SUnicode,52
#Dots,16
446,300,444,311,449,312,453,312,454,312,453,313,449,317,448,319,447,322,447,324,450,326,454,327,461,327,466,327,466,325,466,325
#Tms,16
2851,2852,2875,2899,2922,2948,2975,2992,3006,3019,3033,3045,3058,3071,3085,3111
#SArabic,5 
#SEnglish,5
#SUnicode,53
#Dots,11
401,309,399,322,407,323,412,322,414,320,415,318,414,316,408,314,402,312,399,311,399,311
#Tms,11
3472,3472,3496,3522,3548,3572,3596,3619,3641,3669,3712
#SArabic,6 
#SEnglish,6
#SUnicode,54
#Dots,9
339,307,357,304,358,304,358,305,360,310,364,319,367,324,368,325,368,325
#Tms,9
4039,4040,4063,4087,4108,4131,4152,4174,4241
#SArabic,7 
#SEnglish,7
#SUnicode,55
#Dots,13
306,319,321,330,324,331,325,332,326,332,328,330,332,323,335,314,336,311,336,310,336,309,335,309,335,309
#Tms,13
4909,4910,4933,4958,4983,5007,5034,5058,5080,5102,5171,5192,5235
#SArabic,8 
#SEnglish,8
#SUnicode,56
#Dots,11
262,336,264,332,265,322,267,318,270,317,275,318,279,322,283,326,286,328,285,329,285,329
#Tms,11
5628,5629,5653,5677,5702,5723,5746,5768,5789,5811,5853
#SArabic,9
#SEnglish,9
#SUnicode,57
#Dots,15
232,315,214,325,215,330,222,332,230,329,234,325,237,320,237,317,237,318,241,324,246,332,253,340,257,344,256,345,256,345
#Tms,15
6160,6160,6184,6209,6234,6257,6282,6306,6403,6425,6447,6469,6490,6512,6554
