# Supplementary material for: Algorithm based on normal coordinate vectors with 16 segments for the data fusion from hand-written Arabic text implemented with MATLAB
Source: PeerJ Comput Sci. 2021 Sep 9;7:e705. doi: 10.7717/peerj-cs.705 (PMC8444069; doi:10.7717/peerj-cs.705)
Supplement: Supplemental Information 1 [file peerj-cs-07-705-s001.zip › ProjectAndDataset/DAD Dataset 159 Final/DAD - Numbers/testing/Writer-060,Nums(5).txt]

#WriterName,Writer-060
#SArabic,0 
#SEnglish,0
#SUnicode,48
#Dots,2
594,328,594,328
#Tms,2
0,23
#SArabic,1 
#SEnglish,1
#SUnicode,49
#Dots,8
567,313,567,315,571,323,574,331,577,336,577,337,572,337,572,337
#Tms,8
480,480,504,529,552,576,600,621
#SArabic,2 
#SEnglish,2
#SUnicode,50
#Dots,10
541,310,515,314,514,315,516,320,523,326,531,331,535,334,535,335,535,336,535,336
#Tms,10
1084,1085,1109,1134,1161,1185,1210,1253,1275,1317
#SArabic,3 
#SEnglish,3
#SUnicode,51
#Dots,27
493,316,493,318,494,322,493,324,489,324,484,322,482,320,482,321,479,323,477,324,473,323,469,320,468,318,467,317,467,316,467,317,467,319,471,324,477,330,482,338,483,342,484,343,483,343,482,343,481,342,480,342,480,342
#Tms,27
1984,1984,2008,2032,2056,2081,2105,2133,2156,2182,2205,2227,2248,2270,2292,2315,2336,2358,2380,2401,2424,2447,2486,2489,2495,2496,2524
#SArabic,4 
#SEnglish,4
#SUnicode,52
#Dots,14
431,315,424,329,431,332,441,333,443,333,441,335,436,340,435,343,439,345,448,347,454,348,455,349,454,349,454,349
#Tms,14
2969,2969,2993,3017,3041,3065,3089,3114,3138,3161,3183,3204,3225,3270
#SArabic,5 
#SEnglish,5
#SUnicode,53
#Dots,9
391,320,377,334,387,337,399,334,402,330,397,325,389,324,386,325,386,325
#Tms,9
3791,3791,3814,3838,3862,3887,3913,3939,3984
#SArabic,6 
#SEnglish,6
#SUnicode,54
#Dots,14
322,317,322,316,339,317,344,319,346,320,345,321,345,323,348,329,352,336,355,341,356,344,356,345,357,345,357,345
#Tms,14
4556,4556,4580,4604,4628,4674,4697,4721,4745,4768,4789,4811,4832,4875
#SArabic,7 
#SEnglish,7
#SUnicode,55
#Dots,13
288,318,282,341,281,342,279,342,274,339,268,336,259,329,254,324,251,319,250,319,248,320,245,322,245,322
#Tms,13
5318,5318,5342,5367,5393,5415,5437,5458,5479,5501,5522,5544,5586
#SArabic,8 
#SEnglish,8
#SUnicode,56
#Dots,12
233,345,219,322,217,317,216,317,214,319,211,321,209,325,206,333,203,339,200,344,198,346,198,346
#Tms,12
6301,6301,6326,6360,6383,6407,6434,6452,6469,6486,6504,6536
#SArabic,9
#SEnglish,9
#SUnicode,57
#Dots,22
183,317,163,316,156,321,156,324,161,325,175,324,185,323,187,322,187,320,186,317,186,314,186,315,186,318,186,323,187,329,189,337,190,345,190,350,190,351,191,351,192,353,192,353
#Tms,22
7235,7235,7259,7283,7307,7331,7352,7375,7396,7417,7438,7467,7489,7511,7532,7553,7575,7596,7618,7655,7677,7719
