# Supplementary material for: Algorithm based on normal coordinate vectors with 16 segments for the data fusion from hand-written Arabic text implemented with MATLAB
Source: PeerJ Comput Sci. 2021 Sep 9;7:e705. doi: 10.7717/peerj-cs.705 (PMC8444069; doi:10.7717/peerj-cs.705)
Supplement: Supplemental Information 1 [file peerj-cs-07-705-s001.zip › ProjectAndDataset/DAD Dataset 159 Final/DAD - Numbers/testing/Writer-061,Nums.txt]

#WriterName,Writer-061
#SArabic,0 
#SEnglish,0
#SUnicode,48
#Dots,3
633,270,635,268,635,268
#Tms,3
0,0,11
#SArabic,1 
#SEnglish,1
#SUnicode,49
#Dots,46
571,261,572,260,571,253,571,250,570,249,570,247,570,245,569,244,569,243,569,242,569,241,569,240,569,239,570,239,570,241,570,242,571,243,571,244,571,246,572,247,572,249,572,250,572,252,572,254,572,256,572,258,572,259,572,261,572,263,572,265,572,266,572,268,572,270,572,271,572,273,571,275,571,277,571,278,571,280,570,281,570,283,570,284,570,285,570,286,571,287,571,287
#Tms,46
830,830,841,852,862,873,884,896,906,917,923,937,958,1039,1050,1051,1057,1064,1066,1073,1078,1081,1087,1094,1096,1103,1108,1111,1117,1124,1126,1136,1138,1141,1147,1154,1156,1163,1168,1171,1177,1184,1186,1193,1198,1218
#SArabic,2 
#SEnglish,2
#SUnicode,50
#Dots,17
538,255,538,254,536,250,524,253,519,262,519,264,521,267,523,269,527,271,528,272,531,273,534,275,537,277,540,279,541,279,545,282,545,282
#Tms,17
2025,2025,2036,2047,2058,2069,2080,2090,2101,2112,2123,2134,2145,2156,2167,2178,2199
#SArabic,3 
#SEnglish,3
#SUnicode,51
#Dots,64
495,244,495,240,498,251,495,256,493,258,492,258,491,258,490,259,489,258,488,257,487,256,487,255,487,253,487,252,487,253,486,253,486,254,485,254,484,254,483,254,481,254,480,254,478,253,477,252,475,251,474,251,473,250,473,249,472,248,471,247,470,247,470,246,469,246,469,245,469,244,468,244,468,243,468,242,468,243,469,245,469,246,470,248,470,249,470,251,471,253,471,255,471,256,471,258,471,260,470,262,470,264,469,266,468,268,467,270,466,272,464,274,463,277,461,279,460,281,459,283,457,284,457,286,456,287,456,287
#Tms,64
3128,3128,3139,3150,3161,3172,3183,3194,3205,3217,3228,3239,3250,3261,3316,3326,3337,3348,3359,3371,3382,3394,3405,3416,3427,3439,3450,3461,3471,3482,3490,3494,3505,3516,3520,3524,3535,3554,3635,3646,3649,3652,3658,3665,3667,3674,3679,3682,3688,3695,3697,3704,3709,3712,3718,3721,3727,3734,3736,3742,3748,3751,3761,3775
#SArabic,4 
#SEnglish,4
#SUnicode,52
#Dots,32
430,240,431,239,417,241,417,245,417,246,420,247,422,247,425,247,428,248,432,248,434,248,435,248,434,249,432,249,429,250,424,252,422,253,417,255,414,256,412,257,411,259,409,261,409,263,409,265,410,267,411,268,413,271,415,272,417,273,420,275,422,275,422,275
#Tms,32
4908,4908,4919,4930,4941,4952,4962,4973,4984,4995,5005,5016,5027,5038,5049,5060,5071,5082,5092,5104,5114,5126,5136,5148,5159,5169,5180,5191,5202,5213,5225,5246
#SArabic,5 
#SEnglish,5
#SUnicode,53
#Dots,12
365,249,369,245,380,244,384,250,377,257,374,258,369,260,368,260,366,260,365,260,365,259,365,259
#Tms,12
6005,6005,6016,6026,6037,6048,6059,6069,6081,6091,6102,6125
#SArabic,6 
#SEnglish,6
#SUnicode,54
#Dots,18
312,232,331,231,335,232,337,232,337,233,337,234,337,235,338,237,339,239,340,241,342,245,343,247,343,250,343,253,342,256,341,260,341,263,341,263
#Tms,18
7251,7251,7262,7273,7378,7393,7403,7414,7425,7436,7447,7458,7469,7480,7490,7502,7512,7535
#SArabic,7 
#SEnglish,7
#SUnicode,55
#Dots,33
266,228,265,226,265,226,272,241,276,253,276,255,276,257,277,259,278,260,279,261,281,261,282,261,283,261,284,261,285,260,287,259,289,257,293,252,294,251,296,247,298,243,298,241,298,239,298,237,299,233,299,232,301,228,301,227,302,226,301,225,300,225,299,226,299,226
#Tms,33
8612,8612,8623,8634,8645,8656,8667,8678,8689,8700,8711,8722,8733,8744,8755,8766,8777,8788,8799,8809,8820,8831,8842,8853,8864,8875,8886,8897,8908,8918,8930,8941,8963
#SArabic,8 
#SEnglish,8
#SUnicode,56
#Dots,29
191,258,195,254,206,243,212,237,214,236,214,234,215,234,215,233,215,232,216,232,216,231,217,231,218,231,219,232,220,233,221,235,222,237,223,240,224,242,225,246,226,249,227,252,229,254,230,259,231,260,231,264,231,266,231,267,231,267
#Tms,29
10164,10164,10175,10186,10197,10208,10218,10229,10240,10253,10264,10275,10286,10336,10347,10357,10368,10379,10389,10400,10411,10422,10433,10444,10455,10466,10476,10487,10509
#SArabic,9
#SEnglish,9
#SUnicode,57
#Dots,42
146,228,147,228,152,226,154,235,148,239,146,240,145,240,143,239,142,238,141,237,140,235,141,232,142,229,143,228,145,225,147,223,148,222,149,221,150,220,151,220,152,220,153,221,153,222,154,223,154,224,154,226,154,230,154,233,154,237,153,241,152,245,150,252,148,257,147,261,146,265,145,269,143,275,142,279,141,283,140,287,140,288,140,288
#Tms,42
11399,11399,11409,11420,11431,11442,11454,11464,11475,11486,11497,11507,11519,11529,11540,11551,11562,11573,11583,11595,11617,11644,11655,11665,11677,11687,11698,11709,11720,11731,11742,11753,11764,11775,11786,11797,11808,11819,11829,11840,11851,11873
