# Supplementary material for: Algorithm based on normal coordinate vectors with 16 segments for the data fusion from hand-written Arabic text implemented with MATLAB
Source: PeerJ Comput Sci. 2021 Sep 9;7:e705. doi: 10.7717/peerj-cs.705 (PMC8444069; doi:10.7717/peerj-cs.705)
Supplement: Supplemental Information 1 [file peerj-cs-07-705-s001.zip › ProjectAndDataset/DAD Dataset 159 Final/DAD - Numbers/testing/Writer-063,Nums(5).txt]

#WriterName,Writer-063
#SArabic,0 
#SEnglish,0
#SUnicode,48
#Dots,2
744,238,744,238
#Tms,2
0,23
#SArabic,1 
#SEnglish,1
#SUnicode,49
#Dots,5
682,214,696,237,701,246,703,252,703,252
#Tms,5
865,865,889,915,963
#SArabic,2 
#SEnglish,2
#SUnicode,50
#Dots,11
641,209,621,213,617,217,619,224,627,233,639,240,651,245,656,246,661,248,663,249,663,249
#Tms,11
1519,1519,1542,1567,1591,1615,1639,1661,1683,1705,1748
#SArabic,3 
#SEnglish,3
#SUnicode,51
#Dots,25
591,206,600,212,596,214,590,214,582,213,580,212,580,210,580,211,577,212,572,214,568,214,562,213,559,212,556,209,556,208,555,208,556,208,557,210,562,216,570,224,576,233,582,242,590,251,592,253,592,253
#Tms,25
2272,2272,2297,2321,2346,2370,2396,2435,2456,2478,2499,2520,2542,2564,2585,2607,2644,2666,2687,2708,2730,2752,2773,2794,2836
#SArabic,4 
#SEnglish,4
#SUnicode,52
#Dots,15
519,205,502,214,503,216,510,218,514,218,514,219,506,221,500,225,498,230,501,234,509,239,519,243,532,246,539,247,539,247
#Tms,15
3361,3361,3386,3410,3436,3461,3486,3511,3535,3559,3581,3602,3623,3645,3688
#SArabic,5 
#SEnglish,5
#SUnicode,53
#Dots,12
444,223,429,234,441,239,455,239,462,234,460,227,454,222,450,220,447,220,447,221,449,224,449,224
#Tms,12
4162,4162,4186,4210,4236,4260,4285,4309,4334,4358,4379,4425
#SArabic,6 
#SEnglish,6
#SUnicode,54
#Dots,16
373,207,374,204,386,204,395,206,398,206,398,207,399,208,400,212,403,217,406,222,409,229,411,234,411,241,412,245,412,248,412,248
#Tms,16
5113,5113,5137,5162,5186,5210,5255,5280,5305,5328,5349,5370,5392,5414,5437,5480
#SArabic,7 
#SEnglish,7
#SUnicode,55
#Dots,17
347,204,337,223,335,232,332,237,328,240,326,240,321,236,316,230,309,220,305,212,302,206,300,203,299,202,299,203,299,208,300,212,300,212
#Tms,17
6127,6127,6152,6178,6204,6228,6253,6278,6300,6321,6342,6364,6386,6448,6470,6491,6536
#SArabic,8 
#SEnglish,8
#SUnicode,56
#Dots,30
252,208,249,210,243,220,239,229,236,235,235,237,235,236,237,233,240,227,245,220,249,215,251,211,253,209,255,206,256,205,257,205,258,208,260,213,264,218,268,224,273,231,275,237,278,241,280,243,283,245,284,245,284,246,284,245,284,242,284,242
#Tms,30
7411,7411,7437,7465,7490,7516,7578,7599,7620,7642,7663,7685,7706,7728,7750,7858,7879,7900,7921,7942,7964,7985,8007,8029,8050,8071,8093,8143,8165,8207
#SArabic,9
#SEnglish,9
#SUnicode,57
#Dots,21
206,203,187,206,185,210,188,215,197,216,209,213,215,210,217,206,216,204,215,202,213,202,213,203,212,207,212,213,214,220,215,230,217,236,218,242,219,244,220,246,220,246
#Tms,21
9007,9007,9034,9059,9085,9112,9137,9164,9187,9211,9233,9325,9346,9368,9389,9412,9434,9457,9478,9500,9543
