# Supplementary material for: Algorithm based on normal coordinate vectors with 16 segments for the data fusion from hand-written Arabic text implemented with MATLAB
Source: PeerJ Comput Sci. 2021 Sep 9;7:e705. doi: 10.7717/peerj-cs.705 (PMC8444069; doi:10.7717/peerj-cs.705)
Supplement: Supplemental Information 1 [file peerj-cs-07-705-s001.zip › ProjectAndDataset/DAD Dataset 159 Final/DAD - Numbers/testing/Writer-063,Nums.txt]

#WriterName,Writer-063
#SArabic,0 
#SEnglish,0
#SUnicode,48
#Dots,10
658,230,660,233,661,234,663,237,663,238,664,238,663,238,662,238,661,238,661,238
#Tms,10
0,0,4,28,39,54,87,94,95,130
#SArabic,1 
#SEnglish,1
#SUnicode,49
#Dots,10
593,208,596,213,601,220,606,228,609,234,611,238,612,240,612,242,612,241,612,241
#Tms,10
1004,1004,1028,1053,1078,1102,1127,1148,1332,1381
#SArabic,2 
#SEnglish,2
#SUnicode,50
#Dots,13
561,209,547,207,541,208,537,210,537,213,542,219,550,226,557,231,563,233,567,234,567,235,568,235,568,235
#Tms,13
1970,1970,1994,2018,2043,2067,2094,2115,2137,2159,2180,2211,2253
#SArabic,3 
#SEnglish,3
#SUnicode,51
#Dots,23
508,200,515,204,513,207,507,208,503,208,501,207,501,206,500,206,497,207,492,208,488,208,483,207,481,206,480,205,479,204,479,205,481,208,484,213,488,220,493,229,500,237,506,241,506,241
#Tms,23
2795,2795,2819,2844,2868,2891,2912,2943,2964,2986,3009,3032,3053,3075,3096,3160,3181,3203,3225,3247,3269,3292,3336
#SArabic,4 
#SEnglish,4
#SUnicode,52
#Dots,16
442,207,428,215,429,217,436,220,442,221,443,221,438,223,434,224,432,226,432,229,436,233,442,235,451,236,462,237,469,238,469,238
#Tms,16
3930,3930,3953,3978,4003,4026,4049,4071,4092,4113,4134,4155,4177,4198,4220,4264
#SArabic,5 
#SEnglish,5
#SUnicode,53
#Dots,16
408,219,392,216,386,220,385,223,389,227,398,229,408,230,417,229,418,227,414,223,405,218,402,216,401,216,401,217,402,219,402,219
#Tms,16
4883,4883,4908,4933,4958,4981,5004,5025,5046,5068,5090,5111,5132,5157,5180,5210
#SArabic,6 
#SEnglish,6
#SUnicode,54
#Dots,15
329,207,346,205,353,206,355,206,355,207,356,208,358,211,361,215,364,220,367,227,370,231,371,233,372,234,371,234,371,234
#Tms,15
6471,6471,6495,6519,6613,6635,6657,6679,6700,6722,6744,6766,6787,6809,6851
#SArabic,7 
#SEnglish,7
#SUnicode,55
#Dots,15
314,209,310,215,308,221,306,229,305,232,304,231,300,228,296,224,290,218,287,213,284,210,283,209,283,210,285,212,285,212
#Tms,15
7388,7388,7413,7438,7462,7492,7516,7540,7562,7583,7605,7626,7710,7733,7775
#SArabic,8 
#SEnglish,8
#SUnicode,56
#Dots,30
256,205,241,219,236,225,233,228,234,228,236,222,241,216,247,209,251,206,255,204,259,203,260,203,260,204,260,207,261,211,262,216,264,220,266,225,267,228,268,230,268,231,269,232,270,233,271,234,271,235,271,236,272,236,272,237,271,237,271,237
#Tms,30
8348,8348,8372,8397,8436,8460,8485,8508,8530,8552,8574,8596,8639,8660,8682,8704,8725,8747,8769,8791,8812,8912,8934,8956,8978,9017,9039,9060,9132,9174
#SArabic,9
#SEnglish,9
#SUnicode,57
#Dots,23
210,208,196,205,191,208,189,211,193,214,202,215,208,214,212,213,214,212,214,209,214,206,214,204,214,205,213,206,212,209,212,214,213,220,215,225,217,231,218,233,218,234,218,235,218,235
#Tms,23
9869,9869,9894,9919,9943,9965,9988,10009,10031,10054,10080,10103,10170,10191,10213,10236,10257,10278,10300,10322,10344,10409,10454
