# Supplementary material for: Algorithm based on normal coordinate vectors with 16 segments for the data fusion from hand-written Arabic text implemented with MATLAB
Source: PeerJ Comput Sci. 2021 Sep 9;7:e705. doi: 10.7717/peerj-cs.705 (PMC8444069; doi:10.7717/peerj-cs.705)
Supplement: Supplemental Information 1 [file peerj-cs-07-705-s001.zip › ProjectAndDataset/DAD Dataset 159 Final/DAD - Numbers/testing/Writer-064,Nums(1).txt]

#WriterName,Writer-064
#SArabic,0 
#SEnglish,0
#SUnicode,48
#Dots,2
726,239,726,239
#Tms,2
0,24
#SArabic,1 
#SEnglish,1
#SUnicode,49
#Dots,10
640,180,643,201,648,220,654,237,658,252,659,261,659,267,658,267,656,265,656,265
#Tms,10
973,974,998,1022,1047,1071,1096,1120,1144,1188
#SArabic,2 
#SEnglish,2
#SUnicode,50
#Dots,12
592,196,566,198,557,203,546,214,548,224,559,232,578,240,586,243,593,244,596,245,597,245,597,245
#Tms,12
3125,3125,3150,3174,3199,3224,3245,3267,3289,3311,3332,3374
#SArabic,3 
#SEnglish,3
#SUnicode,51
#Dots,23
508,189,508,193,506,197,503,198,501,197,501,196,500,196,495,201,491,203,488,203,485,200,482,196,480,194,480,195,481,199,484,209,492,227,498,238,504,248,508,255,510,262,510,269,510,269
#Tms,23
4143,4143,4167,4193,4217,4242,4265,4291,4315,4339,4361,4383,4404,4436,4458,4481,4504,4526,4547,4568,4589,4612,4654
#SArabic,4 
#SEnglish,4
#SUnicode,52
#Dots,19
428,192,400,195,393,200,393,203,398,206,404,207,406,208,406,211,399,219,393,225,391,232,394,239,402,246,411,250,434,252,442,252,445,253,446,254,446,254
#Tms,19
5738,5738,5763,5786,5809,5830,5851,5872,5895,5916,5937,5959,5981,6003,6026,6048,6069,6090,6132
#SArabic,5 
#SEnglish,5
#SUnicode,53
#Dots,12
312,208,342,210,342,219,337,228,329,233,322,234,317,231,314,225,313,218,314,213,319,214,319,214
#Tms,12
6671,6671,6696,6720,6745,6767,6788,6811,6832,6853,6875,6919
#SArabic,6 
#SEnglish,6
#SUnicode,54
#Dots,15
194,198,213,193,222,194,226,197,231,200,236,208,238,214,242,224,247,232,250,236,252,239,253,242,251,245,246,247,246,247
#Tms,15
7871,7871,7896,7921,7946,7970,7994,8019,8042,8066,8090,8112,8133,8155,8198
#SArabic,7 
#SEnglish,7
#SUnicode,55
#Dots,20
172,187,172,188,171,199,171,210,170,220,169,227,169,231,168,233,167,233,166,230,162,223,158,214,153,203,150,196,147,190,144,185,142,182,141,181,140,181,140,181
#Tms,20
9605,9605,9629,9653,9678,9702,9726,9750,9812,9833,9856,9877,9899,9920,9942,9963,9984,10007,10029,10071
#SArabic,8 
#SEnglish,8
#SUnicode,56
#Dots,24
111,187,105,209,103,216,101,221,100,223,100,222,101,216,102,208,103,200,107,192,109,187,111,183,112,184,112,185,113,187,115,192,117,199,119,207,122,215,123,221,125,226,126,230,126,229,126,229
#Tms,24
10943,10943,10967,10991,11016,11054,11079,11100,11123,11144,11167,11192,11252,11273,11294,11315,11337,11358,11379,11400,11421,11443,11478,11522
#SArabic,9
#SEnglish,9
#SUnicode,57
#Dots,27
54,193,37,201,34,210,38,217,49,222,62,222,69,220,73,214,74,206,73,198,72,195,71,195,71,196,71,198,71,201,72,208,74,214,76,220,78,227,80,231,80,236,81,239,81,241,80,243,79,243,77,243,77,243
#Tms,27
12139,12139,12164,12191,12215,12238,12259,12281,12302,12324,12345,12367,12392,12413,12435,12456,12477,12499,12521,12542,12563,12584,12606,12627,12649,12671,12713
