# Supplementary material for: Algorithm based on normal coordinate vectors with 16 segments for the data fusion from hand-written Arabic text implemented with MATLAB
Source: PeerJ Comput Sci. 2021 Sep 9;7:e705. doi: 10.7717/peerj-cs.705 (PMC8444069; doi:10.7717/peerj-cs.705)
Supplement: Supplemental Information 1 [file peerj-cs-07-705-s001.zip › ProjectAndDataset/DAD Dataset 159 Final/DAD - Numbers/testing/Writer-065,Nums(4).txt]

#WriterName,Writer-065
#SArabic,0 
#SEnglish,0
#SUnicode,48
#Dots,11
592,209,587,209,587,208,590,208,591,208,592,208,591,208,590,208,589,208,589,207,589,207
#Tms,11
0,0,4,28,35,49,98,108,117,187,240
#SArabic,1 
#SEnglish,1
#SUnicode,49
#Dots,5
558,195,564,194,565,206,560,220,560,220
#Tms,5
667,667,691,717,767
#SArabic,2 
#SEnglish,2
#SUnicode,50
#Dots,9
548,200,529,198,523,200,521,204,522,208,526,213,529,219,530,223,530,223
#Tms,9
1611,1611,1635,1661,1687,1712,1735,1758,1802
#SArabic,3 
#SEnglish,3
#SUnicode,51
#Dots,24
508,203,495,209,494,209,494,208,492,208,486,209,482,210,479,210,477,209,477,207,476,204,475,201,474,200,473,198,472,196,472,195,472,196,474,199,479,206,483,214,487,222,487,232,486,236,486,236
#Tms,24
2353,2353,2377,2405,2428,2452,2477,2500,2525,2547,2568,2591,2612,2634,2655,2676,2706,2728,2749,2771,2793,2814,2837,2881
#SArabic,4 
#SEnglish,4
#SUnicode,52
#Dots,14
443,207,426,212,426,214,428,215,434,217,437,219,438,222,434,225,429,230,428,235,434,240,444,242,454,242,454,242
#Tms,14
3788,3788,3812,3836,3860,3885,3910,3935,3959,3982,4006,4029,4050,4094
#SArabic,5 
#SEnglish,5
#SUnicode,53
#Dots,11
388,225,408,225,410,229,406,232,397,235,389,235,385,233,385,229,390,224,393,222,393,222
#Tms,11
4998,4998,5022,5046,5070,5095,5117,5140,5161,5184,5226
#SArabic,6 
#SEnglish,6
#SUnicode,54
#Dots,15
336,225,355,220,358,220,359,221,360,222,361,224,364,228,366,232,367,236,369,242,371,247,375,253,379,256,381,257,381,257
#Tms,15
5757,5757,5780,5804,5828,5852,5876,5900,5923,5945,5967,5990,6012,6034,6077
#SArabic,7 
#SEnglish,7
#SUnicode,55
#Dots,13
328,234,316,257,314,262,314,263,313,262,312,258,308,249,300,238,292,231,287,228,288,234,290,238,290,238
#Tms,13
6648,6648,6673,6697,6723,6747,6771,6795,6819,6845,6869,6892,6934
#SArabic,8 
#SEnglish,8
#SUnicode,56
#Dots,11
248,275,256,251,259,241,260,236,261,236,265,239,273,247,281,258,286,270,285,275,285,275
#Tms,11
7410,7410,7434,7459,7485,7508,7529,7550,7573,7595,7638
#SArabic,9
#SEnglish,9
#SUnicode,57
#Dots,10
220,263,206,264,214,257,221,256,224,261,221,277,215,289,208,298,204,301,204,301
#Tms,10
8121,8121,8145,8168,8193,8218,8243,8267,8293,8338
