# Supplementary material for: Algorithm based on normal coordinate vectors with 16 segments for the data fusion from hand-written Arabic text implemented with MATLAB
Source: PeerJ Comput Sci. 2021 Sep 9;7:e705. doi: 10.7717/peerj-cs.705 (PMC8444069; doi:10.7717/peerj-cs.705)
Supplement: Supplemental Information 1 [file peerj-cs-07-705-s001.zip › ProjectAndDataset/DAD Dataset 159 Final/DAD - Numbers/testing/Writer-065,Nums(8).txt]

#WriterName,Writer-065
#SArabic,0 
#SEnglish,0
#SUnicode,48
#Dots,2
616,222,616,222
#Tms,2
0,24
#SArabic,1 
#SEnglish,1
#SUnicode,49
#Dots,6
591,215,595,212,597,226,593,243,593,245,593,245
#Tms,6
607,607,631,657,682,731
#SArabic,2 
#SEnglish,2
#SUnicode,50
#Dots,7
562,221,539,227,540,232,551,241,559,248,557,252,557,252
#Tms,7
1184,1184,1208,1232,1256,1280,1328
#SArabic,3 
#SEnglish,3
#SUnicode,51
#Dots,19
516,228,506,238,504,239,501,237,497,237,491,238,488,239,487,239,486,235,485,230,484,227,483,226,483,227,486,231,491,236,500,247,508,262,508,267,508,267
#Tms,19
1819,1819,1843,1868,1892,1916,1940,1965,1989,2013,2037,2059,2111,2132,2154,2175,2198,2221,2264
#SArabic,4 
#SEnglish,4
#SUnicode,52
#Dots,14
454,234,436,239,435,243,440,247,448,252,450,255,449,258,446,261,443,264,442,269,448,273,454,275,459,276,459,276
#Tms,14
2777,2777,2800,2825,2849,2871,2893,2915,2937,2958,2981,3002,3024,3066
#SArabic,5 
#SEnglish,5
#SUnicode,53
#Dots,13
378,258,404,255,410,260,410,264,407,265,401,265,397,264,392,260,391,256,392,253,394,252,395,252,395,252
#Tms,13
3551,3551,3575,3600,3625,3648,3671,3694,3709,3722,3735,3749,3774
#SArabic,6 
#SEnglish,6
#SUnicode,54
#Dots,12
330,255,350,246,355,245,355,246,356,248,359,254,361,261,366,272,371,281,376,288,384,296,384,296
#Tms,12
4970,4970,4993,5017,5042,5067,5091,5112,5134,5156,5178,5222
#SArabic,7 
#SEnglish,7
#SUnicode,55
#Dots,12
311,261,293,298,293,299,292,298,288,291,282,276,276,264,268,255,264,254,260,261,259,267,259,267
#Tms,12
5900,5900,5924,5948,5972,5997,6021,6045,6067,6089,6111,6153
#SArabic,8 
#SEnglish,8
#SUnicode,56
#Dots,10
210,307,224,270,225,263,227,259,227,258,233,261,243,273,253,294,257,306,257,306
#Tms,10
6658,6658,6682,6707,6731,6756,6779,6803,6827,6873
#SArabic,9
#SEnglish,9
#SUnicode,57
#Dots,14
172,288,152,301,146,303,144,301,150,291,162,281,170,279,173,283,176,299,178,316,180,330,184,332,187,332,187,332
#Tms,14
7346,7346,7370,7393,7418,7443,7467,7491,7512,7534,7556,7578,7601,7645
