# Supplementary material for: Algorithm based on normal coordinate vectors with 16 segments for the data fusion from hand-written Arabic text implemented with MATLAB
Source: PeerJ Comput Sci. 2021 Sep 9;7:e705. doi: 10.7717/peerj-cs.705 (PMC8444069; doi:10.7717/peerj-cs.705)
Supplement: Supplemental Information 1 [file peerj-cs-07-705-s001.zip › ProjectAndDataset/DAD Dataset 159 Final/DAD - Numbers/testing/Writer-066,Nums(2).txt]

#WriterName,Writer-066
#SArabic,0 
#SEnglish,0
#SUnicode,48
#Dots,5
699,241,699,243,699,244,700,244,700,244
#Tms,5
0,0,1,12,42
#SArabic,1 
#SEnglish,1
#SUnicode,49
#Dots,29
677,227,678,229,677,215,677,216,677,218,677,219,677,222,678,224,678,228,679,229,679,233,680,236,680,237,681,239,681,240,681,241,681,244,681,245,681,246,681,247,682,248,682,249,682,250,682,251,682,252,681,252,681,253,681,252,681,252
#Tms,29
1083,1083,1095,1150,1161,1172,1183,1194,1205,1216,1227,1238,1240,1246,1249,1255,1266,1270,1276,1280,1285,1291,1294,1306,1310,1321,1324,1429,1455
#SArabic,2 
#SEnglish,2
#SUnicode,50
#Dots,35
647,228,648,228,649,225,646,224,645,224,643,224,642,224,640,225,639,225,638,226,638,227,638,228,638,229,638,230,638,231,639,232,639,233,640,234,641,236,644,239,646,241,649,243,652,245,653,246,654,247,655,248,656,249,657,250,657,251,658,251,658,252,659,252,659,253,659,252,659,252
#Tms,35
2211,2211,2222,2233,2244,2255,2265,2276,2287,2298,2314,2350,2380,2443,2464,2475,2486,2497,2508,2519,2530,2541,2552,2554,2557,2563,2569,2573,2578,2582,2587,2593,2612,2683,2705
#SArabic,3 
#SEnglish,3
#SUnicode,51
#Dots,66
613,227,612,227,612,222,612,227,611,229,610,230,609,232,607,233,605,234,604,234,602,234,601,234,599,232,598,231,597,231,596,231,595,231,593,231,591,232,589,232,588,233,586,233,585,233,584,232,583,231,583,230,582,228,581,224,580,222,579,219,578,218,577,216,577,215,577,214,576,213,576,214,577,214,577,215,578,217,579,218,580,220,582,221,583,223,584,224,585,226,587,227,588,229,589,231,590,232,591,234,592,235,594,239,594,240,595,241,595,243,596,244,596,245,596,246,596,247,596,248,597,249,597,250,597,251,597,252,597,253,597,253
#Tms,66
3179,3179,3190,3201,3212,3223,3234,3245,3256,3267,3278,3288,3299,3310,3321,3332,3343,3354,3365,3375,3386,3398,3408,3419,3430,3441,3452,3464,3474,3485,3487,3493,3496,3503,3514,3554,3556,3563,3568,3572,3577,3583,3586,3593,3598,3602,3607,3613,3616,3623,3628,3639,3640,3646,3653,3655,3662,3667,3670,3676,3683,3692,3700,3713,3727,3777
#SArabic,4 
#SEnglish,4
#SUnicode,52
#Dots,29
538,219,539,217,536,223,530,228,528,229,528,231,527,232,528,233,530,234,533,234,536,235,539,236,540,237,539,238,537,241,536,241,534,243,534,245,534,246,536,246,539,247,545,247,549,247,551,248,553,248,554,248,554,249,553,249,553,249
#Tms,29
4761,4761,4772,4783,4794,4805,4816,4827,4838,4848,4860,4871,4882,4893,4904,4915,4926,4937,4948,4958,4969,4980,4991,5002,5013,5023,5038,5050,5072
#SArabic,5 
#SEnglish,5
#SUnicode,53
#Dots,23
492,232,492,231,513,230,513,233,511,235,509,236,505,238,502,239,500,240,498,241,495,241,494,241,492,240,491,238,490,236,489,232,490,230,491,229,492,228,495,228,496,228,498,228,498,228
#Tms,23
5492,5492,5503,5514,5525,5536,5547,5558,5569,5580,5591,5602,5613,5624,5635,5646,5657,5668,5679,5690,5700,5712,5733
#SArabic,6 
#SEnglish,6
#SUnicode,54
#Dots,27
442,220,441,220,435,218,439,217,457,217,460,218,462,218,463,218,463,219,462,219,462,221,462,222,462,225,462,226,462,228,463,232,463,234,463,236,464,239,464,242,464,243,464,245,464,246,464,247,464,248,463,247,463,247
#Tms,27
6792,6792,6803,6814,6825,6836,6847,6859,6878,6889,6900,6911,6923,6933,6944,6955,6966,6977,6988,6999,7010,7021,7032,7043,7064,7088,7109
#SArabic,7 
#SEnglish,7
#SUnicode,55
#Dots,23
427,216,428,213,415,233,411,237,410,239,409,240,409,239,408,238,408,237,407,235,406,233,405,230,404,228,402,226,400,223,400,221,398,217,397,215,396,213,396,212,396,213,397,214,397,214
#Tms,23
7935,7935,7946,7957,7968,7982,8040,8051,8062,8072,8083,8094,8105,8115,8127,8137,8149,8159,8170,8181,8222,8236,8258
#SArabic,8 
#SEnglish,8
#SUnicode,56
#Dots,26
363,239,362,239,367,221,372,216,373,214,374,214,375,213,376,214,377,214,378,215,380,216,381,218,382,221,382,223,382,224,382,228,382,230,382,234,382,235,381,238,381,239,382,240,382,241,382,242,383,243,383,243
#Tms,26
8706,8706,8717,8728,8739,8750,8761,8774,8785,8796,8806,8817,8828,8839,8850,8861,8871,8882,8893,8904,8915,8926,8937,8948,8959,8990
#SArabic,9
#SEnglish,9
#SUnicode,57
#Dots,90
339,215,340,215,334,219,332,219,331,219,330,219,329,219,328,219,328,218,327,218,326,218,325,218,324,218,324,217,323,217,323,216,322,216,322,215,321,215,321,214,321,213,321,212,321,211,321,210,322,210,322,209,323,209,323,208,324,208,325,207,326,207,326,206,327,206,328,206,329,206,330,206,331,206,331,207,332,207,332,208,333,208,333,209,333,210,333,211,333,212,334,212,334,213,334,214,334,215,334,216,334,217,334,218,333,218,333,219,333,220,333,221,333,222,333,223,333,224,333,225,332,225,332,226,332,227,332,228,332,229,332,230,332,231,331,232,331,233,331,234,331,235,331,236,330,237,330,238,330,239,330,240,330,241,330,242,329,242,329,243,329,244,329,245,329,246,329,247,329,248,329,249,329,250,329,251,329,250,329,250
#Tms,90
9934,9934,9945,9956,9967,9978,9998,10016,10027,10038,10049,10062,10085,10096,10113,10127,10138,10160,10172,10187,10212,10242,10274,10304,10315,10334,10346,10370,10381,10415,10439,10475,10490,10505,10520,10583,10598,10609,10620,10634,10653,10664,10679,10697,10718,10729,10740,10757,10773,10793,10812,10838,10853,10865,10877,10898,10916,10937,10955,10970,10981,10992,11003,11015,11027,11038,11049,11060,11073,11084,11095,11106,11117,11128,11139,11149,11160,11172,11183,11194,11205,11225,11249,11276,11292,11318,11363,11405,11480,11503
