# Supplementary material for: Algorithm based on normal coordinate vectors with 16 segments for the data fusion from hand-written Arabic text implemented with MATLAB
Source: PeerJ Comput Sci. 2021 Sep 9;7:e705. doi: 10.7717/peerj-cs.705 (PMC8444069; doi:10.7717/peerj-cs.705)
Supplement: Supplemental Information 1 [file peerj-cs-07-705-s001.zip › ProjectAndDataset/DAD Dataset 159 Final/DAD - Numbers/testing/Writer-068,Nums(1).txt]

#WriterName,Writer-068
#SArabic,0 
#SEnglish,0
#SUnicode,48
#Dots,6
623,219,620,225,619,226,619,225,618,225,618,225
#Tms,6
0,0,18,92,162,229
#SArabic,1 
#SEnglish,1
#SUnicode,49
#Dots,5
585,214,590,225,591,231,591,232,591,232
#Tms,5
853,853,881,912,973
#SArabic,2 
#SEnglish,2
#SUnicode,50
#Dots,11
562,215,549,212,546,212,543,212,540,215,542,220,550,226,559,232,560,233,558,233,558,233
#Tms,11
1444,1444,1473,1506,1535,1564,1595,1625,1655,1682,1735
#SArabic,3 
#SEnglish,3
#SUnicode,51
#Dots,19
520,212,515,217,515,216,514,212,514,211,513,213,509,216,507,217,505,217,502,213,500,209,499,209,500,211,504,217,509,225,511,230,511,232,510,232,510,232
#Tms,19
2320,2320,2349,2380,2413,2444,2472,2498,2528,2558,2584,2610,2639,2666,2694,2723,2749,2777,2832
#SArabic,4 
#SEnglish,4
#SUnicode,52
#Dots,12
474,208,465,214,470,216,473,217,471,219,467,222,463,227,465,229,471,231,476,232,476,231,476,231
#Tms,12
3130,3130,3159,3189,3218,3247,3275,3302,3328,3356,3384,3435
#SArabic,5 
#SEnglish,5
#SUnicode,53
#Dots,9
441,208,428,214,428,219,431,220,436,217,437,211,435,208,428,209,428,209
#Tms,9
3728,3728,3756,3785,3815,3846,3876,3913,3968
#SArabic,6 
#SEnglish,6
#SUnicode,54
#Dots,10
391,208,407,204,408,205,407,209,407,214,408,219,410,224,413,229,415,230,415,230
#Tms,10
4375,4375,4404,4434,4463,4494,4524,4551,4580,4637
#SArabic,7 
#SEnglish,7
#SUnicode,55
#Dots,10
361,204,361,222,361,225,361,224,359,219,356,212,354,207,352,204,348,204,348,204
#Tms,10
5087,5087,5114,5144,5174,5201,5227,5255,5282,5337
#SArabic,8 
#SEnglish,8
#SUnicode,56
#Dots,13
343,233,334,222,333,214,334,210,335,208,337,208,341,210,344,216,347,219,351,225,356,229,359,230,359,230
#Tms,13
5695,5695,5724,5755,5784,5813,5841,5867,5894,5922,5948,5976,6027
#SArabic,9
#SEnglish,9
#SUnicode,57
#Dots,18
298,207,292,217,292,222,294,225,299,226,303,224,304,221,305,214,305,207,305,205,305,206,307,211,309,219,311,227,313,233,315,236,316,236,316,236
#Tms,18
7024,7024,7052,7081,7109,7138,7166,7194,7222,7249,7276,7305,7331,7358,7388,7415,7443,7497
