# Supplementary material for: Algorithm based on normal coordinate vectors with 16 segments for the data fusion from hand-written Arabic text implemented with MATLAB
Source: PeerJ Comput Sci. 2021 Sep 9;7:e705. doi: 10.7717/peerj-cs.705 (PMC8444069; doi:10.7717/peerj-cs.705)
Supplement: Supplemental Information 1 [file peerj-cs-07-705-s001.zip › ProjectAndDataset/DAD Dataset 159 Final/DAD - Numbers/testing/Writer-068,Nums(2).txt]

#WriterName,Writer-068
#SArabic,0 
#SEnglish,0
#SUnicode,48
#Dots,10
638,237,632,242,632,241,633,239,633,240,632,241,632,242,631,242,631,241,631,241
#Tms,10
0,0,56,87,157,185,202,208,215,251
#SArabic,1 
#SEnglish,1
#SUnicode,49
#Dots,6
596,227,602,244,603,249,602,252,600,253,600,253
#Tms,6
624,624,653,684,716,771
#SArabic,2 
#SEnglish,2
#SUnicode,50
#Dots,8
571,232,557,229,555,235,560,242,569,248,572,251,571,251,571,251
#Tms,8
1743,1744,1770,1801,1831,1861,1887,1940
#SArabic,3 
#SEnglish,3
#SUnicode,51
#Dots,18
540,229,531,238,530,238,529,235,530,231,530,232,527,235,523,237,519,237,515,233,513,228,513,229,516,234,521,242,528,250,530,255,529,255,529,255
#Tms,18
2298,2298,2328,2357,2386,2416,2446,2478,2506,2532,2561,2605,2632,2659,2685,2713,2739,2795
#SArabic,4 
#SEnglish,4
#SUnicode,52
#Dots,13
491,226,477,229,479,233,486,234,490,234,486,236,478,241,476,244,477,249,481,251,488,252,491,251,491,251
#Tms,13
3031,3031,3061,3090,3119,3147,3173,3199,3227,3254,3282,3311,3366
#SArabic,5 
#SEnglish,5
#SUnicode,53
#Dots,9
440,226,432,237,436,239,442,236,446,232,446,227,441,226,438,227,438,227
#Tms,9
3666,3666,3695,3724,3752,3781,3807,3838,3890
#SArabic,6 
#SEnglish,6
#SUnicode,54
#Dots,10
392,221,406,220,407,222,407,225,407,231,408,237,411,240,412,242,412,243,412,243
#Tms,10
4308,4308,4336,4367,4398,4427,4453,4481,4511,4565
#SArabic,7 
#SEnglish,7
#SUnicode,55
#Dots,11
365,223,369,238,370,241,370,242,367,239,362,231,357,223,354,220,351,218,348,218,348,218
#Tms,11
5067,5067,5096,5127,5155,5184,5215,5243,5270,5300,5353
#SArabic,8 
#SEnglish,8
#SUnicode,56
#Dots,16
322,243,320,242,319,243,319,242,320,241,322,238,325,230,328,223,329,220,330,221,333,225,338,231,341,236,345,240,348,242,348,242
#Tms,16
5752,5752,5791,5820,5851,5879,5906,5931,5960,6015,6044,6070,6098,6126,6152,6206
#SArabic,9
#SEnglish,9
#SUnicode,57
#Dots,15
286,219,286,237,289,237,293,233,298,225,299,218,298,214,298,213,298,214,301,221,303,230,304,238,305,245,305,248,305,248
#Tms,15
6720,6721,6748,6779,6810,6836,6864,6892,6922,6948,6976,7002,7030,7060,7114
