# Supplementary material for: Algorithm based on normal coordinate vectors with 16 segments for the data fusion from hand-written Arabic text implemented with MATLAB
Source: PeerJ Comput Sci. 2021 Sep 9;7:e705. doi: 10.7717/peerj-cs.705 (PMC8444069; doi:10.7717/peerj-cs.705)
Supplement: Supplemental Information 1 [file peerj-cs-07-705-s001.zip › ProjectAndDataset/DAD Dataset 159 Final/DAD - Numbers/testing/Writer-069,Nums(2).txt]

#WriterName,Writer-069
#SArabic,0 
#SEnglish,0
#SUnicode,48
#Dots,3
695,229,694,231,694,231
#Tms,3
0,0,10
#SArabic,1 
#SEnglish,1
#SUnicode,49
#Dots,11
645,233,635,210,639,216,646,224,648,227,650,230,652,233,653,233,653,234,654,234,654,234
#Tms,11
505,505,516,527,538,549,560,565,571,573,644
#SArabic,2 
#SEnglish,2
#SUnicode,50
#Dots,11
613,215,596,225,597,228,599,230,602,232,605,234,610,236,613,237,615,237,616,238,616,238
#Tms,11
1192,1192,1203,1214,1225,1236,1247,1258,1270,1281,1317
#SArabic,3 
#SEnglish,3
#SUnicode,51
#Dots,72
569,217,564,204,563,204,564,204,565,205,566,206,567,209,567,211,568,214,568,216,567,218,566,219,566,220,565,220,564,220,562,219,560,218,559,217,557,216,557,215,557,214,557,215,557,216,557,217,556,218,555,219,555,220,554,221,553,221,552,222,551,222,550,222,549,222,548,222,547,222,546,222,545,222,544,221,543,220,542,220,541,218,540,218,540,217,539,217,539,216,538,216,537,216,538,217,539,218,540,219,540,220,541,221,542,222,543,223,544,225,546,226,547,227,548,228,549,229,550,230,552,231,553,232,554,233,555,234,556,235,557,236,558,236,559,237,559,238,560,238,559,238,559,238
#Tms,72
1943,1943,1953,2022,2033,2044,2056,2067,2077,2088,2099,2110,2122,2132,2142,2153,2164,2175,2186,2197,2200,2275,2287,2290,2295,2305,2310,2314,2319,2325,2328,2335,2340,2344,2349,2355,2358,2365,2374,2379,2390,2395,2397,2409,2412,2418,2434,2508,2519,2525,2529,2532,2538,2545,2547,2554,2559,2562,2569,2575,2577,2584,2586,2592,2599,2601,2607,2615,2622,2629,2676,2699
#SArabic,4 
#SEnglish,4
#SUnicode,52
#Dots,25
510,217,497,223,497,224,500,229,504,230,507,230,512,230,513,230,512,231,511,231,508,233,507,234,507,235,508,237,509,238,514,239,516,240,522,241,525,242,528,242,531,243,532,243,534,243,536,243,536,243
#Tms,25
3433,3433,3444,3455,3466,3477,3489,3499,3531,3542,3553,3564,3575,3586,3597,3608,3619,3630,3641,3652,3662,3673,3684,3694,3716
#SArabic,5 
#SEnglish,5
#SUnicode,53
#Dots,23
463,233,460,232,449,240,451,243,455,243,459,243,463,241,466,240,469,238,472,236,473,234,474,231,473,230,472,229,471,228,469,227,466,227,465,226,464,226,464,227,463,228,463,230,463,230
#Tms,23
4171,4172,4182,4193,4204,4215,4226,4237,4247,4259,4270,4281,4291,4302,4313,4323,4334,4345,4356,4367,4378,4389,4411
#SArabic,6 
#SEnglish,6
#SUnicode,54
#Dots,21
390,225,391,225,408,220,415,220,417,220,417,221,418,221,419,222,420,223,421,224,424,226,425,227,427,230,428,232,429,234,429,236,430,237,430,238,431,238,431,239,431,239
#Tms,21
5294,5294,5305,5316,5327,5338,5349,5360,5370,5381,5392,5403,5414,5425,5435,5447,5459,5473,5518,5529,5552
#SArabic,7 
#SEnglish,7
#SUnicode,55
#Dots,19
349,233,362,243,365,245,367,246,368,247,369,248,369,247,370,246,370,243,370,239,371,233,371,229,372,227,372,225,372,223,372,222,373,222,373,223,373,223
#Tms,19
6367,6368,6378,6389,6400,6411,6492,6503,6514,6524,6536,6547,6558,6569,6580,6600,6621,6678,6703
#SArabic,8 
#SEnglish,8
#SUnicode,56
#Dots,16
301,245,310,223,312,220,312,219,313,219,313,220,315,220,316,221,317,223,319,225,322,229,323,230,326,233,327,235,328,236,328,236
#Tms,16
7486,7486,7498,7509,7545,7556,7567,7578,7588,7599,7610,7621,7632,7642,7654,7709
#SArabic,9
#SEnglish,9
#SUnicode,57
#Dots,32
270,222,269,220,263,219,252,225,253,233,253,234,257,234,260,234,263,233,267,231,271,227,273,225,274,222,274,219,274,218,274,217,275,218,276,219,278,221,280,223,283,227,285,232,287,235,288,237,289,239,290,241,291,241,292,242,293,242,294,242,295,242,295,242
#Tms,32
8188,8189,8200,8210,8221,8232,8243,8254,8265,8276,8287,8298,8309,8321,8332,8342,8424,8437,8447,8458,8469,8480,8491,8502,8513,8524,8535,8546,8557,8568,8579,8601
