# Supplementary material for: Algorithm based on normal coordinate vectors with 16 segments for the data fusion from hand-written Arabic text implemented with MATLAB
Source: PeerJ Comput Sci. 2021 Sep 9;7:e705. doi: 10.7717/peerj-cs.705 (PMC8444069; doi:10.7717/peerj-cs.705)
Supplement: Supplemental Information 1 [file peerj-cs-07-705-s001.zip › ProjectAndDataset/DAD Dataset 159 Final/DAD - Numbers/testing/Writer-069,Nums(3).txt]

#WriterName,Writer-069
#SArabic,0 
#SEnglish,0
#SUnicode,48
#Dots,3
671,237,670,239,670,239
#Tms,3
0,0,10
#SArabic,1 
#SEnglish,1
#SUnicode,49
#Dots,30
629,231,618,212,617,210,617,211,617,212,619,215,621,219,622,220,623,222,625,224,626,225,627,227,628,229,630,230,631,231,632,233,633,234,633,235,634,235,634,236,635,236,635,237,636,238,636,239,637,239,638,240,639,241,640,242,641,242,641,242
#Tms,30
452,452,463,545,556,567,577,580,586,589,595,601,605,610,616,619,625,628,639,640,644,649,658,695,700,715,725,734,745,765
#SArabic,2 
#SEnglish,2
#SUnicode,50
#Dots,16
595,221,578,216,575,217,570,221,569,223,569,226,569,229,570,231,572,233,575,235,579,236,586,238,588,239,590,239,591,239,591,239
#Tms,16
1640,1640,1651,1662,1672,1683,1695,1705,1716,1727,1738,1749,1760,1771,1783,1839
#SArabic,3 
#SEnglish,3
#SUnicode,51
#Dots,68
547,229,539,215,537,213,537,212,536,212,537,212,537,213,538,214,540,217,540,218,541,220,541,221,541,222,541,223,540,223,539,223,537,223,536,223,534,223,533,222,532,222,530,222,528,223,526,223,523,223,522,223,521,223,520,222,519,221,518,221,518,220,517,219,516,218,516,217,515,216,515,215,514,214,515,215,516,216,516,217,517,217,517,218,518,220,519,221,520,222,521,223,522,224,523,225,524,226,525,227,526,228,527,229,528,230,528,231,529,231,529,232,530,232,530,233,531,233,531,234,532,235,532,236,533,236,533,237,534,237,534,238,535,238,535,238
#Tms,68
2312,2312,2323,2334,2345,2440,2451,2462,2473,2484,2495,2505,2516,2527,2554,2565,2576,2587,2598,2609,2734,2745,2755,2766,2777,2782,2791,2798,2806,2812,2819,2821,2828,2833,2836,2849,2851,2965,2980,2992,2995,3001,3012,3017,3022,3025,3032,3038,3040,3047,3052,3055,3062,3068,3070,3077,3082,3085,3098,3100,3112,3121,3124,3130,3140,3145,3154,3275
#SArabic,4 
#SEnglish,4
#SUnicode,52
#Dots,25
490,218,490,217,479,225,478,227,481,228,483,228,487,228,489,228,489,229,489,230,488,231,486,232,485,234,485,236,485,237,486,238,487,238,490,238,492,238,493,238,495,238,497,238,499,239,501,239,501,239
#Tms,25
4589,4589,4600,4610,4621,4632,4643,4654,4672,4693,4704,4715,4725,4737,4748,4759,4770,4781,4792,4803,4814,4825,4836,4846,4868
#SArabic,5 
#SEnglish,5
#SUnicode,53
#Dots,22
452,227,453,227,436,235,438,239,439,239,443,239,444,239,448,238,451,237,453,235,455,233,457,231,458,228,458,227,457,226,456,226,453,227,451,227,450,228,449,228,450,228,450,228
#Tms,22
5841,5841,5852,5863,5874,5885,5896,5907,5917,5928,5939,5950,5961,5972,5983,5994,6005,6016,6026,6037,6055,6076
#SArabic,5 
#SEnglish,5
#SUnicode,53
#Dots,21
377,226,376,226,377,227,390,225,394,225,395,226,397,227,397,228,398,229,398,231,399,233,400,235,401,236,402,237,403,238,403,239,404,239,404,240,405,240,406,240,406,240
#Tms,21
6836,6836,6846,6857,6868,6879,6890,6901,6912,6924,6935,6946,6956,6967,6978,6989,7000,7011,7054,7070,7095
#SArabic,7 
#SEnglish,7
#SUnicode,55
#Dots,15
345,232,358,242,359,243,360,244,360,243,360,242,360,239,361,236,362,231,363,226,363,225,364,223,364,224,364,225,364,225
#Tms,15
7655,7655,7666,7677,7774,7784,7796,7807,7817,7828,7839,7850,7924,7935,7956
#SArabic,8 
#SEnglish,8
#SUnicode,56
#Dots,20
316,244,321,228,322,226,323,226,323,225,324,225,325,225,325,224,326,225,327,225,328,227,330,230,331,231,334,235,335,236,336,238,337,239,337,240,338,240,338,240
#Tms,20
8591,8591,8601,8626,8637,8647,8658,8669,8695,8706,8717,8728,8739,8750,8761,8772,8783,8794,8805,8859
#SArabic,9
#SEnglish,9
#SUnicode,57
#Dots,27
298,224,298,223,286,224,284,227,286,233,288,234,290,234,294,232,296,231,301,228,303,226,305,224,305,223,305,222,305,221,305,222,306,224,307,226,308,228,309,231,311,235,313,237,314,239,315,240,315,241,315,240,315,240
#Tms,27
9258,9258,9269,9280,9291,9302,9314,9325,9336,9347,9358,9369,9380,9392,9415,9520,9531,9542,9553,9563,9575,9586,9597,9608,9619,9658,9681
