# Supplementary material for: Algorithm based on normal coordinate vectors with 16 segments for the data fusion from hand-written Arabic text implemented with MATLAB
Source: PeerJ Comput Sci. 2021 Sep 9;7:e705. doi: 10.7717/peerj-cs.705 (PMC8444069; doi:10.7717/peerj-cs.705)
Supplement: Supplemental Information 1 [file peerj-cs-07-705-s001.zip › ProjectAndDataset/DAD Dataset 159 Final/DAD - Numbers/testing/Writer-069,Nums(6).txt]

#WriterName,Writer-069
#SArabic,0 
#SEnglish,0
#SUnicode,48
#Dots,4
632,239,632,238,630,243,630,243
#Tms,4
0,0,0,31
#SArabic,1 
#SEnglish,1
#SUnicode,49
#Dots,24
595,240,587,223,586,221,585,221,585,222,586,223,587,224,588,226,589,227,590,229,592,231,593,233,594,235,595,237,596,238,599,241,600,243,601,244,602,245,602,246,603,246,604,247,604,246,604,246
#Tms,24
370,370,380,391,450,461,465,467,473,481,482,488,494,497,503,514,519,523,527,533,536,547,609,621
#SArabic,2 
#SEnglish,2
#SUnicode,50
#Dots,15
565,231,566,229,564,227,546,230,543,236,544,238,546,240,549,242,554,244,556,244,560,246,562,246,563,246,564,246,564,246
#Tms,15
1172,1172,1183,1194,1204,1215,1226,1237,1248,1259,1270,1280,1291,1298,1331
#SArabic,3 
#SEnglish,3
#SUnicode,51
#Dots,49
517,236,516,235,510,223,513,231,511,233,509,232,505,231,504,230,502,227,501,226,501,225,500,224,500,225,499,225,497,226,496,226,494,226,492,226,491,225,489,224,487,223,486,223,486,222,485,222,486,223,487,224,488,224,489,225,490,226,492,228,494,229,495,230,496,231,498,233,499,234,500,235,502,236,503,237,504,238,504,239,505,239,506,240,506,241,507,241,507,242,508,242,508,243,509,243,509,243
#Tms,49
2010,2010,2021,2032,2043,2054,2065,2076,2087,2098,2109,2119,2189,2200,2211,2222,2233,2244,2255,2266,2277,2282,2288,2294,2352,2363,2366,2371,2378,2389,2394,2395,2402,2408,2411,2418,2423,2426,2433,2438,2442,2448,2456,2467,2480,2495,2507,2518,2552
#SArabic,4 
#SEnglish,4
#SUnicode,52
#Dots,21
462,225,463,225,455,236,464,237,467,237,468,237,468,238,467,238,466,239,465,241,464,243,465,244,467,245,470,245,474,245,475,245,477,245,477,246,478,246,479,246,479,246
#Tms,21
3810,3810,3821,3833,3843,3855,3875,3886,3897,3908,3919,3930,3941,3952,3963,3973,3985,3996,4007,4018,4040
#SArabic,5 
#SEnglish,5
#SUnicode,53
#Dots,17
425,235,419,234,408,245,412,248,415,248,418,247,422,244,424,242,425,240,426,238,426,236,425,235,424,235,424,234,423,234,423,235,423,235
#Tms,17
4764,4764,4775,4786,4797,4808,4820,4830,4841,4853,4864,4878,4890,4901,4912,4937,4960
#SArabic,6 
#SEnglish,6
#SUnicode,54
#Dots,20
357,224,356,224,356,223,373,223,375,225,375,226,376,226,376,227,376,229,377,230,378,233,379,234,380,236,381,237,381,238,381,239,381,240,382,240,382,241,382,241
#Tms,20
5481,5482,5492,5504,5514,5526,5537,5548,5559,5570,5581,5592,5603,5614,5625,5635,5647,5678,5691,5725
#SArabic,7 
#SEnglish,7
#SUnicode,55
#Dots,20
326,229,336,243,338,244,338,245,338,246,339,246,340,247,340,248,340,247,340,246,341,246,342,242,342,239,343,234,343,232,344,230,344,229,344,228,344,229,344,229
#Tms,20
6837,6837,6849,6860,6871,6882,6895,6917,6971,6982,6993,7004,7015,7026,7037,7048,7059,7070,7151,7173
#SArabic,8 
#SEnglish,8
#SUnicode,56
#Dots,15
297,248,298,248,299,225,299,226,300,226,301,228,303,230,305,232,307,235,311,239,313,241,314,242,315,242,315,243,315,243
#Tms,15
7773,7773,7785,7847,7858,7869,7880,7890,7901,7912,7923,7934,8000,8012,8034
#SArabic,9
#SEnglish,9
#SUnicode,57
#Dots,28
266,221,266,220,251,229,254,233,257,234,260,234,264,234,265,233,267,231,267,229,268,227,268,224,269,221,269,220,269,219,270,219,270,220,271,221,272,222,274,225,276,228,278,231,280,234,282,237,284,239,285,240,286,240,286,240
#Tms,28
8508,8508,8519,8530,8541,8552,8562,8573,8584,8595,8606,8617,8628,8639,8663,8702,8713,8726,8737,8748,8759,8769,8780,8791,8802,8813,8867,8889
