# Supplementary material for: Algorithm based on normal coordinate vectors with 16 segments for the data fusion from hand-written Arabic text implemented with MATLAB
Source: PeerJ Comput Sci. 2021 Sep 9;7:e705. doi: 10.7717/peerj-cs.705 (PMC8444069; doi:10.7717/peerj-cs.705)
Supplement: Supplemental Information 1 [file peerj-cs-07-705-s001.zip › ProjectAndDataset/DAD Dataset 159 Final/DAD - Numbers/testing/Writer-070,Nums(4).txt]

#WriterName,Writer-070
#SArabic,0 
#SEnglish,0
#SUnicode,48
#Dots,19
685,265,682,271,682,270,684,268,685,267,686,266,686,265,686,264,686,265,685,265,684,266,682,267,681,268,680,269,679,270,678,271,678,272,678,271,678,271
#Tms,19
0,0,14,38,41,44,50,59,95,98,104,110,113,119,125,134,158,188,226
#SArabic,1 
#SEnglish,1
#SUnicode,49
#Dots,7
629,252,630,254,637,264,646,274,649,282,648,284,648,284
#Tms,7
843,843,867,892,917,944,989
#SArabic,2 
#SEnglish,2
#SUnicode,50
#Dots,8
593,248,557,260,554,267,570,274,591,276,596,278,598,279,598,279
#Tms,8
1190,1190,1215,1239,1264,1288,1312,1355
#SArabic,3 
#SEnglish,3
#SUnicode,51
#Dots,31
528,249,528,263,523,267,518,268,513,265,509,258,508,256,508,258,507,262,504,266,499,267,492,267,488,264,485,261,484,260,485,261,490,267,500,275,502,276,504,278,510,283,511,284,512,285,512,286,513,286,513,287,514,287,514,288,513,288,512,288,512,288
#Tms,31
1627,1627,1651,1676,1699,1724,1748,1772,1793,1815,1838,1859,1881,1903,1925,1946,1968,1991,1994,2001,2024,2024,2027,2033,2038,2041,2047,2053,2056,2064,2090
#SArabic,4 
#SEnglish,4
#SUnicode,52
#Dots,15
436,257,430,269,434,271,443,271,447,271,447,275,443,282,438,290,437,294,441,297,449,297,455,297,460,296,468,293,468,293
#Tms,15
2329,2329,2353,2377,2402,2424,2445,2468,2489,2510,2532,2553,2575,2597,2640
#SArabic,5 
#SEnglish,5
#SUnicode,53
#Dots,12
381,279,369,288,372,296,380,299,392,298,398,293,397,284,392,278,385,276,378,276,372,277,372,277
#Tms,12
2851,2851,2873,2895,2920,2943,2969,2993,3018,3044,3067,3108
#SArabic,6 
#SEnglish,6
#SUnicode,54
#Dots,11
274,278,293,271,300,265,302,264,302,265,305,270,312,279,321,286,333,294,340,299,340,299
#Tms,11
3374,3374,3398,3423,3464,3488,3511,3535,3556,3579,3622
#SArabic,7 
#SEnglish,7
#SUnicode,55
#Dots,13
278,285,289,306,290,314,289,318,285,317,273,308,259,297,249,291,241,286,239,286,239,285,240,285,240,285
#Tms,13
3881,3881,3905,3929,3954,3978,4003,4024,4046,4068,4090,4113,4156
#SArabic,8 
#SEnglish,8
#SUnicode,56
#Dots,35
222,287,213,287,212,287,212,288,212,290,212,291,213,291,213,292,213,293,213,295,213,297,213,302,211,313,209,326,208,331,208,333,207,332,207,327,207,312,208,306,210,300,212,292,214,286,215,284,216,284,220,286,225,292,232,298,241,306,245,310,248,313,248,315,247,315,243,314,243,314
#Tms,35
4570,4570,4595,4967,4991,5014,5039,5165,5186,5207,5229,5251,5274,5295,5317,5338,5366,5389,5410,5431,5454,5475,5498,5521,5588,5609,5631,5653,5675,5697,5718,5739,5801,5822,5865
#SArabic,9
#SEnglish,9
#SUnicode,57
#Dots,20
158,291,149,293,147,305,150,314,155,317,160,314,163,308,163,297,161,290,160,288,160,289,161,294,165,301,172,307,181,312,187,316,192,320,193,322,194,321,194,321
#Tms,20
6181,6181,6207,6232,6256,6277,6299,6320,6342,6363,6384,6406,6428,6450,6471,6492,6514,6535,6557,6601
