# Supplementary material for: Algorithm based on normal coordinate vectors with 16 segments for the data fusion from hand-written Arabic text implemented with MATLAB
Source: PeerJ Comput Sci. 2021 Sep 9;7:e705. doi: 10.7717/peerj-cs.705 (PMC8444069; doi:10.7717/peerj-cs.705)
Supplement: Supplemental Information 1 [file peerj-cs-07-705-s001.zip › ProjectAndDataset/DAD Dataset 159 Final/DAD - Numbers/testing/Writer-070,Nums(8).txt]

#WriterName,Writer-070
#SArabic,0 
#SEnglish,0
#SUnicode,48
#Dots,19
709,278,716,278,715,278,709,277,707,277,706,277,705,278,704,278,705,278,706,278,706,277,705,277,704,277,703,277,702,277,701,277,700,277,699,277,699,277
#Tms,19
0,0,18,45,49,51,57,62,110,122,140,177,179,192,194,208,209,216,255
#SArabic,1 
#SEnglish,1
#SUnicode,49
#Dots,7
647,263,659,283,660,284,661,287,661,290,661,291,661,291
#Tms,7
761,761,771,780,791,801,821
#SArabic,2 
#SEnglish,2
#SUnicode,50
#Dots,8
623,267,590,267,586,273,591,279,603,284,617,287,619,288,619,288
#Tms,8
1184,1184,1209,1234,1260,1285,1310,1357
#SArabic,3 
#SEnglish,3
#SUnicode,51
#Dots,32
571,253,568,266,563,267,557,266,554,264,554,263,553,263,551,266,548,268,544,268,540,267,536,264,534,262,533,262,534,263,537,267,542,271,548,278,550,280,551,282,552,283,554,285,555,286,556,288,558,289,559,291,560,292,560,293,561,294,562,294,562,295,562,295
#Tms,32
1580,1580,1604,1629,1655,1679,1702,1724,1745,1767,1789,1811,1832,1854,1877,1900,1921,1943,1946,1952,1955,1961,1965,1971,1976,1980,1985,1991,1994,2001,2023,2047
#SArabic,4 
#SEnglish,4
#SUnicode,52
#Dots,16
505,260,493,266,496,267,502,268,505,269,504,271,499,277,493,285,491,291,493,297,500,299,509,300,521,299,531,297,533,294,533,294
#Tms,16
2576,2577,2601,2625,2649,2673,2697,2722,2745,2771,2794,2816,2838,2859,2881,2924
#SArabic,5 
#SEnglish,5
#SUnicode,53
#Dots,10
451,282,431,285,435,292,447,294,457,291,461,286,458,278,452,273,443,271,443,271
#Tms,10
3137,3137,3162,3187,3212,3237,3262,3285,3306,3349
#SArabic,6 
#SEnglish,6
#SUnicode,54
#Dots,12
377,259,398,258,401,256,401,255,402,256,402,263,402,271,404,278,406,281,408,284,408,286,408,286
#Tms,12
3594,3594,3618,3642,3678,3702,3726,3751,3772,3793,3814,3857
#SArabic,7 
#SEnglish,7
#SUnicode,55
#Dots,14
367,271,362,270,362,286,362,293,360,298,357,298,351,294,342,282,335,269,330,263,326,259,323,258,320,260,320,260
#Tms,14
4167,4167,4192,4216,4239,4260,4281,4304,4325,4347,4369,4390,4411,4455
#SArabic,8 
#SEnglish,8
#SUnicode,56
#Dots,11
284,297,283,267,283,263,284,262,289,266,298,274,307,282,312,288,313,290,311,289,311,289
#Tms,11
4814,4815,4838,4862,4887,4911,4936,4960,4985,5010,5054
#SArabic,9
#SEnglish,9
#SUnicode,57
#Dots,17
227,261,208,279,206,288,210,293,215,293,220,285,220,270,219,265,218,265,221,271,226,279,233,289,238,296,242,301,247,304,247,303,247,303
#Tms,17
5261,5261,5285,5309,5333,5356,5378,5400,5421,5443,5464,5487,5508,5529,5552,5573,5618
