# Supplementary material for: Algorithm based on normal coordinate vectors with 16 segments for the data fusion from hand-written Arabic text implemented with MATLAB
Source: PeerJ Comput Sci. 2021 Sep 9;7:e705. doi: 10.7717/peerj-cs.705 (PMC8444069; doi:10.7717/peerj-cs.705)
Supplement: Supplemental Information 1 [file peerj-cs-07-705-s001.zip › ProjectAndDataset/DAD Dataset 159 Final/DAD - Numbers/testing/Writer-071,Nums(4).txt]

#WriterName,Writer-071
#SArabic,0 
#SEnglish,0
#SUnicode,48
#Dots,3
582,264,582,269,582,269
#Tms,3
0,0,32
#SArabic,1 
#SEnglish,1
#SUnicode,49
#Dots,7
531,246,540,265,542,271,544,275,543,276,540,275,540,275
#Tms,7
542,542,567,593,618,646,691
#SArabic,2 
#SEnglish,2
#SUnicode,50
#Dots,14
497,241,477,246,474,245,473,245,473,246,476,250,480,256,487,263,491,267,494,270,495,273,496,275,496,274,496,274
#Tms,14
1142,1142,1167,1194,1250,1275,1298,1320,1341,1363,1384,1406,1428,1475
#SArabic,3 
#SEnglish,3
#SUnicode,51
#Dots,33
452,237,453,251,450,253,446,253,443,251,443,250,442,251,442,253,439,256,435,259,432,260,429,260,426,258,423,254,421,249,421,248,421,249,425,254,430,259,434,264,439,270,440,271,440,272,441,273,442,274,442,275,443,276,443,277,444,279,445,279,445,280,445,279,445,279
#Tms,33
1874,1874,1898,1923,1945,1968,2007,2029,2051,2074,2096,2117,2139,2160,2181,2202,2258,2280,2301,2323,2344,2348,2354,2358,2363,2369,2372,2378,2400,2408,2418,2445,2470
#SArabic,4 
#SEnglish,4
#SUnicode,52
#Dots,20
392,247,376,255,376,258,379,260,385,261,387,262,387,264,382,267,379,270,378,273,378,276,378,279,378,281,381,283,390,282,398,281,403,280,405,280,405,279,405,279
#Tms,20
3107,3107,3133,3157,3181,3205,3227,3249,3271,3294,3315,3337,3358,3380,3402,3424,3446,3467,3490,3532
#SArabic,5 
#SEnglish,5
#SUnicode,53
#Dots,14
346,257,330,264,327,270,331,274,340,275,349,274,355,271,357,268,354,264,350,262,346,260,344,259,340,260,340,260
#Tms,14
3878,3878,3902,3927,3952,3976,4001,4025,4046,4068,4090,4110,4132,4174
#SArabic,6 
#SEnglish,6
#SUnicode,54
#Dots,12
286,251,307,252,308,252,309,252,309,256,310,262,312,269,315,275,316,278,316,279,316,280,316,280
#Tms,12
4754,4754,4777,4861,4885,4909,4933,4958,4982,5003,5025,5068
#SArabic,7 
#SEnglish,7
#SUnicode,55
#Dots,17
258,256,258,255,260,263,260,273,259,278,257,283,255,285,253,285,249,282,246,278,245,270,244,262,243,254,243,251,242,251,246,256,246,256
#Tms,17
5459,5459,5483,5508,5532,5557,5580,5607,5629,5650,5672,5693,5715,5736,5758,5779,5822
#SArabic,8 
#SEnglish,8
#SUnicode,56
#Dots,13
231,273,217,260,214,251,212,245,212,246,211,251,210,261,209,268,207,278,204,284,201,286,199,285,199,285
#Tms,13
6410,6410,6436,6461,6507,6531,6555,6579,6600,6622,6643,6665,6706
#SArabic,9
#SEnglish,9
#SUnicode,57
#Dots,20
183,256,165,262,164,261,164,257,166,250,170,246,174,244,175,243,177,244,181,248,185,254,188,264,189,270,190,276,191,282,192,285,193,286,193,285,189,282,189,282
#Tms,20
7163,7163,7187,7212,7234,7257,7278,7299,7321,7342,7364,7386,7408,7429,7451,7473,7497,7521,7543,7585
