# Supplementary material for: Algorithm based on normal coordinate vectors with 16 segments for the data fusion from hand-written Arabic text implemented with MATLAB
Source: PeerJ Comput Sci. 2021 Sep 9;7:e705. doi: 10.7717/peerj-cs.705 (PMC8444069; doi:10.7717/peerj-cs.705)
Supplement: Supplemental Information 1 [file peerj-cs-07-705-s001.zip › ProjectAndDataset/DAD Dataset 159 Final/DAD - Numbers/testing/Writer-071,Nums(9).txt]

#WriterName,Writer-071
#SArabic,0 
#SEnglish,0
#SUnicode,48
#Dots,3
620,257,620,267,620,267
#Tms,3
0,0,24
#SArabic,1 
#SEnglish,1
#SUnicode,49
#Dots,6
564,246,570,267,572,273,573,277,572,277,572,277
#Tms,6
1070,1070,1094,1119,1143,1190
#SArabic,2 
#SEnglish,2
#SUnicode,50
#Dots,15
514,246,495,248,490,248,489,248,489,249,491,254,494,259,498,267,502,271,506,275,508,278,509,279,508,278,506,278,506,278
#Tms,15
1696,1696,1721,1745,1800,1824,1846,1867,1889,1911,1933,1954,1976,1998,2043
#SArabic,3 
#SEnglish,3
#SUnicode,51
#Dots,27
455,240,454,254,451,253,449,251,448,251,448,251,447,253,445,256,441,258,435,259,432,257,429,255,427,250,426,248,425,247,425,248,427,251,430,256,435,265,440,270,444,275,447,278,448,281,449,283,450,283,450,281,450,281
#Tms,27
2453,2453,2477,2501,2525,2550,2575,2599,2624,2648,2670,2691,2714,2735,2757,2803,2825,2846,2867,2889,2911,2931,2953,2974,2997,3020,3063
#SArabic,4 
#SEnglish,4
#SUnicode,52
#Dots,19
395,246,376,254,376,256,380,259,386,261,388,262,388,264,387,266,385,269,383,272,382,274,382,277,387,279,393,280,402,280,409,279,416,279,421,278,421,278
#Tms,19
3486,3486,3505,3531,3556,3581,3606,3627,3650,3675,3696,3718,3740,3761,3783,3804,3826,3848,3892
#SArabic,5 
#SEnglish,5
#SUnicode,53
#Dots,16
340,255,322,261,321,266,325,271,333,274,339,274,343,272,348,266,350,261,350,259,349,257,344,256,334,255,330,254,328,255,328,255
#Tms,16
4330,4330,4354,4380,4404,4425,4447,4469,4490,4511,4535,4556,4577,4598,4620,4661
#SArabic,6 
#SEnglish,6
#SUnicode,54
#Dots,14
257,252,281,254,285,254,285,253,286,254,286,257,287,262,289,268,291,275,291,278,292,281,292,282,293,281,293,281
#Tms,14
5152,5152,5177,5213,5264,5288,5312,5337,5361,5383,5404,5426,5449,5491
#SArabic,7 
#SEnglish,7
#SUnicode,55
#Dots,17
240,257,238,253,238,262,238,270,237,279,233,287,231,291,230,291,228,288,225,282,223,274,221,265,220,260,220,256,220,255,225,258,225,258
#Tms,17
5833,5833,5857,5882,5908,5931,5956,5980,6006,6026,6048,6071,6092,6113,6134,6156,6199
#SArabic,8 
#SEnglish,8
#SUnicode,56
#Dots,15
207,281,195,265,192,257,191,253,190,251,190,250,190,252,189,259,189,267,189,275,187,282,184,289,182,291,180,290,180,290
#Tms,15
6672,6673,6697,6722,6745,6769,6793,6816,6837,6858,6879,6900,6922,6944,6986
#SArabic,9
#SEnglish,9
#SUnicode,57
#Dots,20
158,263,143,272,142,271,141,268,142,261,146,254,149,250,151,248,153,248,157,252,162,259,166,267,169,274,171,281,172,288,173,292,173,293,173,292,173,289,173,289
#Tms,20
7344,7344,7370,7394,7418,7442,7463,7485,7506,7528,7551,7572,7594,7615,7637,7660,7682,7720,7742,7784
