# Supplementary material for: Algorithm based on normal coordinate vectors with 16 segments for the data fusion from hand-written Arabic text implemented with MATLAB
Source: PeerJ Comput Sci. 2021 Sep 9;7:e705. doi: 10.7717/peerj-cs.705 (PMC8444069; doi:10.7717/peerj-cs.705)
Supplement: Supplemental Information 1 [file peerj-cs-07-705-s001.zip › ProjectAndDataset/DAD Dataset 159 Final/DAD - Numbers/testing/Writer-072,Nums.txt]

#WriterName,Writer-072
#SArabic,0 
#SEnglish,0
#SUnicode,48
#Dots,7
622,305,625,296,625,297,624,298,624,299,623,299,623,299
#Tms,7
0,0,44,55,67,151,174
#SArabic,1 
#SEnglish,1
#SUnicode,49
#Dots,21
576,275,576,270,577,271,579,281,581,286,583,291,586,298,587,302,589,305,589,307,590,308,590,309,590,310,590,311,591,312,591,313,591,314,591,313,591,312,591,311,591,311
#Tms,21
780,780,790,801,812,823,833,845,856,856,862,868,871,877,888,892,907,952,967,976,993
#SArabic,2 
#SEnglish,2
#SUnicode,50
#Dots,31
549,284,550,283,547,275,545,274,532,276,528,279,526,281,525,284,524,286,524,289,526,294,526,296,529,299,534,304,538,307,541,310,543,311,544,313,546,314,547,315,548,316,549,316,549,317,550,318,551,318,551,319,551,320,552,320,551,320,550,319,550,319
#Tms,31
1545,1545,1557,1568,1579,1590,1600,1611,1622,1632,1643,1654,1665,1675,1686,1697,1699,1702,1708,1711,1718,1724,1726,1732,1738,1741,1754,1765,1801,1822,1839
#SArabic,3 
#SEnglish,3
#SUnicode,51
#Dots,64
502,272,499,280,497,281,496,282,494,282,493,282,492,281,491,281,490,280,490,279,489,279,489,280,488,280,488,281,487,282,486,283,485,285,484,285,483,286,482,286,481,286,479,285,477,284,475,283,473,281,470,277,468,275,467,274,466,274,466,273,465,272,465,273,466,274,467,275,467,276,468,277,470,278,471,279,473,281,474,282,476,283,479,285,481,287,483,289,486,291,488,293,490,295,492,297,493,299,494,301,495,303,496,305,497,306,497,308,498,309,498,310,499,311,499,312,499,313,500,313,500,312,499,311,498,309,498,309
#Tms,64
2799,2799,2810,2821,2832,2843,2854,2865,2877,2887,2911,2928,2938,2949,2960,2971,2982,2992,3004,3019,3031,3042,3053,3064,3075,3086,3097,3100,3107,3109,3115,3199,3210,3214,3220,3223,3229,3235,3238,3244,3250,3253,3264,3265,3268,3274,3280,3283,3289,3295,3298,3304,3310,3313,3319,3322,3328,3334,3343,3349,3388,3399,3403,3420
#SArabic,4 
#SEnglish,4
#SUnicode,52
#Dots,36
436,276,430,287,431,288,432,288,434,288,437,288,442,288,443,288,444,288,444,289,444,290,443,291,442,292,441,294,439,296,438,298,437,299,436,301,436,302,436,304,437,305,438,306,439,307,442,309,443,310,446,311,450,312,454,312,458,312,461,312,465,311,467,310,468,310,467,310,466,310,466,310
#Tms,36
3926,3926,3937,3948,3959,3970,3980,3991,4002,4016,4026,4037,4048,4059,4070,4081,4092,4103,4113,4124,4136,4146,4157,4169,4179,4190,4201,4212,4222,4233,4244,4255,4266,4280,4290,4312
#SArabic,5 
#SEnglish,5
#SUnicode,53
#Dots,26
412,293,412,291,405,285,397,288,393,291,391,293,390,297,389,299,389,301,391,303,392,305,397,306,400,306,404,304,408,303,411,301,412,300,413,298,412,295,410,293,405,289,403,288,396,286,392,286,389,286,389,286
#Tms,26
5627,5628,5638,5649,5660,5671,5682,5692,5703,5714,5725,5736,5748,5758,5769,5779,5790,5801,5812,5823,5834,5845,5856,5867,5878,5900
#SArabic,6 
#SEnglish,6
#SUnicode,54
#Dots,22
338,285,362,280,362,281,361,281,360,282,359,282,359,283,358,284,358,286,358,287,359,291,360,294,362,297,364,300,366,303,370,306,371,306,373,308,374,308,373,307,372,306,372,306
#Tms,22
6876,6876,6898,6909,6922,6936,6946,6957,6968,6979,6990,7001,7011,7022,7033,7043,7054,7065,7076,7102,7113,7135
#SArabic,7 
#SEnglish,7
#SUnicode,55
#Dots,17
305,290,304,288,304,287,326,308,328,312,328,311,328,310,329,307,329,303,330,297,330,291,330,286,330,284,330,282,330,281,330,282,330,282
#Tms,17
7616,7616,7627,7639,7650,7661,7671,7682,7693,7704,7715,7726,7737,7748,7759,7792,7814
#SArabic,8 
#SEnglish,8
#SUnicode,56
#Dots,20
275,303,281,278,282,273,282,270,282,269,283,269,283,270,285,271,286,273,288,274,290,276,293,280,295,282,296,283,298,286,298,287,298,289,298,290,298,291,298,291
#Tms,20
8346,8346,8357,8368,8378,8416,8426,8437,8447,8458,8469,8480,8490,8499,8510,8521,8531,8542,8554,8589
#SArabic,8 
#SEnglish,8
#SUnicode,56
#Dots,33
267,277,267,276,258,269,254,270,243,276,242,278,242,281,243,282,245,283,248,283,251,283,254,283,257,281,258,279,259,277,260,275,260,274,261,272,261,271,261,272,262,273,262,275,264,279,265,282,267,285,268,288,269,290,270,293,270,294,270,295,271,295,272,295,272,295
#Tms,33
9494,9494,9506,9516,9527,9538,9549,9560,9571,9581,9592,9603,9615,9626,9636,9647,9658,9669,9680,9712,9723,9733,9744,9755,9766,9777,9787,9798,9809,9820,9839,9850,9872
