# Supplementary material for: Algorithm based on normal coordinate vectors with 16 segments for the data fusion from hand-written Arabic text implemented with MATLAB
Source: PeerJ Comput Sci. 2021 Sep 9;7:e705. doi: 10.7717/peerj-cs.705 (PMC8444069; doi:10.7717/peerj-cs.705)
Supplement: Supplemental Information 1 [file peerj-cs-07-705-s001.zip › ProjectAndDataset/DAD Dataset 159 Final/DAD - Numbers/testing/Writer-073,Nums(3).txt]

#WriterName,Writer-073
#SArabic,0 
#SEnglish,0
#SUnicode,48
#Dots,3
647,201,650,207,650,207
#Tms,3
0,0,25
#SArabic,1 
#SEnglish,1
#SUnicode,49
#Dots,6
573,185,595,209,599,214,601,216,598,217,598,217
#Tms,6
450,450,475,500,524,566
#SArabic,2 
#SEnglish,2
#SUnicode,50
#Dots,11
542,192,526,194,524,198,526,204,533,210,543,217,548,220,551,223,549,224,547,223,547,223
#Tms,11
970,970,996,1022,1046,1070,1094,1118,1143,1168,1211
#SArabic,3 
#SEnglish,3
#SUnicode,51
#Dots,28
473,198,459,205,450,202,448,201,448,203,449,207,449,208,440,209,434,207,429,205,426,205,424,204,424,205,427,209,435,214,448,221,459,227,468,231,469,232,470,232,471,233,472,233,473,233,474,234,472,234,470,235,468,235,468,235
#Tms,28
1600,1600,1624,1651,1675,1699,1723,1748,1772,1797,1818,1840,1876,1898,1919,1941,1962,1984,1984,1991,1997,1999,2005,2027,2041,2044,2046,2073
#SArabic,4 
#SEnglish,4
#SUnicode,52
#Dots,12
399,212,390,225,395,228,396,230,389,236,384,241,386,245,390,247,399,247,406,246,407,246,407,246
#Tms,12
2431,2431,2455,2479,2504,2527,2552,2576,2602,2624,2645,2688
#SArabic,5 
#SEnglish,5
#SUnicode,53
#Dots,12
330,237,350,239,354,234,356,228,352,225,342,223,335,225,332,230,330,234,331,239,331,240,331,240
#Tms,12
3136,3136,3160,3185,3209,3233,3255,3276,3298,3320,3341,3384
#SArabic,6 
#SEnglish,6
#SUnicode,54
#Dots,12
246,226,276,224,279,224,279,225,281,229,287,236,294,242,303,247,309,248,309,247,308,247,308,247
#Tms,12
4110,4111,4135,4228,4253,4277,4301,4325,4349,4408,4431,4472
#SArabic,7 
#SEnglish,7
#SUnicode,55
#Dots,12
203,236,219,255,220,256,221,255,223,249,226,242,229,234,231,228,231,227,231,228,227,231,227,231
#Tms,12
4906,4906,4931,4985,5008,5030,5054,5077,5098,5134,5156,5198
#SArabic,8 
#SEnglish,8
#SUnicode,56
#Dots,14
151,279,160,255,162,249,162,248,163,248,168,252,173,256,182,263,186,265,187,265,188,265,189,265,188,264,188,264
#Tms,14
5593,5593,5616,5639,5680,5702,5723,5744,5766,5787,5808,5830,5853,5894
#SArabic,9
#SEnglish,9
#SUnicode,57
#Dots,18
131,253,119,260,112,259,108,256,107,250,109,245,114,242,118,242,123,243,127,247,132,254,137,261,140,265,143,268,146,269,147,269,146,271,146,271
#Tms,18
6373,6373,6397,6422,6447,6469,6491,6512,6533,6555,6576,6598,6619,6640,6662,6683,6705,6747
