# Supplementary material for: Algorithm based on normal coordinate vectors with 16 segments for the data fusion from hand-written Arabic text implemented with MATLAB
Source: PeerJ Comput Sci. 2021 Sep 9;7:e705. doi: 10.7717/peerj-cs.705 (PMC8444069; doi:10.7717/peerj-cs.705)
Supplement: Supplemental Information 1 [file peerj-cs-07-705-s001.zip › ProjectAndDataset/DAD Dataset 159 Final/DAD - Numbers/testing/Writer-073,Nums.txt]

#WriterName,Writer-073
#SArabic,0 
#SEnglish,0
#SUnicode,48
#Dots,3
576,243,576,249,576,249
#Tms,3
0,0,23
#SArabic,1 
#SEnglish,1
#SUnicode,49
#Dots,7
500,229,520,251,526,257,528,259,527,259,521,259,521,259
#Tms,7
535,535,559,583,608,632,676
#SArabic,2 
#SEnglish,2
#SUnicode,50
#Dots,10
471,233,455,237,456,241,463,249,469,253,475,257,478,258,479,261,474,263,474,263
#Tms,10
1075,1075,1100,1124,1147,1168,1190,1211,1232,1275
#SArabic,3 
#SEnglish,3
#SUnicode,51
#Dots,24
420,221,410,228,406,225,406,223,406,224,405,228,402,229,399,230,394,229,390,228,386,227,383,226,384,227,388,231,394,238,403,247,409,254,415,258,418,261,419,262,418,262,417,263,415,263,415,263
#Tms,24
1753,1753,1777,1801,1826,1850,1874,1898,1922,1945,1966,1988,2075,2096,2118,2139,2160,2181,2202,2223,2249,2252,2277,2298
#SArabic,4 
#SEnglish,4
#SUnicode,52
#Dots,12
361,219,343,234,348,237,353,241,350,248,345,256,345,261,349,265,360,266,370,265,373,264,373,264
#Tms,12
2730,2731,2755,2780,2804,2828,2852,2877,2902,2924,2946,2987
#SArabic,5 
#SEnglish,5
#SUnicode,53
#Dots,11
306,234,306,255,311,256,314,253,317,246,317,240,314,239,310,241,306,244,304,248,304,248
#Tms,11
3910,3910,3934,3958,3982,4007,4030,4051,4073,4094,4137
#SArabic,6 
#SEnglish,6
#SUnicode,54
#Dots,13
236,242,256,238,257,239,257,240,258,243,261,250,267,259,274,263,279,265,280,265,281,265,277,266,277,266
#Tms,13
5120,5120,5143,5186,5211,5236,5260,5285,5309,5331,5353,5375,5417
#SArabic,7 
#SEnglish,7
#SUnicode,55
#Dots,11
171,251,198,263,200,264,200,263,203,256,205,247,206,238,205,234,205,235,199,241,199,241
#Tms,11
5920,5921,5944,5981,6006,6029,6054,6078,6104,6129,6173
#SArabic,8 
#SEnglish,8
#SUnicode,56
#Dots,12
134,275,135,255,136,250,136,249,137,249,140,251,145,257,150,263,154,268,155,269,154,268,154,268
#Tms,12
6694,6694,6718,6741,6776,6797,6818,6839,6861,6883,6941,6985
#SArabic,9
#SEnglish,9
#SUnicode,57
#Dots,16
114,259,96,268,92,267,90,262,92,256,95,254,100,254,107,257,111,264,114,270,116,275,117,278,119,280,118,281,116,282,116,282
#Tms,16
7358,7358,7382,7406,7430,7454,7481,7505,7529,7554,7575,7596,7617,7638,7660,7704
