# Supplementary material for: Algorithm based on normal coordinate vectors with 16 segments for the data fusion from hand-written Arabic text implemented with MATLAB
Source: PeerJ Comput Sci. 2021 Sep 9;7:e705. doi: 10.7717/peerj-cs.705 (PMC8444069; doi:10.7717/peerj-cs.705)
Supplement: Supplemental Information 1 [file peerj-cs-07-705-s001.zip › ProjectAndDataset/DAD Dataset 159 Final/DAD - Numbers/testing/Writer-075,Nums(1).txt]

#WriterName,Writer-075
#SArabic,0 
#SEnglish,0
#SUnicode,48
#Dots,3
519,256,520,253,520,253
#Tms,3
0,0,11
#SArabic,1 
#SEnglish,1
#SUnicode,49
#Dots,5
485,243,485,242,490,265,490,267,490,267
#Tms,5
980,980,991,1002,1023
#SArabic,2 
#SEnglish,2
#SUnicode,50
#Dots,8
449,254,449,255,447,254,422,264,439,268,447,269,450,270,450,270
#Tms,8
1973,1973,1984,1995,2006,2017,2028,2050
#SArabic,3 
#SEnglish,3
#SUnicode,51
#Dots,38
399,249,400,248,388,255,384,253,378,253,377,254,376,254,375,254,374,254,373,253,372,253,369,253,368,253,366,252,365,252,364,252,363,251,362,251,362,250,361,249,360,249,360,248,361,249,361,250,363,252,363,253,364,254,365,256,366,257,367,259,368,260,369,262,372,264,373,266,375,267,376,268,377,269,377,269
#Tms,38
2570,2570,2581,2591,2602,2613,2623,2634,2645,2656,2667,2678,2689,2700,2710,2721,2735,2749,2760,2771,2788,2799,2825,2836,2847,2848,2851,2857,2864,2866,2872,2878,2889,2894,2896,2902,2908,2922
#SArabic,4 
#SEnglish,4
#SUnicode,52
#Dots,15
338,246,336,248,336,258,341,262,337,268,337,269,340,269,343,269,346,270,348,271,350,272,351,274,351,276,352,276,352,276
#Tms,15
3341,3341,3352,3363,3374,3385,3396,3407,3418,3428,3439,3450,3460,3471,3493
#SArabic,5 
#SEnglish,5
#SUnicode,53
#Dots,16
298,263,299,262,308,268,303,271,300,272,297,272,295,272,294,271,293,269,293,268,294,266,295,265,297,263,298,262,299,261,299,261
#Tms,16
4175,4175,4186,4197,4207,4219,4229,4241,4252,4262,4273,4284,4295,4305,4316,4338
#SArabic,6 
#SEnglish,6
#SUnicode,54
#Dots,11
244,261,244,260,259,265,259,266,260,268,262,270,266,273,268,275,270,277,271,277,271,277
#Tms,11
4922,4922,4933,4944,4955,4966,4977,4987,4998,5009,5031
#SArabic,7 
#SEnglish,7
#SUnicode,55
#Dots,21
237,256,233,276,233,280,232,282,231,283,231,284,230,284,229,283,228,281,226,279,224,275,222,272,221,268,220,266,219,263,218,263,218,262,217,264,217,265,217,266,217,266
#Tms,21
5538,5538,5549,5560,5571,5582,5592,5603,5613,5624,5635,5646,5657,5667,5679,5690,5700,5711,5722,5733,5754
#SArabic,8 
#SEnglish,8
#SUnicode,56
#Dots,18
199,266,200,270,203,289,202,285,195,267,194,266,193,266,192,267,190,270,187,276,186,278,183,284,180,287,177,291,173,294,170,298,169,298,169,298
#Tms,18
6176,6176,6187,6198,6210,6220,6231,6242,6252,6263,6274,6284,6295,6306,6317,6328,6340,6361
