# Supplementary material for: Algorithm based on normal coordinate vectors with 16 segments for the data fusion from hand-written Arabic text implemented with MATLAB
Source: PeerJ Comput Sci. 2021 Sep 9;7:e705. doi: 10.7717/peerj-cs.705 (PMC8444069; doi:10.7717/peerj-cs.705)
Supplement: Supplemental Information 1 [file peerj-cs-07-705-s001.zip › ProjectAndDataset/DAD Dataset 159 Final/DAD - Numbers/testing/Writer-076,Nums(2).txt]

#WriterName,Writer-076
#SArabic,0 
#SEnglish,0
#SUnicode,48
#Dots,17
689,240,686,235,685,234,684,234,685,234,685,235,686,235,687,235,688,235,689,236,690,236,690,235,689,235,688,234,687,234,688,233,688,233
#Tms,17
0,0,5,19,94,103,109,112,118,128,151,181,188,208,224,338,360
#SArabic,1 
#SEnglish,1
#SUnicode,49
#Dots,49
645,222,654,220,654,219,655,219,655,218,655,217,655,216,656,215,656,214,656,213,656,212,657,212,657,211,657,212,657,213,657,214,657,217,657,218,657,221,657,223,657,226,657,227,657,231,657,232,657,234,657,236,657,238,658,240,658,241,658,243,658,245,658,247,659,248,659,250,659,252,659,253,659,254,660,256,660,257,660,258,660,259,660,260,660,261,659,261,659,260,658,260,657,258,656,257,656,257
#Tms,49
2298,2302,2317,2328,2356,2377,2392,2403,2415,2425,2441,2454,2467,2536,2546,2553,2562,2570,2579,2588,2596,2604,2612,2614,2621,2626,2634,2635,2641,2644,2650,2656,2660,2665,2671,2674,2681,2686,2690,2695,2701,2711,2720,2750,2761,2769,2771,2776,2787
#SArabic,2 
#SEnglish,2
#SUnicode,50
#Dots,23
621,214,606,208,604,209,603,211,602,213,602,215,602,219,603,222,603,226,605,229,606,233,607,234,608,237,612,242,613,244,615,247,616,248,618,251,620,253,620,254,621,254,620,254,620,254
#Tms,23
3612,3612,3623,3634,3646,3656,3666,3676,3685,3695,3704,3714,3724,3734,3743,3752,3761,3769,3779,3788,3797,3805,3822
#SArabic,3 
#SEnglish,3
#SUnicode,51
#Dots,70
571,220,575,210,575,211,576,212,576,214,576,216,576,217,576,219,575,221,575,222,574,222,573,222,572,222,571,222,570,221,569,221,568,219,567,219,566,218,565,217,565,218,564,218,564,219,563,220,561,221,559,221,557,221,553,221,549,220,548,220,546,219,544,218,543,217,542,216,542,215,542,214,542,213,542,212,542,211,542,210,542,209,542,210,542,211,542,212,542,214,542,215,542,216,543,218,543,219,543,221,544,223,544,225,544,226,545,228,545,230,545,232,546,234,546,236,546,238,546,239,547,241,547,242,547,243,547,245,547,247,547,248,547,249,546,249,545,249,545,249
#Tms,70
4262,4262,4315,4327,4336,4346,4356,4366,4375,4385,4394,4405,4414,4422,4430,4438,4446,4454,4463,4471,4520,4530,4538,4548,4556,4564,4572,4580,4589,4596,4604,4613,4622,4631,4639,4648,4662,4670,4679,4694,4720,4761,4774,4777,4784,4789,4793,4798,4804,4807,4814,4819,4823,4828,4834,4837,4844,4849,4851,4858,4864,4867,4874,4880,4889,4897,4904,4911,4927,4945
#SArabic,4 
#SEnglish,4
#SUnicode,52
#Dots,44
514,207,507,202,506,202,506,204,505,205,505,207,506,209,508,211,510,213,511,214,513,216,514,216,514,217,513,218,512,218,510,218,509,218,505,219,503,221,502,222,502,223,501,224,500,226,500,227,500,228,500,230,500,231,500,233,500,234,500,236,501,238,502,239,504,241,506,242,509,244,515,247,517,248,520,249,521,249,522,250,523,250,522,250,521,248,521,248
#Tms,44
5495,5495,5505,5516,5527,5536,5546,5556,5566,5575,5585,5595,5604,5629,5639,5648,5658,5668,5679,5689,5698,5705,5715,5722,5731,5739,5746,5754,5763,5770,5779,5787,5796,5803,5812,5821,5830,5838,5846,5854,5863,5878,5887,5904
#SArabic,5 
#SEnglish,5
#SUnicode,53
#Dots,33
463,208,449,206,449,207,447,209,446,211,446,212,445,216,446,218,447,219,448,221,450,222,453,223,454,223,457,224,461,224,464,224,465,224,468,224,469,223,470,222,471,221,472,220,472,217,472,215,472,214,471,212,469,211,468,210,464,209,463,209,459,209,455,208,455,208
#Tms,33
6404,6404,6415,6426,6435,6446,6455,6464,6473,6483,6491,6499,6507,6516,6524,6532,6540,6549,6556,6565,6573,6582,6590,6598,6605,6615,6623,6631,6639,6647,6655,6664,6681
#SArabic,6 
#SEnglish,6
#SUnicode,54
#Dots,39
420,194,403,195,403,196,402,196,401,196,402,196,403,196,405,196,407,195,409,195,411,195,412,195,413,195,414,194,415,194,416,194,416,195,416,196,416,197,416,200,417,201,417,204,419,207,420,211,421,216,422,218,423,220,423,222,424,224,424,227,424,228,425,230,425,231,426,232,427,232,429,233,430,233,432,234,432,234
#Tms,39
7175,7175,7184,7194,7204,7243,7252,7263,7272,7282,7290,7298,7307,7315,7323,7332,7796,7807,7816,7826,7835,7846,7856,7866,7877,7886,7896,7905,7916,7925,7933,7942,7951,7967,7977,7985,7994,8002,8019
#SArabic,7 
#SEnglish,7
#SUnicode,55
#Dots,39
386,197,386,199,386,200,386,205,386,208,386,209,386,213,386,217,385,220,385,221,385,225,385,227,385,228,385,229,385,230,385,229,385,228,384,227,384,225,383,224,381,222,380,220,379,218,377,215,374,212,373,210,370,207,368,205,366,202,364,201,362,198,361,197,360,196,360,195,359,194,358,195,356,196,355,197,355,197
#Tms,39
8597,8597,8608,8618,8627,8636,8646,8656,8667,8677,8686,8697,8706,8717,8726,8792,8811,8826,8835,8844,8852,8860,8869,8878,8885,8894,8903,8912,8920,8929,8937,8945,8952,8961,8968,9039,9056,9069,9086
#SArabic,8 
#SEnglish,8
#SUnicode,56
#Dots,62
334,190,337,202,339,205,341,208,344,210,345,212,347,214,349,216,350,218,351,219,351,220,352,221,352,220,351,220,351,219,351,218,350,216,349,215,349,214,348,212,347,210,346,209,346,207,345,204,344,203,344,201,343,200,342,198,341,196,341,195,339,193,339,192,338,191,337,190,337,189,336,189,335,189,335,190,334,191,333,192,333,193,332,195,331,196,330,198,329,200,328,203,327,205,327,207,326,209,326,210,326,213,325,215,325,216,325,217,325,218,325,219,325,220,325,221,325,222,324,222,323,221,323,221
#Tms,62
9510,9510,9520,9531,9541,9550,9561,9570,9580,9589,9600,9625,9661,9671,9681,9690,9698,9707,9714,9722,9731,9738,9747,9755,9763,9771,9780,9788,9797,9805,9814,9821,9830,9844,9871,9880,10018,10028,10036,10045,10053,10062,10070,10079,10087,10096,10103,10111,10119,10127,10135,10144,10153,10161,10169,10178,10186,10195,10220,10264,10272,10290
#SArabic,8 
#SEnglish,8
#SUnicode,56
#Dots,46
307,179,297,177,296,178,293,179,292,180,291,181,290,183,290,185,290,186,291,188,292,189,293,190,295,190,297,191,299,191,301,191,302,191,303,191,304,190,305,190,305,189,305,190,305,191,304,192,304,193,304,194,303,195,303,197,303,198,302,201,302,204,302,205,302,208,302,210,302,212,302,213,303,216,303,217,304,219,305,220,306,222,307,222,308,223,309,224,309,225,309,225
#Tms,46
10875,10875,10886,10896,10906,10916,10926,10935,10945,10954,10964,10973,10982,10991,11000,11008,11016,11024,11033,11040,11059,11188,11199,11207,11216,11223,11231,11240,11248,11256,11264,11273,11281,11289,11297,11305,11314,11321,11330,11339,11348,11355,11364,11373,11381,11397
