# Supplementary material for: Algorithm based on normal coordinate vectors with 16 segments for the data fusion from hand-written Arabic text implemented with MATLAB
Source: PeerJ Comput Sci. 2021 Sep 9;7:e705. doi: 10.7717/peerj-cs.705 (PMC8444069; doi:10.7717/peerj-cs.705)
Supplement: Supplemental Information 1 [file peerj-cs-07-705-s001.zip › ProjectAndDataset/DAD Dataset 159 Final/DAD - Numbers/testing/Writer-076,Nums(6).txt]

#WriterName,Writer-076
#SArabic,0 
#SEnglish,0
#SUnicode,48
#Dots,2
705,219,705,219
#Tms,2
0,9
#SArabic,1 
#SEnglish,1
#SUnicode,49
#Dots,16
665,198,666,201,666,206,666,208,665,214,664,219,663,221,661,225,659,231,659,233,657,237,656,238,655,241,653,242,653,243,653,243
#Tms,16
1377,1377,1387,1397,1406,1416,1426,1435,1446,1453,1462,1470,1479,1488,1490,1502
#SArabic,2 
#SEnglish,2
#SUnicode,50
#Dots,23
638,199,617,194,613,194,610,196,608,197,606,200,606,204,607,208,607,210,609,214,611,217,613,222,614,223,615,226,616,227,617,229,617,230,617,232,618,233,618,234,618,235,617,236,617,236
#Tms,23
2317,2317,2328,2338,2348,2357,2366,2376,2385,2395,2405,2414,2422,2431,2439,2447,2456,2465,2473,2481,2489,2498,2506
#SArabic,3 
#SEnglish,3
#SUnicode,51
#Dots,63
580,194,581,205,580,206,578,206,577,206,574,205,572,203,570,201,570,200,569,199,569,200,569,201,569,202,569,203,569,204,567,205,566,205,564,206,562,206,560,206,558,206,557,206,556,206,555,205,555,204,554,204,554,202,554,200,554,198,554,197,554,196,553,195,553,194,553,193,553,194,553,195,553,197,554,198,554,200,554,201,554,203,554,205,554,207,554,209,554,212,555,214,555,216,555,219,555,221,555,224,555,226,554,228,554,230,554,232,554,234,554,236,554,238,554,239,553,240,553,241,553,242,553,243,553,243
#Tms,63
3084,3084,3095,3104,3114,3123,3133,3144,3154,3164,3190,3201,3213,3221,3229,3237,3245,3253,3261,3269,3277,3285,3294,3302,3311,3320,3328,3336,3344,3350,3356,3359,3371,3379,3430,3439,3445,3449,3455,3461,3463,3470,3474,3479,3484,3487,3493,3499,3504,3514,3515,3517,3524,3530,3533,3539,3545,3548,3554,3560,3564,3569,3586
#SArabic,4 
#SEnglish,4
#SUnicode,52
#Dots,35
523,191,507,197,508,199,510,202,513,204,517,207,521,208,523,209,524,210,524,211,523,211,523,212,520,212,519,212,515,214,513,215,512,215,510,217,510,218,510,220,511,222,512,223,512,224,514,227,516,228,517,230,518,231,520,233,523,235,524,236,527,237,528,238,530,239,531,240,531,240
#Tms,35
4023,4023,4034,4045,4054,4064,4073,4083,4093,4102,4114,4123,4133,4142,4153,4163,4172,4181,4189,4198,4206,4216,4224,4233,4241,4250,4258,4267,4275,4283,4291,4300,4308,4317,4333
#SArabic,5 
#SEnglish,5
#SUnicode,53
#Dots,22
484,199,470,207,470,210,471,213,473,215,476,217,480,218,484,219,489,219,493,218,496,216,499,213,500,210,500,207,499,203,497,201,495,200,493,199,489,199,485,199,482,200,482,200
#Tms,22
4834,4834,4845,4854,4865,4874,4884,4894,4904,4914,4924,4934,4944,4953,4964,4974,4982,4990,4999,5007,5016,5033
#SArabic,6 
#SEnglish,6
#SUnicode,54
#Dots,44
451,183,433,183,431,184,430,184,431,184,432,184,434,184,437,184,441,184,442,184,444,184,445,183,446,183,447,183,447,184,448,184,448,185,449,185,449,186,449,187,449,188,449,189,449,190,449,191,449,192,449,194,449,196,449,197,449,200,449,203,450,206,450,208,450,211,451,212,451,215,452,218,452,219,452,223,452,224,452,226,452,227,452,228,451,229,451,229
#Tms,44
5529,5529,5539,5551,5567,5579,5588,5598,5608,5617,5625,5634,5642,5657,5678,5693,5702,5716,5726,5741,5752,5762,5771,5783,5791,5799,5807,5816,5825,5833,5841,5849,5857,5866,5874,5883,5890,5900,5908,5916,5924,5933,5942,5958
#SArabic,7 
#SEnglish,7
#SUnicode,55
#Dots,41
407,192,406,208,406,209,406,214,405,217,405,218,404,220,404,222,403,224,403,225,402,226,402,227,401,227,401,226,400,226,399,224,398,223,396,221,395,219,393,216,392,215,389,212,387,209,386,206,385,205,384,202,383,200,382,199,381,197,380,195,380,194,378,192,377,190,375,189,375,188,374,187,373,186,372,186,373,186,373,187,373,187
#Tms,41
6552,6552,6562,6572,6581,6589,6598,6605,6613,6623,6631,6640,6662,6692,6700,6708,6717,6726,6734,6744,6752,6761,6769,6778,6785,6794,6802,6811,6819,6828,6837,6845,6853,6861,6868,6877,6885,6892,6919,6929,6947
#SArabic,8 
#SEnglish,8
#SUnicode,56
#Dots,60
356,190,364,210,366,213,366,214,368,218,368,219,368,220,369,221,369,222,369,223,369,222,369,221,369,220,369,219,369,217,368,215,368,214,367,212,365,209,365,208,364,206,362,203,361,201,361,200,360,197,359,195,358,194,357,192,356,189,355,188,354,186,353,185,352,184,352,183,351,183,351,182,351,183,350,184,350,185,350,187,349,190,349,192,348,195,348,196,347,199,346,203,346,204,345,208,343,213,343,214,342,218,341,219,341,222,341,223,340,225,340,226,340,228,341,229,341,230,341,230
#Tms,60
7662,7662,7672,7682,7691,7700,7708,7716,7724,7741,7776,7784,7795,7804,7813,7821,7829,7837,7846,7855,7864,7872,7881,7889,7897,7905,7913,7921,7930,7937,7946,7954,7963,7971,7980,7988,8044,8054,8063,8071,8080,8087,8095,8103,8112,8121,8130,8137,8147,8155,8163,8170,8179,8186,8195,8203,8212,8220,8230,8250
#SArabic,9
#SEnglish,9
#SUnicode,57
#Dots,49
315,182,299,178,298,179,297,180,295,183,295,186,295,188,296,191,296,192,299,196,302,198,303,199,306,201,312,202,313,202,316,203,319,203,319,202,320,202,321,201,321,200,321,199,321,198,320,198,320,199,320,200,320,201,320,203,320,204,320,206,321,209,321,210,321,213,322,214,322,217,323,219,324,221,324,224,325,226,326,228,326,229,327,231,327,232,328,233,329,234,329,235,329,236,328,236,328,236
#Tms,49
8829,8829,8839,8849,8860,8870,8880,8889,8899,8909,8918,8927,8937,8948,8958,8968,8978,8986,8995,9003,9013,9023,9044,9119,9129,9137,9145,9153,9160,9168,9177,9184,9193,9200,9209,9217,9226,9234,9243,9252,9260,9268,9277,9285,9294,9302,9311,9319,9335
