# Supplementary material for: Algorithm based on normal coordinate vectors with 16 segments for the data fusion from hand-written Arabic text implemented with MATLAB
Source: PeerJ Comput Sci. 2021 Sep 9;7:e705. doi: 10.7717/peerj-cs.705 (PMC8444069; doi:10.7717/peerj-cs.705)
Supplement: Supplemental Information 1 [file peerj-cs-07-705-s001.zip › ProjectAndDataset/DAD Dataset 159 Final/DAD - Numbers/testing/Writer-077,Nums(1).txt]

#WriterName,Writer-077
#SArabic,0 
#SEnglish,0
#SUnicode,48
#Dots,2
681,303,681,303
#Tms,2
0,10
#SArabic,1 
#SEnglish,1
#SUnicode,49
#Dots,23
640,270,639,268,641,275,642,281,643,285,643,288,644,292,644,294,644,298,645,301,645,302,645,303,645,304,644,305,644,306,644,307,644,308,644,309,644,308,644,307,643,305,643,304,643,304
#Tms,23
878,878,887,898,907,918,927,936,944,952,955,960,966,969,975,985,996,1015,1095,1105,1110,1111,1124
#SArabic,2 
#SEnglish,2
#SUnicode,50
#Dots,31
597,268,587,263,586,264,585,265,585,266,585,268,585,271,585,273,585,276,586,279,587,282,588,285,590,288,590,290,592,292,593,295,594,296,595,298,596,299,596,301,596,302,597,303,597,304,597,305,597,306,597,307,597,308,597,309,596,307,595,304,595,304
#Tms,31
2429,2429,2439,2450,2459,2469,2480,2489,2500,2509,2519,2529,2537,2546,2554,2563,2571,2579,2587,2596,2604,2612,2620,2622,2631,2640,2648,2664,2781,2790,2801
#SArabic,3 
#SEnglish,3
#SUnicode,51
#Dots,84
560,259,561,264,560,265,559,265,557,265,556,265,554,264,553,264,552,264,552,265,551,266,551,267,551,268,550,269,550,270,549,270,548,271,547,271,545,270,544,269,542,267,541,267,539,266,539,265,537,264,536,264,535,264,535,263,534,263,533,262,532,261,532,260,531,260,530,259,530,258,529,257,529,256,528,256,529,257,530,258,530,259,531,261,532,262,533,264,534,265,535,266,536,268,537,270,537,271,538,273,539,274,540,276,541,277,542,279,543,280,544,282,544,283,545,285,546,286,546,287,547,288,548,289,548,291,549,292,549,293,550,294,550,295,551,296,552,297,552,298,553,299,554,300,554,301,555,302,556,303,556,304,557,305,557,306,557,305,557,304,556,303,555,302,554,300,554,300
#Tms,84
3548,3548,3557,3567,3577,3587,3597,3607,3616,3645,3654,3663,3670,3679,3687,3696,3704,3713,3721,3731,3738,3747,3755,3763,3771,3781,3795,3803,3813,3828,3841,3851,3859,3859,3864,3873,3885,3895,3941,3954,3957,3963,3970,3972,3978,3984,3987,3993,4000,4001,4011,4014,4017,4023,4030,4031,4038,4044,4047,4053,4060,4061,4068,4074,4077,4083,4086,4092,4098,4101,4107,4113,4116,4122,4128,4138,4143,4161,4305,4317,4321,4326,4332,4345
#SArabic,4 
#SEnglish,4
#SUnicode,52
#Dots,48
507,259,503,264,503,265,502,266,501,267,501,268,501,269,500,270,500,271,500,272,501,273,502,274,504,275,506,275,508,276,509,277,511,278,512,278,513,279,514,279,514,280,513,280,513,281,512,281,511,282,510,282,509,282,509,283,508,283,508,284,508,285,508,287,509,287,510,289,511,291,512,292,514,295,515,296,516,297,517,299,519,301,520,301,520,302,522,302,523,303,524,303,524,302,524,302
#Tms,48
5176,5176,5186,5197,5207,5219,5229,5238,5249,5258,5267,5274,5283,5291,5301,5309,5317,5325,5334,5342,5355,5376,5385,5393,5401,5409,5417,5425,5435,5445,5453,5462,5470,5479,5487,5495,5503,5512,5521,5530,5538,5551,5559,5567,5575,5584,5655,5673
#SArabic,5 
#SEnglish,5
#SUnicode,53
#Dots,28
468,266,484,274,484,276,485,277,485,281,484,283,483,285,480,287,477,287,476,287,470,287,468,287,464,286,461,284,459,282,458,281,458,279,458,277,460,275,461,275,464,273,466,272,467,271,468,271,468,270,467,270,465,270,465,270
#Tms,28
6286,6286,6296,6306,6316,6327,6336,6346,6355,6366,6376,6384,6393,6401,6410,6419,6428,6437,6446,6454,6463,6471,6480,6488,6497,6519,6529,6545
#SArabic,6 
#SEnglish,6
#SUnicode,54
#Dots,42
418,255,434,254,436,254,436,255,437,255,437,256,438,256,438,257,438,258,439,259,439,260,439,261,440,263,440,264,440,266,440,267,441,269,441,271,441,273,441,275,441,277,441,279,441,280,441,281,441,282,441,283,441,284,442,285,442,286,443,286,443,287,444,288,444,289,445,290,445,291,445,292,445,293,445,294,445,295,445,293,444,290,444,290
#Tms,42
7550,7550,7560,7569,7579,7614,7663,7672,7684,7693,7701,7709,7717,7724,7733,7741,7750,7758,7766,7774,7783,7791,7800,7808,7817,7825,7834,7845,7860,7873,7882,7891,7903,7926,7947,7971,7993,8025,8055,8169,8178,8195
#SArabic,7 
#SEnglish,7
#SUnicode,55
#Dots,39
403,257,397,260,397,263,398,265,398,269,399,272,400,276,401,279,401,281,401,283,401,285,400,286,400,287,399,287,398,287,397,287,397,286,396,286,395,285,394,284,393,283,392,282,390,280,389,278,387,275,385,272,383,268,383,267,381,263,380,260,378,257,377,255,376,254,376,253,375,253,375,254,374,255,375,256,375,256
#Tms,39
8992,8992,9002,9012,9021,9032,9041,9051,9061,9070,9080,9090,9106,9137,9166,9175,9183,9191,9199,9207,9217,9226,9234,9243,9251,9260,9269,9279,9288,9296,9304,9313,9320,9329,9337,9384,9393,9402,9421
#SArabic,8 
#SEnglish,8
#SUnicode,56
#Dots,43
374,289,362,273,361,272,358,267,356,264,354,262,353,260,351,259,351,258,350,257,349,256,347,256,346,256,345,256,345,257,345,258,344,259,344,260,343,260,343,262,342,263,342,264,342,266,342,268,342,269,342,271,342,273,342,274,342,276,342,278,343,279,343,281,343,283,343,284,343,285,343,286,344,287,344,288,343,288,343,289,343,288,343,287,343,287
#Tms,43
10342,10343,10353,10363,10373,10384,10393,10402,10411,10420,10429,10438,10452,10488,10497,10507,10516,10530,10538,10547,10557,10565,10574,10582,10590,10599,10607,10616,10624,10633,10641,10649,10658,10666,10675,10683,10692,10701,10710,10721,10838,10847,10865
#SArabic,9
#SEnglish,9
#SUnicode,57
#Dots,102
321,262,321,261,321,260,320,260,320,259,321,259,321,260,321,261,321,262,321,263,322,263,322,264,322,265,323,266,323,267,322,267,321,267,320,267,319,267,318,268,317,268,316,267,315,267,315,266,314,266,313,266,312,266,311,266,310,266,309,265,308,265,307,264,306,264,306,263,305,262,305,261,305,260,305,259,305,258,306,256,306,255,307,254,308,254,308,253,309,253,310,253,311,253,312,253,313,253,315,253,316,253,317,254,318,254,319,254,320,255,321,255,322,256,323,257,323,258,323,259,323,260,323,261,323,262,323,263,323,265,322,266,322,267,322,269,322,271,323,272,323,273,323,274,323,276,324,276,324,278,324,279,324,280,324,281,324,282,324,284,324,285,324,286,325,288,325,289,325,290,325,292,325,293,325,294,325,295,326,297,326,298,326,299,326,300,326,301,326,302,326,303,325,303,325,302,325,301,325,298,325,296,325,296
#Tms,102
11632,11632,11643,11652,11663,11739,11748,11763,11784,11814,11823,11835,11850,11869,11925,11934,11944,11967,11989,11998,12019,12049,12070,12079,12087,12100,12117,12127,12139,12149,12157,12169,12183,12192,12201,12213,12221,12230,12237,12246,12254,12262,12270,12278,12287,12296,12304,12313,12321,12330,12338,12346,12354,12363,12370,12380,12390,12404,12417,12426,12435,12444,12451,12460,12467,12476,12484,12494,12502,12511,12520,12528,12536,12546,12554,12563,12571,12580,12588,12596,12605,12614,12622,12631,12639,12649,12656,12665,12672,12681,12690,12698,12707,12720,12739,12765,12834,12843,12850,12860,12867,12884
