# Supplementary material for: Algorithm based on normal coordinate vectors with 16 segments for the data fusion from hand-written Arabic text implemented with MATLAB
Source: PeerJ Comput Sci. 2021 Sep 9;7:e705. doi: 10.7717/peerj-cs.705 (PMC8444069; doi:10.7717/peerj-cs.705)
Supplement: Supplemental Information 1 [file peerj-cs-07-705-s001.zip › ProjectAndDataset/DAD Dataset 159 Final/DAD - Numbers/testing/Writer-077,Nums(3).txt]

#WriterName,Writer-077
#SArabic,0 
#SEnglish,0
#SUnicode,48
#Dots,2
718,297,718,297
#Tms,2
0,10
#SArabic,1 
#SEnglish,1
#SUnicode,49
#Dots,22
680,259,680,262,681,264,683,272,685,276,686,281,687,285,688,289,688,292,688,294,689,296,689,298,689,299,689,300,689,301,689,302,689,303,689,304,689,303,690,303,690,302,690,302
#Tms,22
1040,1040,1050,1060,1070,1080,1091,1102,1110,1119,1127,1137,1137,1143,1149,1152,1164,1173,1263,1272,1272,1284
#SArabic,2 
#SEnglish,2
#SUnicode,50
#Dots,35
652,259,640,257,640,258,639,260,638,261,637,263,637,264,637,268,638,271,639,273,640,276,642,280,644,284,645,287,646,289,647,292,648,294,650,296,650,298,652,300,652,302,653,303,654,305,654,306,654,307,654,308,654,309,654,310,655,310,654,310,654,309,653,308,653,306,652,305,652,305
#Tms,35
2476,2476,2487,2496,2507,2516,2526,2536,2546,2555,2564,2573,2581,2590,2597,2606,2613,2622,2631,2640,2648,2658,2666,2674,2685,2695,2700,2709,2730,2775,2785,2785,2790,2791,2805
#SArabic,3 
#SEnglish,3
#SUnicode,51
#Dots,79
607,250,608,259,607,259,606,259,605,259,603,258,602,257,602,256,601,256,601,257,600,258,600,259,600,260,599,261,598,261,597,262,596,262,595,262,594,262,593,261,592,260,591,259,591,258,590,257,589,257,588,256,587,256,586,255,585,254,584,254,584,253,583,252,582,251,582,250,581,250,582,251,582,252,583,253,584,254,585,255,585,257,586,258,587,259,588,261,589,263,590,264,591,266,592,268,593,270,594,272,595,274,597,276,598,278,599,280,600,282,601,283,602,285,603,287,603,288,604,289,604,291,605,292,605,294,605,295,606,296,606,297,607,299,607,300,607,301,607,302,608,302,608,303,608,304,608,303,608,302,607,301,607,300,607,299,607,299
#Tms,79
3760,3760,3775,3786,3795,3806,3815,3825,3834,3865,3874,3882,3890,3898,3907,3916,3923,3934,3942,3951,3959,3967,3978,3996,4024,4034,4042,4051,4059,4068,4077,4086,4101,4131,4147,4191,4200,4207,4215,4221,4228,4230,4237,4242,4245,4251,4260,4260,4267,4272,4275,4281,4284,4290,4297,4298,4305,4311,4314,4320,4327,4329,4335,4341,4344,4350,4357,4365,4371,4374,4380,4391,4404,4471,4485,4488,4494,4500,4513
#SArabic,4 
#SEnglish,4
#SUnicode,52
#Dots,66
563,254,560,256,559,256,557,257,555,258,554,259,553,259,551,261,550,261,548,262,547,263,545,264,544,264,544,265,544,266,546,267,547,268,550,269,552,270,555,272,558,274,559,275,561,277,562,278,564,279,565,280,565,281,564,281,563,281,562,282,561,282,560,282,559,282,558,282,557,283,556,283,555,284,554,285,553,286,553,287,552,288,552,289,551,290,551,291,551,292,551,293,551,294,553,295,555,296,556,297,558,297,559,298,561,299,562,299,563,300,564,300,565,301,566,301,566,302,567,302,567,303,567,304,566,304,566,303,566,302,566,302
#Tms,66
5359,5359,5370,5380,5390,5400,5409,5419,5428,5438,5446,5456,5469,5478,5514,5523,5531,5540,5548,5556,5563,5572,5580,5589,5597,5607,5615,5628,5638,5650,5658,5667,5675,5684,5692,5702,5711,5720,5728,5738,5745,5753,5761,5770,5778,5787,5796,5805,5813,5818,5823,5827,5832,5838,5841,5848,5853,5857,5862,5868,5883,5901,5947,5952,5955,5967
#SArabic,5 
#SEnglish,5
#SUnicode,53
#Dots,27
515,263,528,277,527,278,526,279,523,280,519,281,517,281,514,281,511,280,510,280,509,279,509,278,509,277,510,275,510,272,510,271,511,269,511,268,512,268,513,267,514,267,516,267,518,267,520,267,521,267,520,268,520,268
#Tms,27
6580,6580,6590,6601,6611,6622,6631,6641,6652,6662,6673,6682,6691,6702,6711,6720,6728,6738,6746,6756,6764,6773,6781,6789,6797,6811,6830
#SArabic,6 
#SEnglish,6
#SUnicode,54
#Dots,43
457,245,475,247,478,248,479,248,480,248,480,249,480,250,481,251,481,252,482,252,482,253,483,255,484,256,484,257,484,258,484,259,485,261,485,263,486,264,486,265,487,267,487,269,488,270,488,272,489,274,489,275,489,276,490,277,490,279,490,280,490,281,491,283,492,284,492,285,492,286,493,287,493,288,493,289,493,290,493,291,494,292,495,292,495,292
#Tms,43
7778,7778,7788,7797,7807,7870,7896,7911,7921,7930,7939,7948,7956,7964,7973,7981,7989,7998,8006,8014,8022,8030,8039,8047,8056,8064,8072,8081,8089,8101,8110,8119,8126,8135,8142,8151,8158,8170,8193,8217,8238,8268,8346
#SArabic,7 
#SEnglish,7
#SUnicode,55
#Dots,49
448,250,442,241,442,242,442,243,442,244,443,246,443,248,444,250,444,253,445,256,446,260,447,265,447,266,448,269,448,272,448,274,448,276,448,278,448,279,447,281,447,282,446,282,445,281,444,280,443,279,442,278,441,276,440,275,438,273,436,270,433,267,431,264,430,263,428,260,427,259,425,256,424,255,423,253,422,251,420,249,420,248,419,247,419,246,418,246,419,246,420,247,421,248,423,248,423,248
#Tms,49
10904,10904,10938,10954,10966,10975,10986,10995,11007,11017,11027,11038,11047,11056,11065,11073,11083,11091,11100,11108,11121,11224,11234,11242,11251,11258,11267,11275,11285,11294,11303,11311,11319,11327,11335,11343,11352,11361,11370,11378,11386,11393,11402,11410,11451,11460,11469,11477,11495
#SArabic,8 
#SEnglish,8
#SUnicode,56
#Dots,42
417,283,407,266,405,263,403,259,401,256,400,254,398,252,398,251,397,250,396,249,396,248,395,248,394,247,393,247,392,247,391,247,391,248,391,249,391,250,391,252,391,254,391,256,391,258,391,261,392,264,392,268,393,270,393,274,393,277,394,279,394,281,394,283,393,284,393,286,392,287,391,287,391,288,391,287,391,286,391,284,391,283,391,283
#Tms,42
12038,12038,12049,12058,12068,12077,12088,12096,12106,12116,12125,12136,12146,12155,12167,12192,12210,12219,12228,12236,12244,12253,12261,12270,12278,12288,12297,12305,12313,12321,12329,12338,12346,12354,12362,12370,12390,12428,12441,12451,12459,12477
#SArabic,9
#SEnglish,9
#SUnicode,57
#Dots,56
355,254,342,252,341,251,340,251,340,249,340,248,341,248,341,247,342,247,343,246,344,246,344,245,345,245,346,245,348,245,350,245,352,245,353,245,354,245,355,245,356,246,357,246,358,247,358,248,359,250,360,251,361,254,361,256,362,259,363,264,363,265,364,268,365,270,366,273,366,275,367,278,369,282,369,283,370,285,370,286,371,288,371,290,371,291,372,292,372,294,372,295,372,296,372,297,373,297,373,298,373,299,372,298,371,297,370,296,368,293,368,293
#Tms,56
13013,13013,13022,13033,13043,13057,13068,13077,13088,13098,13117,13127,13137,13145,13155,13165,13173,13182,13190,13199,13208,13217,13224,13233,13241,13249,13258,13267,13275,13285,13292,13301,13309,13318,13327,13336,13344,13353,13360,13370,13378,13387,13395,13404,13412,13420,13428,13440,13456,13465,13509,13557,13569,13577,13587,13603
