# Supplementary material for: Algorithm based on normal coordinate vectors with 16 segments for the data fusion from hand-written Arabic text implemented with MATLAB
Source: PeerJ Comput Sci. 2021 Sep 9;7:e705. doi: 10.7717/peerj-cs.705 (PMC8444069; doi:10.7717/peerj-cs.705)
Supplement: Supplemental Information 1 [file peerj-cs-07-705-s001.zip › ProjectAndDataset/DAD Dataset 159 Final/DAD - Numbers/testing/Writer-077,Nums(4).txt]

#WriterName,Writer-077
#SArabic,0 
#SEnglish,0
#SUnicode,48
#Dots,2
757,298,757,298
#Tms,2
0,9
#SArabic,1 
#SEnglish,1
#SUnicode,49
#Dots,18
677,250,689,293,689,294,688,297,688,300,687,301,687,303,687,305,687,306,687,307,687,308,688,309,688,308,687,308,687,307,687,305,687,303,687,303
#Tms,18
1019,1019,1029,1039,1050,1059,1069,1077,1086,1095,1104,1123,1160,1169,1174,1177,1183,1193
#SArabic,2 
#SEnglish,2
#SUnicode,50
#Dots,38
638,255,622,251,620,251,619,252,618,254,618,256,618,259,618,261,619,264,620,270,621,275,622,276,622,280,623,285,624,286,625,289,625,292,626,294,628,297,628,298,629,299,629,300,630,301,630,302,631,303,631,304,632,305,632,306,632,307,632,308,633,309,633,310,632,310,632,309,632,308,630,305,630,303,630,303
#Tms,38
2045,2045,2055,2066,2075,2085,2095,2104,2114,2123,2133,2143,2153,2163,2172,2182,2190,2199,2207,2216,2218,2221,2227,2233,2236,2248,2257,2272,2281,2296,2305,2326,2356,2372,2386,2396,2398,2412
#SArabic,3 
#SEnglish,3
#SUnicode,51
#Dots,72
584,250,582,258,581,258,578,256,577,255,576,255,575,254,574,254,574,255,574,256,574,257,574,258,574,259,573,259,572,259,571,259,570,259,568,258,566,257,565,256,564,255,562,254,560,252,559,252,558,251,557,251,556,250,555,250,556,251,556,252,557,253,557,255,558,256,559,258,560,259,561,261,561,262,562,264,563,265,563,267,564,269,565,270,565,272,566,273,566,275,567,277,568,279,569,281,570,283,571,285,572,287,573,289,574,291,575,292,576,294,577,295,577,297,578,298,578,299,578,300,579,300,579,301,579,302,580,303,580,304,580,305,581,305,581,306,581,307,581,306,580,304,580,304
#Tms,72
2915,2915,2924,2935,2945,2954,2964,2973,2993,3001,3009,3018,3029,3038,3046,3054,3063,3070,3078,3088,3097,3105,3114,3121,3129,3137,3145,3153,3233,3235,3241,3247,3250,3256,3265,3266,3271,3277,3280,3286,3293,3295,3301,3307,3310,3316,3323,3325,3331,3337,3340,3346,3353,3355,3362,3365,3370,3377,3385,3386,3391,3395,3400,3406,3409,3421,3424,3430,3439,3589,3599,3611
#SArabic,4 
#SEnglish,4
#SUnicode,52
#Dots,48
528,251,518,258,517,258,514,260,514,261,514,263,514,265,515,266,517,268,519,269,521,271,523,272,525,273,527,274,529,275,529,276,528,276,528,277,527,277,526,278,525,279,524,280,524,281,523,282,522,283,522,285,521,285,521,286,521,287,521,288,521,289,521,290,521,292,522,292,524,294,525,295,528,297,530,298,533,300,535,300,536,301,537,302,538,302,539,303,540,303,539,303,538,302,538,302
#Tms,48
4277,4277,4286,4296,4305,4316,4325,4335,4345,4354,4364,4373,4383,4392,4401,4414,4429,4437,4447,4455,4464,4471,4480,4488,4497,4505,4513,4521,4529,4537,4546,4553,4562,4569,4578,4585,4592,4600,4607,4610,4613,4618,4624,4627,4639,4664,4673,4691
#SArabic,5 
#SEnglish,5
#SUnicode,53
#Dots,21
482,261,490,275,487,275,483,276,480,276,476,275,474,274,471,273,470,272,470,271,471,269,472,268,476,266,479,265,482,264,483,263,484,263,483,263,482,264,481,264,481,264
#Tms,21
5212,5212,5222,5232,5242,5253,5263,5272,5283,5293,5301,5312,5321,5331,5340,5351,5361,5384,5398,5407,5427
#SArabic,6 
#SEnglish,6
#SUnicode,54
#Dots,45
418,245,443,248,445,248,446,248,447,249,448,249,449,249,450,249,453,250,455,250,456,250,457,250,458,250,458,251,459,251,459,252,460,253,460,254,460,255,461,257,461,259,461,261,461,262,461,264,461,266,461,269,461,271,462,274,464,278,464,280,466,283,467,285,470,290,470,291,471,293,471,295,471,296,470,298,470,299,469,300,469,301,469,300,470,299,472,296,472,296
#Tms,45
6372,6372,6382,6391,6401,6449,6459,6469,6479,6488,6500,6509,6517,6525,6533,6547,6560,6569,6578,6586,6596,6604,6612,6621,6630,6638,6647,6655,6664,6672,6680,6688,6698,6706,6715,6723,6732,6740,6749,6756,6766,6862,6872,6880,6897
#SArabic,7 
#SEnglish,7
#SUnicode,55
#Dots,42
408,253,407,255,406,258,406,262,405,266,405,269,404,273,404,275,404,279,404,283,404,286,405,288,405,291,405,293,406,294,406,295,406,296,406,295,405,294,405,293,404,291,402,288,401,285,400,283,399,280,397,276,397,274,395,271,393,267,391,264,391,262,389,259,387,256,386,255,385,253,384,252,383,251,384,251,384,252,387,253,390,255,390,255
#Tms,42
7575,7575,7585,7595,7604,7615,7624,7633,7641,7650,7658,7667,7675,7683,7691,7700,7720,7762,7778,7786,7795,7803,7812,7821,7829,7837,7846,7854,7864,7872,7880,7888,7897,7905,7914,7922,7937,7970,7980,7989,7998,8016
#SArabic,8 
#SEnglish,8
#SUnicode,56
#Dots,38
376,294,369,283,367,281,365,278,363,276,361,272,358,269,356,264,354,260,352,256,350,253,348,250,347,249,346,248,345,249,344,250,344,251,343,254,342,256,341,259,340,263,338,267,337,271,337,273,336,276,336,280,336,281,335,285,335,288,335,289,334,292,334,293,334,294,334,295,334,296,335,296,336,296,336,296
#Tms,38
8475,8475,8485,8495,8504,8514,8523,8534,8545,8555,8565,8576,8587,8602,8627,8636,8644,8652,8661,8670,8679,8687,8696,8704,8712,8721,8729,8738,8747,8754,8763,8772,8780,8788,8797,8807,8816,8833
#SArabic,9
#SEnglish,9
#SUnicode,57
#Dots,34
298,264,280,262,280,261,280,260,282,256,283,254,284,253,285,252,287,251,288,251,288,250,289,250,289,251,291,252,292,254,293,256,295,259,296,261,298,265,299,267,302,272,304,276,305,281,306,284,308,289,309,293,310,295,312,299,312,300,313,302,314,304,315,304,315,302,315,302
#Tms,34
9309,9309,9318,9329,9338,9348,9358,9367,9377,9387,9397,9405,9415,9423,9431,9439,9447,9454,9463,9471,9480,9488,9498,9505,9514,9522,9530,9538,9547,9555,9564,9587,9596,9614
