# Supplementary material for: Algorithm based on normal coordinate vectors with 16 segments for the data fusion from hand-written Arabic text implemented with MATLAB
Source: PeerJ Comput Sci. 2021 Sep 9;7:e705. doi: 10.7717/peerj-cs.705 (PMC8444069; doi:10.7717/peerj-cs.705)
Supplement: Supplemental Information 1 [file peerj-cs-07-705-s001.zip › ProjectAndDataset/DAD Dataset 159 Final/DAD - Numbers/testing/Writer-078,Nums(1).txt]

#WriterName,Writer-078
#SArabic,0 
#SEnglish,0
#SUnicode,48
#Dots,108
593,228,593,227,592,216,592,215,592,214,592,213,592,212,592,211,592,210,592,211,591,211,591,212,591,213,590,214,590,215,590,216,589,216,589,217,589,218,588,218,588,219,588,220,587,221,587,222,586,223,586,224,586,225,585,226,585,227,584,228,584,229,584,230,583,231,583,232,583,234,582,235,582,236,582,237,582,239,582,240,582,241,581,242,581,243,581,244,581,245,582,245,582,246,583,247,584,248,585,248,586,248,587,249,588,249,589,249,590,249,592,249,593,249,593,248,594,248,595,248,596,247,597,246,598,245,598,244,599,244,599,243,600,242,600,241,601,241,601,240,602,239,602,238,603,238,603,237,603,236,603,235,603,234,603,233,603,232,603,231,603,230,603,229,603,228,603,226,604,225,604,224,604,223,604,222,604,221,603,221,603,220,603,219,602,219,602,218,601,218,601,217,600,217,599,216,598,215,597,215,596,214,595,213,594,213,594,212,593,212,593,211,592,211,592,211
#Tms,108
0,0,0,4,22,73,88,104,121,241,252,263,263,271,277,284,286,293,295,301,307,311,316,325,331,337,341,347,354,355,362,368,371,376,387,391,398,401,406,413,416,421,427,436,443,445,451,460,469,481,484,491,496,499,505,516,520,526,529,535,544,556,565,571,574,581,586,589,595,601,604,616,619,626,637,646,649,656,658,664,671,673,679,686,688,694,700,704,709,715,718,724,730,734,739,745,748,760,771,775,778,790,794,799,805,814,820,849
#SArabic,1 
#SEnglish,1
#SUnicode,49
#Dots,41
552,223,555,208,555,206,555,205,555,203,555,204,554,205,554,207,553,209,553,211,552,214,551,217,550,221,549,224,549,227,549,228,549,229,548,230,548,231,548,233,548,234,547,235,547,236,547,237,547,238,546,239,546,240,546,241,545,242,545,243,545,244,545,245,544,246,544,247,544,248,544,249,544,250,543,249,543,248,542,247,542,247
#Tms,41
1346,1346,1356,1366,1376,1444,1456,1467,1478,1489,1500,1511,1522,1533,1544,1544,1549,1555,1558,1564,1570,1574,1579,1585,1588,1594,1600,1604,1609,1615,1618,1624,1630,1641,1646,1654,1663,1690,1699,1705,1719
#SArabic,2 
#SEnglish,2
#SUnicode,50
#Dots,35
521,204,505,190,502,189,499,189,496,189,495,189,493,190,491,191,490,193,488,194,487,197,485,200,484,202,483,204,483,207,483,211,484,213,484,215,485,218,485,220,486,223,486,226,486,229,486,231,486,232,487,234,487,235,487,236,487,237,487,239,487,240,487,241,486,242,486,243,486,243
#Tms,35
2282,2282,2292,2303,2314,2325,2336,2347,2358,2369,2380,2391,2402,2413,2424,2435,2446,2457,2468,2479,2490,2501,2512,2516,2518,2524,2530,2534,2539,2545,2554,2560,2563,2578,2640
#SArabic,3 
#SEnglish,3
#SUnicode,51
#Dots,86
448,210,452,190,452,189,452,190,451,192,451,195,450,199,449,204,447,207,446,210,445,211,443,211,440,211,438,211,436,209,436,207,436,203,436,202,436,200,436,201,436,202,436,204,436,205,435,207,433,208,432,209,431,209,428,209,427,209,425,209,424,208,423,207,423,206,422,205,422,204,422,203,422,202,422,201,422,199,422,198,422,196,422,194,422,193,422,192,422,191,422,190,422,191,422,192,422,193,422,194,421,195,421,196,421,197,421,199,421,200,421,202,421,206,421,208,421,211,421,213,421,215,421,217,421,220,421,222,420,224,420,226,420,228,420,230,420,232,420,234,420,236,419,237,419,239,419,241,419,242,418,243,418,244,418,245,418,246,417,247,417,248,416,248,416,247,415,247,414,246,414,246
#Tms,86
3435,3435,3446,3503,3515,3526,3537,3548,3559,3570,3581,3592,3603,3613,3625,3635,3647,3657,3669,3697,3708,3719,3730,3740,3752,3763,3773,3784,3795,3806,3818,3829,3839,3841,3847,3850,3857,3862,3866,3871,3877,3888,3889,3895,3901,3919,3956,3964,3970,3977,3979,3986,3991,3994,4000,4007,4018,4021,4024,4030,4037,4039,4046,4051,4054,4060,4063,4069,4076,4078,4084,4090,4093,4099,4106,4108,4114,4120,4123,4129,4140,4159,4166,4168,4174,4191
#SArabic,4 
#SEnglish,4
#SUnicode,52
#Dots,33
383,188,381,186,356,195,355,201,358,204,362,206,366,208,371,209,376,210,378,211,379,211,378,211,376,211,374,211,370,211,367,212,362,213,359,215,357,216,355,218,355,221,355,222,357,224,359,226,362,228,367,230,370,231,374,232,377,232,380,233,381,233,384,233,384,233
#Tms,33
4733,4733,4745,4755,4767,4777,4789,4800,4811,4822,4833,4856,4867,4878,4889,4900,4911,4922,4933,4944,4955,4966,4977,4988,4999,5010,5021,5032,5043,5054,5065,5076,5098
#SArabic,5 
#SEnglish,5
#SUnicode,53
#Dots,34
333,197,331,193,325,191,316,193,302,200,299,203,297,206,295,210,294,215,294,217,294,222,295,225,296,228,298,230,300,232,304,235,307,236,311,236,316,236,319,235,321,234,324,230,325,228,328,222,330,218,333,213,333,212,334,209,334,207,334,205,334,203,333,201,332,201,332,201
#Tms,34
5816,5816,5828,5839,5850,5861,5872,5882,5893,5904,5916,5927,5938,5949,5960,5971,5983,5994,6005,6016,6027,6038,6048,6060,6071,6082,6093,6104,6115,6126,6137,6147,6159,6180
#SArabic,6 
#SEnglish,6
#SUnicode,54
#Dots,23
231,185,234,188,261,193,262,196,261,197,260,199,258,201,257,203,256,205,256,208,256,212,257,214,258,217,259,220,260,224,260,227,261,229,261,231,261,234,262,235,262,236,262,235,262,235
#Tms,23
6801,6801,6812,6823,6834,6845,6856,6867,6878,6889,6900,6911,6922,6933,6944,6955,6966,6977,6989,7000,7011,7057,7081
#SArabic,7 
#SEnglish,7
#SUnicode,55
#Dots,29
197,211,195,206,191,194,191,196,195,210,197,217,199,221,200,224,201,227,202,230,203,231,204,232,204,233,205,233,207,233,209,232,211,231,213,229,215,226,218,219,220,216,225,205,227,201,228,198,229,197,230,196,230,195,230,196,230,196
#Tms,29
7497,7497,7509,7520,7530,7542,7553,7564,7575,7586,7597,7608,7618,7629,7640,7651,7662,7672,7683,7694,7705,7716,7727,7739,7749,7761,7772,7790,7812
#SArabic,8 
#SEnglish,8
#SUnicode,56
#Dots,26
168,232,168,231,164,208,161,197,160,192,160,190,159,189,159,188,158,188,158,189,156,191,155,194,153,197,152,203,151,205,150,211,150,215,149,221,149,223,149,226,148,227,148,228,147,228,146,228,145,226,145,226
#Tms,26
8342,8342,8353,8364,8376,8387,8398,8409,8455,8466,8477,8488,8499,8510,8521,8532,8543,8554,8565,8576,8587,8598,8609,8620,8631,8653
#SArabic,9
#SEnglish,9
#SUnicode,57
#Dots,42
124,191,123,190,109,189,103,195,102,199,102,201,103,205,105,207,110,211,114,212,117,212,120,212,122,212,124,210,125,209,127,206,129,204,130,201,131,197,132,192,132,190,132,188,133,187,133,186,133,187,132,189,132,192,131,196,131,200,131,205,131,210,131,218,132,222,132,226,132,230,133,235,133,237,133,238,132,239,132,238,132,236,132,236
#Tms,42
9158,9158,9170,9181,9191,9202,9214,9224,9235,9246,9257,9268,9279,9290,9301,9312,9323,9334,9345,9357,9367,9378,9389,9400,9469,9480,9491,9502,9513,9524,9534,9546,9556,9567,9578,9590,9600,9611,9622,9644,9655,9677
