# Supplementary material for: Algorithm based on normal coordinate vectors with 16 segments for the data fusion from hand-written Arabic text implemented with MATLAB
Source: PeerJ Comput Sci. 2021 Sep 9;7:e705. doi: 10.7717/peerj-cs.705 (PMC8444069; doi:10.7717/peerj-cs.705)
Supplement: Supplemental Information 1 [file peerj-cs-07-705-s001.zip › ProjectAndDataset/DAD Dataset 159 Final/DAD - Numbers/testing/Writer-078,Nums(5).txt]

#WriterName,Writer-078
#SArabic,0 
#SEnglish,0
#SUnicode,48
#Dots,114
574,233,582,226,583,226,583,227,583,228,583,229,582,230,582,231,581,232,580,233,579,233,578,234,577,234,576,235,575,235,574,235,573,234,572,234,572,233,571,233,571,232,570,231,570,229,571,228,571,227,572,225,573,224,573,223,574,222,575,222,575,221,576,221,577,221,578,221,578,222,579,222,579,223,580,223,581,224,581,225,582,225,582,226,582,227,581,228,580,228,580,229,579,229,578,229,577,230,576,230,575,230,574,230,573,230,572,231,571,231,571,230,571,229,572,229,572,228,573,228,574,227,575,226,576,226,577,226,578,226,579,226,580,226,580,227,580,228,580,229,580,230,579,230,579,231,578,231,577,231,577,232,576,232,575,232,574,232,573,232,573,231,573,230,574,230,574,229,575,228,576,227,577,227,578,227,579,227,580,227,581,227,581,228,580,228,579,228,578,228,577,229,576,229,576,228,577,227,577,226,578,226,579,225,580,224,581,224,581,223,581,224,582,225,582,226,582,227,581,227,581,228,580,228,579,228,579,228
#Tms,114
0,0,3,14,19,28,36,42,49,58,63,66,79,81,93,96,102,108,111,117,123,132,143,147,153,156,162,168,171,178,183,186,201,222,225,231,240,246,255,268,270,282,291,300,306,312,315,321,328,330,336,342,345,351,360,385,396,399,405,411,414,420,426,429,441,444,459,465,474,486,495,501,512,516,525,531,534,540,549,570,573,589,594,600,603,615,630,641,654,669,684,690,732,744,748,753,764,804,819,822,829,834,843,852,859,879,894,903,912,919,928,936,951,974
#SArabic,1 
#SEnglish,1
#SUnicode,49
#Dots,18
542,215,542,213,546,199,545,202,542,213,541,218,541,222,541,226,540,229,540,232,540,236,539,238,539,240,538,241,538,242,538,241,538,240,538,240
#Tms,18
1580,1580,1591,1602,1613,1625,1635,1646,1658,1669,1680,1692,1703,1715,1726,1743,1752,1774
#SArabic,2 
#SEnglish,2
#SUnicode,50
#Dots,38
512,201,511,199,498,184,492,184,489,185,486,186,484,187,483,189,481,192,480,194,479,197,479,200,479,202,480,205,481,209,481,211,482,213,482,215,483,216,483,219,483,221,484,223,484,224,484,225,484,226,484,229,485,230,485,231,485,232,485,233,485,234,485,235,485,236,485,237,485,238,485,239,484,240,484,240
#Tms,38
2266,2266,2278,2288,2300,2311,2322,2333,2344,2354,2366,2377,2388,2399,2410,2420,2431,2442,2453,2464,2476,2486,2493,2500,2505,2516,2517,2523,2530,2532,2539,2547,2553,2560,2569,2577,2592,2645
#SArabic,3 
#SEnglish,3
#SUnicode,51
#Dots,85
453,198,453,197,453,188,451,196,450,200,449,201,448,203,447,203,445,204,444,204,443,203,443,202,442,198,442,195,442,192,442,190,442,188,442,189,442,190,441,192,440,194,439,196,438,197,437,199,436,201,434,202,433,202,431,202,430,202,429,202,427,200,427,198,426,195,426,194,426,192,426,190,426,189,426,188,426,187,426,186,426,185,426,184,426,185,426,186,426,187,425,188,425,189,425,190,425,191,425,193,425,194,425,195,425,196,425,198,425,201,425,202,425,204,425,206,425,207,425,209,426,211,426,213,426,214,426,216,426,218,426,220,426,221,426,223,426,224,426,226,426,227,426,229,426,230,426,231,426,232,426,234,426,235,426,236,427,236,427,237,427,238,427,239,427,240,427,239,427,239
#Tms,85
3445,3445,3456,3467,3478,3489,3500,3511,3523,3534,3546,3557,3568,3579,3590,3601,3612,3636,3649,3660,3671,3683,3693,3704,3716,3727,3738,3749,3760,3771,3782,3793,3804,3807,3810,3816,3822,3825,3831,3840,3852,3867,3945,3956,3960,3966,3970,3975,3981,3984,3990,3996,3999,4005,4016,4020,4026,4029,4035,4042,4044,4050,4056,4060,4065,4071,4074,4080,4086,4090,4095,4101,4104,4110,4113,4120,4125,4129,4140,4140,4143,4155,4170,4185,4200
#SArabic,4 
#SEnglish,4
#SUnicode,52
#Dots,35
386,182,382,179,373,178,363,183,357,194,358,198,359,200,365,204,370,206,377,208,379,208,383,208,384,208,383,208,382,208,379,208,376,209,371,211,368,213,365,214,364,216,363,219,363,221,363,223,365,225,368,227,371,229,375,231,378,232,381,233,385,234,387,234,390,234,391,234,391,234
#Tms,35
4651,4651,4662,4673,4684,4696,4707,4718,4729,4740,4751,4763,4774,4800,4813,4825,4836,4847,4858,4869,4880,4891,4902,4913,4924,4935,4947,4957,4968,4979,4990,5001,5012,5024,5046
#SArabic,5 
#SEnglish,5
#SUnicode,53
#Dots,36
342,194,340,191,333,189,326,190,318,195,317,196,315,199,314,202,313,206,313,207,313,211,314,214,316,218,318,220,320,222,322,223,325,225,329,226,332,226,334,226,337,226,341,225,342,224,345,222,346,219,348,214,349,211,349,208,349,204,349,202,348,198,347,197,345,194,344,193,343,193,343,193
#Tms,36
5797,5797,5809,5820,5831,5842,5853,5864,5875,5886,5897,5908,5919,5930,5941,5952,5963,5975,5986,5997,6008,6019,6030,6041,6053,6064,6075,6086,6096,6107,6118,6129,6140,6151,6162,6184
#SArabic,6 
#SEnglish,6
#SUnicode,54
#Dots,25
253,178,261,179,290,185,290,186,289,187,287,190,286,191,285,193,286,195,287,199,287,200,288,203,289,205,289,207,290,210,290,213,290,215,291,218,293,221,294,222,295,225,296,226,297,227,296,227,296,227
#Tms,25
6670,6670,6681,6693,6704,6715,6726,6737,6748,6760,6770,6781,6793,6803,6814,6826,6837,6848,6859,6870,6881,6892,6904,6930,6952
#SArabic,7 
#SEnglish,7
#SUnicode,55
#Dots,32
224,201,223,200,218,185,220,189,228,206,230,209,231,213,233,215,235,219,235,220,237,222,238,223,239,224,240,224,241,224,242,225,243,224,243,223,243,222,244,220,244,218,245,215,247,210,249,206,251,203,252,199,255,195,256,193,257,192,257,191,258,191,258,191
#Tms,32
7492,7492,7503,7514,7525,7536,7547,7559,7570,7581,7592,7603,7613,7624,7635,7646,7659,7675,7686,7697,7708,7719,7730,7742,7752,7763,7774,7786,7797,7808,7819,7841
#SArabic,8 
#SEnglish,8
#SUnicode,56
#Dots,33
206,221,204,210,200,196,199,191,198,188,197,186,197,184,196,183,195,182,194,182,193,182,192,183,191,183,190,184,188,186,187,188,187,191,187,194,187,196,186,199,186,202,185,207,185,209,184,214,183,217,181,220,180,222,178,224,176,226,176,227,175,227,174,227,174,227
#Tms,33
8890,8890,8901,8912,8924,8935,8946,8957,8968,9028,9058,9069,9080,9092,9103,9114,9125,9136,9147,9159,9169,9180,9191,9202,9213,9224,9235,9246,9257,9268,9279,9290,9312
#SArabic,8 
#SEnglish,8
#SUnicode,56
#Dots,45
138,187,136,183,123,175,122,175,117,181,117,185,118,189,119,192,122,197,125,200,128,202,131,204,135,205,138,205,140,204,142,203,144,201,145,200,146,197,147,194,149,190,150,187,151,185,152,183,153,182,153,181,153,180,153,181,152,182,152,184,151,187,151,193,151,195,151,202,152,207,153,212,153,219,154,223,154,226,155,229,155,231,155,232,156,232,156,231,156,231
#Tms,45
9784,9784,9796,9808,9818,9830,9841,9852,9863,9874,9886,9896,9908,9919,9930,9942,9953,9964,9975,9986,9997,10008,10019,10030,10042,10052,10065,10110,10122,10133,10144,10155,10166,10177,10188,10200,10211,10222,10233,10244,10255,10266,10281,10305,10327
