# Supplementary material for: Algorithm based on normal coordinate vectors with 16 segments for the data fusion from hand-written Arabic text implemented with MATLAB
Source: PeerJ Comput Sci. 2021 Sep 9;7:e705. doi: 10.7717/peerj-cs.705 (PMC8444069; doi:10.7717/peerj-cs.705)
Supplement: Supplemental Information 1 [file peerj-cs-07-705-s001.zip › ProjectAndDataset/DAD Dataset 159 Final/DAD - Numbers/testing/Writer-080,Nums(5).txt]

#WriterName,Writer-080
#SArabic,0 
#SEnglish,0
#SUnicode,48
#Dots,2
578,237,578,237
#Tms,2
0,24
#SArabic,1 
#SEnglish,1
#SUnicode,49
#Dots,30
539,211,546,223,548,227,548,230,549,232,550,234,551,237,552,237,552,239,553,240,553,241,553,242,553,243,553,244,554,245,554,245,554,246,554,247,555,248,555,249,555,250,556,250,556,251,556,252,556,251,556,248,555,248,555,247,553,246,553,246
#Tms,30
969,969,995,1012,1026,1039,1054,1065,1076,1085,1094,1098,1112,1120,1128,1140,1142,1151,1159,1171,1181,1189,1195,1211,1265,1292,1294,1301,1303,1326
#SArabic,2 
#SEnglish,2
#SUnicode,50
#Dots,28
514,208,498,209,496,209,496,210,496,211,496,213,497,217,499,219,501,221,503,223,505,225,505,226,506,227,507,228,508,230,509,231,509,232,510,232,511,234,512,235,513,236,513,237,514,238,514,239,515,240,515,241,515,242,515,242
#Tms,28
2021,2021,2039,2074,2113,2135,2166,2187,2205,2220,2233,2243,2251,2261,2269,2278,2286,2295,2303,2313,2322,2328,2337,2347,2352,2361,2376,2482
#SArabic,3 
#SEnglish,3
#SUnicode,51
#Dots,98
478,203,463,209,462,210,461,210,460,210,459,210,458,210,456,209,455,208,454,208,452,206,451,206,450,205,449,204,448,203,447,202,447,201,446,201,446,200,446,199,446,198,446,197,446,198,446,199,447,200,447,201,447,202,447,203,447,204,447,205,447,206,446,206,445,206,444,206,443,206,442,206,441,205,440,205,440,204,439,204,438,203,437,202,436,201,436,200,435,200,435,199,435,200,437,202,439,206,440,207,441,208,441,209,442,210,443,210,443,211,444,212,444,213,445,213,446,214,446,215,447,216,447,217,448,217,449,218,449,219,451,222,451,223,452,223,452,224,453,225,453,226,454,226,454,227,454,228,455,228,455,229,455,230,455,231,456,232,456,233,456,234,456,235,457,235,457,236,457,237,458,238,458,239,459,239,459,240,460,240,460,241,461,241,462,242,462,243,463,243,463,244,462,243,462,243
#Tms,98
3961,3961,3987,4015,4034,4046,4058,4069,4081,4092,4102,4112,4121,4131,4140,4148,4156,4164,4171,4180,4188,4204,4246,4262,4276,4288,4303,4322,4335,4352,4372,4396,4407,4416,4426,4433,4442,4450,4450,4455,4462,4465,4476,4486,4492,4495,4637,4661,4678,4681,4685,4690,4696,4699,4705,4711,4715,4720,4726,4729,4735,4741,4745,4750,4756,4774,4775,4780,4784,4789,4795,4798,4805,4810,4819,4825,4840,4858,4879,4901,4915,4930,4939,4943,4955,4964,4973,4985,4989,5000,5009,5033,5048,5069,5078,5099,5120,5149
#SArabic,4 
#SEnglish,4
#SUnicode,52
#Dots,53
415,200,399,205,396,208,398,211,402,213,407,214,410,214,412,215,415,215,417,216,418,216,420,216,421,216,422,216,423,216,424,217,423,217,422,217,422,218,421,218,420,218,419,219,417,220,416,220,414,221,413,222,411,223,409,224,407,226,406,226,405,228,404,229,404,230,404,232,405,232,406,234,407,236,408,237,410,239,413,240,415,241,418,243,421,244,422,245,426,246,427,246,431,247,434,247,438,247,440,246,441,246,441,245,441,245
#Tms,53
5896,5896,5921,5946,5963,5977,5990,6002,6014,6024,6034,6044,6053,6063,6070,6081,6118,6136,6145,6153,6161,6169,6178,6185,6193,6201,6209,6217,6226,6233,6242,6250,6259,6266,6275,6283,6292,6299,6308,6315,6324,6333,6342,6350,6359,6367,6375,6383,6392,6400,6408,6416,6433
#SArabic,5 
#SEnglish,5
#SUnicode,53
#Dots,44
353,213,370,215,373,217,374,219,375,221,376,222,376,223,376,226,377,227,377,228,377,229,376,229,376,230,375,230,375,231,373,231,372,231,371,232,369,232,367,232,365,232,364,232,362,231,360,231,359,230,358,229,357,229,356,227,355,225,355,224,355,222,355,220,355,217,356,216,357,214,358,213,359,212,360,212,362,211,364,211,365,211,366,211,367,212,367,212
#Tms,44
7204,7204,7229,7248,7262,7274,7284,7294,7307,7317,7327,7337,7346,7354,7363,7370,7380,7388,7397,7405,7413,7422,7430,7438,7446,7454,7463,7473,7480,7488,7496,7504,7513,7521,7529,7537,7546,7553,7562,7571,7579,7587,7595,7612
#SArabic,6 
#SEnglish,6
#SUnicode,54
#Dots,39
313,190,329,192,330,192,329,192,329,193,329,194,329,195,329,196,329,197,329,198,329,199,329,200,329,201,329,202,329,203,329,205,329,206,329,207,329,208,329,210,329,211,329,212,329,213,329,216,330,218,330,220,330,222,330,224,330,225,331,228,331,229,331,231,332,232,332,233,332,234,332,233,332,232,331,232,331,232
#Tms,39
8641,8641,8665,8692,8717,8738,8752,8766,8777,8787,8796,8806,8813,8821,8829,8836,8847,8856,8864,8873,8880,8888,8895,8903,8912,8920,8929,8938,8946,8956,8963,8972,8980,8992,9011,9041,9071,9080,9096
#SArabic,7 
#SEnglish,7
#SUnicode,55
#Dots,45
305,189,299,203,297,207,296,211,295,214,294,216,294,218,293,219,292,223,291,225,291,226,290,228,289,229,289,231,288,232,288,233,287,233,287,234,286,234,285,234,284,234,283,233,281,231,281,230,279,228,279,227,278,224,277,222,276,220,275,217,274,213,274,209,273,207,273,203,272,200,272,199,272,197,271,197,271,196,271,195,271,194,270,194,271,193,272,193,272,193
#Tms,45
9615,9616,9640,9659,9673,9682,9692,9701,9712,9721,9730,9740,9750,9759,9766,9774,9791,9801,9847,9871,9887,9899,9911,9918,9927,9934,9943,9951,9960,9968,9976,9985,9993,10001,10010,10018,10026,10034,10043,10051,10091,10113,10198,10221,10255
#SArabic,8 
#SEnglish,8
#SUnicode,56
#Dots,37
248,233,242,219,239,212,236,206,235,202,234,198,233,196,233,194,232,192,232,191,232,190,232,189,231,189,230,191,228,195,227,197,224,201,223,203,222,205,220,207,219,210,217,212,215,215,214,216,211,219,210,220,205,224,204,225,202,227,200,229,200,230,199,231,198,231,198,232,198,231,198,230,198,230
#Tms,37
11241,11241,11266,11290,11305,11319,11330,11339,11349,11358,11366,11374,11461,11484,11503,11515,11527,11536,11544,11552,11561,11569,11578,11585,11595,11602,11611,11619,11628,11635,11644,11651,11660,11668,11700,11725,11742
#SArabic,9
#SEnglish,9
#SUnicode,57
#Dots,23
186,182,183,196,183,203,184,212,184,214,184,218,184,221,184,224,184,226,183,227,183,229,182,231,182,232,182,233,182,234,182,235,182,236,182,237,182,238,182,237,183,236,184,234,184,234
#Tms,23
12377,12377,12402,12428,12443,12457,12471,12483,12493,12501,12510,12518,12526,12534,12543,12550,12559,12571,12587,12626,12635,12646,12665
#SArabic,9
#SEnglish,9
#SUnicode,57
#Dots,53
183,191,178,205,174,207,172,208,170,208,169,208,167,208,166,208,165,208,164,208,163,207,162,206,161,205,161,204,161,203,161,202,161,201,162,200,163,199,164,198,165,197,166,196,167,195,167,194,168,192,170,191,170,190,171,188,172,188,173,186,174,186,174,185,175,185,176,184,177,184,178,184,179,184,180,184,181,184,183,184,184,184,185,184,186,184,186,185,187,185,187,186,187,187,186,188,185,189,184,189,184,190,183,190,183,190
#Tms,53
13639,13639,13662,13679,13693,13704,13714,13724,13733,13743,13752,13762,13774,13783,13798,13809,13818,13828,13840,13848,13858,13866,13874,13882,13891,13899,13907,13914,13923,13931,13940,13948,13957,13964,13973,13984,13994,14002,14010,14018,14028,14037,14045,14054,14061,14077,14093,14102,14114,14123,14130,14139,14155
