# Supplementary material for: Algorithm based on normal coordinate vectors with 16 segments for the data fusion from hand-written Arabic text implemented with MATLAB
Source: PeerJ Comput Sci. 2021 Sep 9;7:e705. doi: 10.7717/peerj-cs.705 (PMC8444069; doi:10.7717/peerj-cs.705)
Supplement: Supplemental Information 1 [file peerj-cs-07-705-s001.zip › ProjectAndDataset/DAD Dataset 159 Final/DAD - Numbers/testing/Writer-081,Nums(6).txt]

#WriterName,Writer-081
#SArabic,0 
#SEnglish,0
#SUnicode,48
#Dots,8
745,224,745,223,756,226,757,226,758,226,758,225,757,225,757,225
#Tms,8
0,0,0,65,104,118,136,158
#SArabic,1 
#SEnglish,1
#SUnicode,49
#Dots,16
696,211,695,210,697,211,699,219,701,224,702,228,703,231,703,235,704,240,705,242,705,244,706,245,706,246,705,245,705,244,705,244
#Tms,16
1605,1605,1616,1627,1638,1649,1659,1670,1682,1693,1704,1714,1725,1792,1803,1825
#SArabic,2 
#SEnglish,2
#SUnicode,50
#Dots,23
650,205,636,200,632,200,630,200,627,200,626,201,625,202,623,202,622,204,621,205,620,208,620,211,620,213,621,216,622,218,624,223,626,225,629,228,632,231,634,233,639,237,641,239,641,239
#Tms,23
2573,2573,2584,2595,2606,2617,2628,2639,2650,2661,2672,2683,2694,2705,2715,2726,2737,2748,2759,2770,2781,2792,2813
#SArabic,3 
#SEnglish,3
#SUnicode,51
#Dots,81
595,199,595,195,595,194,595,197,593,204,590,207,589,208,586,210,585,212,583,212,582,212,580,212,579,211,578,210,576,207,576,204,575,202,575,201,575,200,575,199,575,200,575,202,574,204,573,206,572,208,570,210,567,213,565,214,562,214,561,214,559,213,557,211,556,209,555,208,555,207,554,206,553,204,553,203,552,202,552,201,552,200,551,199,551,198,551,197,551,198,552,198,552,199,553,200,554,201,555,202,556,203,557,204,558,205,559,206,560,207,561,208,562,209,563,211,564,212,565,214,566,215,567,217,568,218,569,220,570,222,571,223,572,224,573,227,574,228,574,229,575,230,575,231,575,232,576,233,576,234,576,235,577,235,577,236,577,237,576,240,576,240
#Tms,81
3492,3492,3503,3514,3525,3536,3547,3558,3569,3580,3591,3602,3614,3625,3636,3647,3658,3669,3680,3690,3736,3747,3758,3768,3779,3790,3801,3812,3823,3834,3845,3856,3867,3868,3874,3881,3892,3895,3898,3904,3911,3920,3928,3950,4012,4024,4027,4033,4040,4042,4048,4054,4057,4063,4070,4072,4078,4084,4087,4093,4100,4102,4108,4114,4117,4123,4130,4141,4141,4147,4153,4156,4162,4168,4177,4198,4201,4246,4258,4269,4284
#SArabic,4 
#SEnglish,4
#SUnicode,52
#Dots,42
517,202,507,206,505,207,504,209,502,210,501,211,500,213,499,213,499,214,499,215,499,216,500,217,502,217,505,218,508,219,512,219,515,220,516,220,517,220,517,221,518,221,518,222,518,223,517,224,517,226,517,227,516,230,516,231,515,232,515,233,515,234,515,235,516,236,519,238,522,238,526,239,531,240,537,241,539,241,540,241,540,240,540,240
#Tms,42
5549,5549,5560,5571,5582,5593,5604,5614,5625,5636,5647,5663,5674,5685,5696,5707,5718,5729,5740,5751,5776,5791,5803,5813,5824,5835,5846,5857,5868,5879,5890,5901,5912,5922,5933,5944,5955,5966,5977,5987,5998,6020
#SArabic,5 
#SEnglish,5
#SUnicode,53
#Dots,44
426,223,437,217,442,215,447,215,450,215,451,215,454,216,456,217,458,218,459,219,460,220,462,222,463,223,464,225,464,226,464,227,465,228,465,229,464,230,464,231,463,232,462,232,461,234,459,235,458,235,456,236,454,237,452,237,450,237,448,237,446,237,443,236,442,235,439,233,437,232,436,230,436,226,436,223,437,220,438,217,439,215,441,214,442,213,442,213
#Tms,44
6668,6668,6679,6690,6701,6711,6722,6733,6744,6755,6766,6777,6788,6799,6810,6821,6831,6842,6853,6865,6876,6886,6897,6908,6919,6930,6941,6952,6962,6973,6984,6995,7006,7017,7028,7039,7050,7061,7071,7082,7093,7104,7115,7136
#SArabic,6 
#SEnglish,6
#SUnicode,54
#Dots,26
364,210,363,210,388,211,392,211,393,211,393,210,394,210,394,211,394,212,395,214,396,216,397,218,397,221,398,226,399,230,400,233,401,237,401,239,401,241,401,242,402,242,402,241,402,240,401,239,399,237,399,237
#Tms,26
8249,8249,8260,8271,8282,8303,8320,8423,8437,8448,8459,8470,8481,8492,8502,8513,8524,8535,8546,8557,8568,8627,8638,8649,8660,8681
#SArabic,7 
#SEnglish,7
#SUnicode,55
#Dots,33
339,211,340,210,346,207,347,215,347,221,347,225,347,229,346,232,346,236,345,237,345,240,344,242,344,243,344,244,343,244,342,243,342,242,339,240,337,237,334,234,332,231,329,227,326,222,324,219,323,217,323,215,322,213,322,212,322,211,323,211,323,212,323,213,323,213
#Tms,33
9537,9537,9548,9559,9569,9580,9591,9602,9613,9624,9635,9646,9657,9668,9686,9742,9753,9764,9775,9786,9797,9808,9819,9830,9841,9852,9863,9874,9889,9900,9917,9928,9950
#SArabic,8 
#SEnglish,8
#SUnicode,56
#Dots,38
272,237,278,220,279,216,280,214,281,211,281,210,282,208,282,207,282,206,283,205,283,204,283,203,284,203,284,204,284,205,285,207,285,208,286,210,286,212,287,213,288,216,288,218,289,220,290,222,291,224,293,227,293,229,294,230,295,231,296,233,296,234,297,235,297,236,298,236,297,236,296,236,294,237,294,237
#Tms,38
11015,11015,11026,11037,11048,11059,11070,11080,11091,11102,11113,11129,11146,11356,11367,11377,11388,11399,11410,11421,11432,11443,11454,11465,11476,11487,11497,11508,11519,11530,11541,11552,11566,11584,11683,11694,11705,11726
#SArabic,9
#SEnglish,9
#SUnicode,57
#Dots,53
240,203,240,201,236,194,230,193,228,193,226,193,224,193,223,194,221,196,219,198,218,201,217,203,216,207,216,210,216,213,216,215,217,217,219,219,220,220,222,220,225,220,228,219,228,218,231,216,232,214,233,212,234,210,235,208,235,206,235,204,235,203,235,202,236,201,236,200,236,199,236,200,236,201,236,204,237,207,237,211,238,215,239,221,240,225,240,229,241,233,242,237,242,238,243,241,243,242,243,241,242,241,240,240,240,240
#Tms,53
12296,12296,12307,12318,12329,12340,12351,12362,12373,12383,12394,12405,12416,12427,12438,12449,12460,12471,12482,12493,12503,12514,12525,12536,12547,12557,12568,12579,12590,12601,12612,12623,12634,12645,12655,12769,12780,12791,12801,12812,12823,12834,12845,12856,12867,12878,12888,12899,12910,12983,12994,13005,13027
