# Supplementary material for: Algorithm based on normal coordinate vectors with 16 segments for the data fusion from hand-written Arabic text implemented with MATLAB
Source: PeerJ Comput Sci. 2021 Sep 9;7:e705. doi: 10.7717/peerj-cs.705 (PMC8444069; doi:10.7717/peerj-cs.705)
Supplement: Supplemental Information 1 [file peerj-cs-07-705-s001.zip › ProjectAndDataset/DAD Dataset 159 Final/DAD - Numbers/testing/Writer-081,Nums.txt]

#WriterName,Writer-081
#SArabic,0 
#SEnglish,0
#SUnicode,48
#Dots,7
735,207,736,205,739,210,740,210,740,211,741,211,741,211
#Tms,7
0,0,0,1,23,130,154
#SArabic,1 
#SEnglish,1
#SUnicode,49
#Dots,18
681,195,681,192,683,196,685,205,687,212,687,214,688,221,689,224,689,228,689,230,689,231,689,232,690,233,690,234,690,235,690,236,690,235,690,235
#Tms,18
899,899,910,921,932,942,953,964,975,986,986,991,997,1000,1012,1072,1092,1108
#SArabic,2 
#SEnglish,2
#SUnicode,50
#Dots,22
625,196,625,195,624,193,611,194,605,199,605,201,605,203,605,206,605,208,607,212,609,215,611,218,613,220,617,224,618,226,621,229,623,232,623,233,624,235,625,235,626,236,626,236
#Tms,22
1671,1671,1682,1692,1704,1714,1725,1736,1747,1758,1769,1780,1791,1802,1813,1824,1835,1837,1843,1847,1849,1863
#SArabic,3 
#SEnglish,3
#SUnicode,51
#Dots,75
562,175,564,186,562,189,560,191,558,193,557,193,555,194,554,194,553,194,552,193,550,192,549,190,549,189,548,188,548,187,548,188,548,190,547,192,547,194,545,197,544,198,543,200,542,201,540,201,539,201,538,201,537,201,536,201,535,200,534,200,533,199,532,198,531,197,530,196,530,195,529,194,528,193,527,192,526,191,526,190,525,189,525,188,524,187,525,187,526,188,526,189,527,190,528,192,529,193,530,195,531,196,533,198,534,201,535,203,537,205,538,207,539,210,540,212,541,214,542,215,542,217,542,219,543,220,543,221,543,222,543,223,543,224,543,225,543,226,544,227,544,228,545,229,546,230,547,231,547,231
#Tms,75
2549,2549,2560,2572,2583,2594,2605,2616,2626,2637,2648,2659,2670,2681,2692,2743,2754,2765,2775,2786,2798,2809,2819,2830,2841,2842,2846,2851,2857,2860,2866,2872,2876,2886,2887,2890,2896,2902,2905,2911,2917,2926,2935,3001,3012,3016,3020,3025,3031,3034,3040,3046,3050,3055,3061,3064,3071,3076,3080,3085,3091,3094,3100,3106,3110,3115,3119,3130,3154,3175,3184,3190,3193,3200,3217
#SArabic,4 
#SEnglish,4
#SUnicode,52
#Dots,44
472,183,473,182,475,181,471,184,464,190,462,193,461,194,460,196,460,197,460,198,460,200,460,201,461,202,463,203,470,204,472,205,478,205,481,206,483,206,484,206,484,207,484,208,483,209,483,210,482,212,480,216,479,218,477,220,476,223,476,225,475,228,475,229,475,231,476,233,477,234,479,235,486,237,493,238,499,239,501,239,503,239,504,238,504,237,504,237
#Tms,44
4401,4401,4412,4423,4434,4445,4456,4467,4478,4489,4500,4511,4522,4533,4544,4555,4566,4577,4588,4599,4649,4660,4671,4682,4692,4704,4714,4725,4736,4746,4757,4768,4779,4790,4801,4812,4823,4834,4845,4856,4866,4873,4878,4900
#SArabic,5 
#SEnglish,5
#SUnicode,53
#Dots,44
398,216,398,215,417,205,421,206,423,208,425,210,426,211,427,213,427,215,427,216,427,218,428,221,428,222,427,224,427,225,426,226,425,228,424,229,423,230,423,231,421,232,420,232,419,233,418,233,416,233,414,233,413,233,411,233,409,232,408,232,406,231,405,230,403,228,402,226,401,224,401,221,401,218,402,214,403,212,405,210,407,208,411,207,413,206,413,206
#Tms,44
5484,5484,5495,5506,5517,5528,5539,5550,5561,5572,5583,5594,5605,5616,5626,5637,5648,5659,5671,5682,5693,5704,5714,5725,5736,5747,5757,5769,5779,5790,5801,5812,5823,5834,5845,5855,5866,5877,5888,5899,5910,5921,5932,5955
#SArabic,6 
#SEnglish,6
#SUnicode,54
#Dots,31
315,199,345,198,348,197,349,197,350,197,350,196,350,197,350,198,351,199,351,200,351,201,351,203,352,206,352,209,352,214,352,216,352,222,352,227,352,234,352,237,352,243,352,247,352,249,352,250,352,251,353,251,353,250,352,250,351,248,350,247,350,247
#Tms,31
7400,7400,7411,7421,7432,7443,7625,7636,7648,7659,7670,7680,7691,7702,7713,7724,7735,7746,7757,7767,7778,7789,7800,7811,7822,7833,7861,7872,7882,7894,7916
#SArabic,7 
#SEnglish,7
#SUnicode,55
#Dots,34
285,192,286,191,289,192,290,201,290,205,290,209,290,215,289,220,288,225,287,229,286,234,285,237,285,239,284,240,284,241,284,240,283,240,282,238,280,236,278,232,275,226,272,221,269,216,267,212,265,207,263,202,261,200,261,197,260,196,260,195,260,194,261,195,264,197,264,197
#Tms,34
8966,8966,8977,8988,8999,9010,9021,9032,9043,9054,9064,9075,9086,9096,9109,9214,9225,9236,9247,9258,9269,9280,9291,9302,9313,9324,9335,9346,9356,9367,9379,9451,9462,9483
#SArabic,8 
#SEnglish,8
#SUnicode,56
#Dots,32
222,240,221,239,219,238,219,218,220,204,221,201,221,197,222,194,222,193,222,191,223,190,224,191,225,192,226,194,228,197,230,200,233,205,234,207,237,212,239,215,241,219,242,221,244,224,245,226,246,228,246,229,247,230,247,231,246,231,244,231,240,231,240,231
#Tms,32
10715,10715,10726,10737,10748,10759,10770,10781,10792,10803,10813,10942,10954,10965,10976,10987,10998,11008,11019,11031,11042,11052,11063,11074,11085,11096,11107,11122,11215,11226,11237,11258
#SArabic,9
#SEnglish,9
#SUnicode,57
#Dots,72
177,203,178,201,179,193,176,193,169,194,167,195,166,196,163,199,162,201,161,203,160,207,160,208,160,212,160,214,160,216,161,219,162,220,164,223,165,223,168,224,169,225,172,224,173,224,177,222,179,220,182,218,185,214,186,213,189,209,189,206,190,204,191,202,191,200,192,197,192,196,192,195,192,194,191,194,191,195,191,197,191,200,191,203,190,208,190,212,190,216,190,220,190,224,190,229,191,232,191,235,191,238,191,241,191,242,191,244,191,245,192,245,192,246,192,247,192,248,192,249,192,250,192,251,192,250,192,249,192,248,192,247,192,246,192,245,192,244,191,244,187,244,187,244
#Tms,72
11957,11957,11968,11979,11990,12001,12012,12023,12034,12045,12056,12066,12077,12088,12098,12110,12120,12131,12142,12153,12164,12175,12186,12197,12208,12219,12230,12240,12251,12262,12273,12284,12295,12306,12317,12328,12339,12514,12525,12536,12547,12558,12569,12580,12591,12602,12613,12624,12635,12645,12656,12667,12678,12689,12700,12739,12763,12782,12796,12812,12832,12853,13151,13172,13186,13197,13211,13225,13264,13421,13432,13453
