# Supplementary material for: Algorithm based on normal coordinate vectors with 16 segments for the data fusion from hand-written Arabic text implemented with MATLAB
Source: PeerJ Comput Sci. 2021 Sep 9;7:e705. doi: 10.7717/peerj-cs.705 (PMC8444069; doi:10.7717/peerj-cs.705)
Supplement: Supplemental Information 1 [file peerj-cs-07-705-s001.zip › ProjectAndDataset/DAD Dataset 159 Final/DAD - Numbers/testing/Writer-082,Nums(1).txt]

#WriterName,Writer-082
#SArabic,0 
#SEnglish,0
#SUnicode,48
#Dots,3
693,231,695,233,695,233
#Tms,3
0,0,10
#SArabic,1 
#SEnglish,1
#SUnicode,49
#Dots,6
647,210,646,208,646,209,654,228,656,235,656,235
#Tms,6
1040,1040,1051,1062,1073,1095
#SArabic,2 
#SEnglish,2
#SUnicode,50
#Dots,9
618,209,619,209,600,217,604,226,608,228,611,230,614,231,616,233,616,233
#Tms,9
1857,1857,1868,1880,1891,1901,1913,1923,1946
#SArabic,3 
#SEnglish,3
#SUnicode,51
#Dots,28
567,210,568,210,568,216,563,217,561,217,560,217,559,217,557,218,555,218,553,218,550,218,549,218,548,217,547,216,545,215,545,214,545,213,545,214,546,215,547,217,550,221,550,222,553,226,553,228,554,230,553,231,553,232,553,232
#Tms,28
2522,2522,2533,2544,2554,2566,2641,2652,2663,2674,2685,2696,2707,2718,2729,2740,2751,2810,2820,2832,2843,2853,2865,2876,2886,2897,2899,2914
#SArabic,4 
#SEnglish,4
#SUnicode,52
#Dots,20
517,207,509,216,514,218,518,219,518,220,516,221,513,224,512,225,509,228,509,230,509,231,510,233,511,234,512,235,514,237,517,237,520,238,525,237,526,237,526,237
#Tms,20
3498,3498,3509,3520,3531,3542,3553,3564,3575,3586,3597,3607,3618,3629,3640,3651,3662,3673,3684,3706
#SArabic,5 
#SEnglish,5
#SUnicode,53
#Dots,19
476,216,467,226,469,228,472,229,475,229,477,228,481,227,482,226,483,225,484,224,484,222,483,222,481,220,479,220,476,219,474,219,472,219,471,218,471,218
#Tms,19
4952,4952,4963,4974,4984,4995,5006,5017,5028,5039,5050,5061,5072,5083,5094,5105,5116,5131,5153
#SArabic,6 
#SEnglish,6
#SUnicode,54
#Dots,13
407,210,407,209,429,213,429,215,427,223,428,227,429,228,431,232,434,234,437,237,438,238,439,240,439,240
#Tms,13
5861,5861,5872,5883,5894,5905,5916,5927,5938,5950,5960,5972,5994
#SArabic,7 
#SEnglish,7
#SUnicode,55
#Dots,5
367,200,370,200,384,222,384,227,384,227
#Tms,5
6515,6515,6526,6537,6559
#SArabic,7 
#SEnglish,7
#SUnicode,55
#Dots,25
384,219,379,223,378,223,377,223,376,223,375,223,374,223,373,223,372,223,371,222,370,222,368,221,367,220,366,220,365,218,363,217,362,215,361,214,360,212,360,211,359,210,359,209,359,210,360,211,360,211
#Tms,25
7856,7856,7906,7922,7933,7944,7955,7966,7982,7993,8003,8014,8025,8036,8047,8058,8069,8080,8091,8101,8112,8124,8299,8310,8331
#SArabic,8 
#SEnglish,8
#SUnicode,56
#Dots,12
303,230,302,229,302,228,319,210,322,217,324,219,325,221,327,223,330,226,332,227,333,228,333,228
#Tms,12
9578,9578,9589,9600,9611,9622,9633,9645,9656,9667,9678,9700
#SArabic,9
#SEnglish,9
#SUnicode,57
#Dots,29
276,209,273,211,252,215,246,213,245,212,244,211,244,208,246,204,248,202,250,201,252,200,255,199,257,198,258,198,260,199,261,199,263,201,265,204,266,207,267,210,268,216,269,219,269,223,269,226,269,228,269,231,269,232,269,233,269,233
#Tms,29
10520,10520,10531,10542,10553,10564,10574,10586,10597,10608,10619,10630,10641,10652,10663,10673,10685,10696,10707,10718,10729,10740,10751,10762,10773,10785,10795,10806,10829
