# Supplementary material for: Algorithm based on normal coordinate vectors with 16 segments for the data fusion from hand-written Arabic text implemented with MATLAB
Source: PeerJ Comput Sci. 2021 Sep 9;7:e705. doi: 10.7717/peerj-cs.705 (PMC8444069; doi:10.7717/peerj-cs.705)
Supplement: Supplemental Information 1 [file peerj-cs-07-705-s001.zip › ProjectAndDataset/DAD Dataset 159 Final/DAD - Numbers/testing/Writer-082,Nums.txt]

#WriterName,Writer-082
#SArabic,0 
#SEnglish,0
#SUnicode,48
#Dots,3
655,240,655,240,655,240
#Tms,3
0,0,10
#SArabic,1 
#SEnglish,1
#SUnicode,49
#Dots,14
609,220,609,219,614,231,616,242,617,244,617,246,617,249,617,250,617,251,617,252,617,251,617,250,617,248,617,248
#Tms,14
1284,1284,1295,1307,1318,1328,1339,1350,1361,1372,1465,1479,1490,1512
#SArabic,2 
#SEnglish,2
#SUnicode,50
#Dots,10
567,224,564,224,549,235,551,241,555,245,559,247,562,249,564,250,565,253,565,253
#Tms,10
2177,2177,2188,2199,2210,2221,2232,2243,2254,2277
#SArabic,3 
#SEnglish,3
#SUnicode,51
#Dots,31
506,230,516,234,508,239,505,240,505,239,506,239,506,240,505,240,502,242,499,243,496,244,492,244,490,244,486,244,484,243,482,242,481,241,480,240,481,240,482,241,483,242,488,245,491,248,495,251,498,254,501,258,503,260,503,262,503,263,502,264,502,264
#Tms,31
2881,2881,2892,2903,2920,2936,2964,2975,2986,2997,3008,3019,3030,3041,3052,3062,3073,3084,3123,3133,3144,3155,3166,3177,3188,3199,3210,3220,3228,3234,3249
#SArabic,4 
#SEnglish,4
#SUnicode,52
#Dots,19
443,238,447,248,449,248,457,249,457,250,454,252,451,255,448,258,446,262,446,263,449,265,452,265,455,265,458,266,464,267,468,267,471,267,474,267,474,267
#Tms,19
3698,3698,3709,3720,3731,3742,3753,3764,3775,3786,3797,3807,3818,3829,3841,3851,3863,3874,3896
#SArabic,5 
#SEnglish,5
#SUnicode,53
#Dots,18
393,242,390,244,394,258,403,258,405,257,408,254,409,252,410,251,410,249,410,248,408,246,406,246,402,246,399,246,396,246,394,246,393,246,393,246
#Tms,18
4681,4681,4693,4704,4715,4726,4737,4747,4759,4769,4780,4791,4802,4813,4824,4835,4846,4868
#SArabic,6 
#SEnglish,6
#SUnicode,54
#Dots,13
319,232,321,232,338,234,341,240,345,244,348,248,354,252,355,253,359,257,360,259,361,260,362,261,362,261
#Tms,13
6693,6693,6704,6715,6726,6737,6748,6759,6770,6781,6791,6802,6823
#SArabic,7 
#SEnglish,7
#SUnicode,55
#Dots,25
300,235,300,236,300,237,295,254,290,261,290,262,288,263,287,263,285,261,283,259,282,257,280,253,279,247,279,245,278,242,276,238,276,237,275,237,275,236,275,237,275,238,274,241,274,242,273,244,273,244
#Tms,25
7397,7397,7409,7420,7431,7442,7453,7465,7476,7486,7497,7508,7520,7530,7541,7552,7563,7574,7585,7596,7609,7620,7631,7642,7664
#SArabic,8 
#SEnglish,8
#SUnicode,56
#Dots,22
229,265,228,264,230,247,231,243,231,242,232,241,233,240,235,239,236,239,238,239,240,240,242,243,244,245,245,248,248,253,248,254,251,259,252,261,254,263,254,264,254,265,254,265
#Tms,22
8232,8232,8243,8254,8265,8276,8287,8298,8309,8320,8331,8342,8353,8364,8375,8386,8397,8408,8420,8430,8442,8464
#SArabic,9
#SEnglish,9
#SUnicode,57
#Dots,31
208,247,204,251,182,260,177,257,176,254,175,251,175,247,175,244,175,242,175,240,176,238,177,237,178,236,179,236,180,235,182,235,185,235,187,235,189,236,192,239,194,242,195,245,197,249,200,255,201,257,204,263,205,267,205,271,206,274,206,276,206,276
#Tms,31
9440,9440,9452,9463,9474,9485,9496,9507,9518,9529,9540,9551,9562,9573,9584,9595,9606,9616,9628,9639,9650,9661,9672,9683,9694,9705,9716,9727,9738,9749,9771
