# Supplementary material for: Algorithm based on normal coordinate vectors with 16 segments for the data fusion from hand-written Arabic text implemented with MATLAB
Source: PeerJ Comput Sci. 2021 Sep 9;7:e705. doi: 10.7717/peerj-cs.705 (PMC8444069; doi:10.7717/peerj-cs.705)
Supplement: Supplemental Information 1 [file peerj-cs-07-705-s001.zip › ProjectAndDataset/DAD Dataset 159 Final/DAD - Numbers/testing/Writer-085,Nums(9).txt]

#WriterName,Writer-085
#SArabic,0 
#SEnglish,0
#SUnicode,48
#Dots,7
618,222,627,222,626,222,625,222,624,222,623,223,623,223
#Tms,7
0,0,37,48,58,67,87
#SArabic,1 
#SEnglish,1
#SUnicode,49
#Dots,24
597,222,589,215,588,214,588,213,588,214,588,215,589,216,589,218,590,219,591,221,592,223,593,224,593,225,593,226,593,227,594,227,594,228,594,229,594,230,594,231,595,231,595,232,595,233,595,233
#Tms,24
903,903,914,928,1036,1049,1059,1069,1079,1089,1098,1106,1113,1121,1132,1142,1147,1162,1181,1195,1202,1216,1237,1282
#SArabic,2 
#SEnglish,2
#SUnicode,50
#Dots,21
567,221,557,224,557,225,557,226,558,227,559,227,561,228,563,228,564,228,566,228,567,228,568,229,569,229,570,229,571,230,572,230,574,230,575,231,576,231,577,231,577,231
#Tms,21
2495,2495,2506,2517,2529,2539,2550,2561,2572,2583,2594,2605,2623,2638,2649,2660,2671,2682,2693,2704,2726
#SArabic,3 
#SEnglish,3
#SUnicode,51
#Dots,37
542,211,542,210,538,217,537,217,529,217,527,217,526,217,526,216,525,216,525,215,524,214,524,213,523,212,522,212,522,211,522,212,522,213,523,214,524,215,525,216,527,218,528,220,528,221,529,222,530,223,531,225,531,226,532,227,533,228,533,229,533,230,534,231,534,232,535,232,535,233,534,233,534,233
#Tms,37
3443,3443,3454,3465,3476,3487,3502,3514,3525,3536,3548,3558,3569,3580,3602,3676,3692,3703,3714,3725,3737,3748,3759,3770,3781,3792,3803,3814,3825,3836,3847,3858,3872,3877,3907,3925,3945
#SArabic,4 
#SEnglish,4
#SUnicode,52
#Dots,38
507,214,498,220,497,221,498,222,499,222,501,223,502,223,504,223,506,223,507,224,508,224,508,225,508,226,507,227,506,228,505,228,505,229,504,230,504,231,503,231,503,232,503,233,504,233,505,234,506,234,507,234,508,234,509,234,511,234,512,234,513,234,514,234,515,234,516,234,516,233,517,233,518,233,518,233
#Tms,38
4517,4517,4528,4539,4552,4563,4574,4585,4596,4607,4672,4702,4726,4737,4748,4759,4770,4782,4792,4803,4814,4831,4842,4865,4879,4895,4907,4918,4928,4940,4951,4961,4975,4994,5005,5017,5027,5049
#SArabic,5 
#SEnglish,5
#SUnicode,53
#Dots,33
483,217,470,217,469,219,469,220,469,221,469,223,469,224,470,225,471,225,472,226,473,226,474,226,476,226,478,226,481,226,482,225,483,224,484,224,485,223,486,222,487,222,487,221,487,220,488,219,488,218,487,218,487,217,486,217,484,217,483,217,481,217,480,217,480,217
#Tms,33
5568,5568,5579,5590,5601,5611,5622,5633,5644,5655,5667,5677,5688,5700,5711,5721,5732,5743,5754,5765,5777,5788,5799,5810,5830,5845,5856,5867,5878,5889,5900,5911,5933
#SArabic,6 
#SEnglish,6
#SUnicode,54
#Dots,24
446,211,458,211,458,210,458,211,458,212,459,213,459,214,459,215,459,216,459,217,459,218,459,220,459,221,459,222,459,223,459,224,459,225,459,226,460,226,460,227,460,228,461,228,461,229,461,229
#Tms,24
6650,6650,6661,6784,6799,6814,6825,6836,6847,6858,6870,6880,6892,6903,6913,6924,6935,6946,6964,6975,6994,7009,7020,7050
#SArabic,7 
#SEnglish,7
#SUnicode,55
#Dots,23
432,210,427,220,426,222,426,223,426,224,425,224,425,223,424,223,423,222,422,222,421,221,420,220,418,218,417,217,416,216,415,214,414,213,414,212,413,212,413,211,412,211,412,212,412,212
#Tms,23
7850,7850,7861,7872,7883,7894,7958,7969,7980,7991,8002,8013,8024,8035,8046,8057,8068,8080,8090,8102,8113,8212,8234
#SArabic,8 
#SEnglish,8
#SUnicode,56
#Dots,31
404,224,396,213,395,211,394,210,394,209,394,208,393,208,393,207,392,207,392,208,392,209,391,210,391,212,390,214,390,215,389,216,389,217,388,219,388,220,387,222,387,223,386,224,386,225,385,226,385,227,385,228,384,229,383,229,383,230,382,230,382,230
#Tms,31
8721,8721,8732,8743,8754,8765,8776,8794,8840,8923,8938,8949,8961,8972,8983,8994,9005,9016,9027,9038,9049,9060,9071,9083,9093,9104,9115,9127,9138,9166,9188
#SArabic,9
#SEnglish,9
#SUnicode,57
#Dots,39
352,210,352,209,352,209,344,216,344,217,344,218,345,218,345,219,346,219,348,219,349,219,351,218,352,217,353,216,354,215,356,213,356,212,357,211,357,210,357,209,357,208,358,208,358,209,358,210,358,211,359,213,359,215,360,217,360,218,361,221,361,222,362,224,362,226,363,228,363,230,364,231,364,232,365,232,365,232
#Tms,39
10082,10082,10093,10104,10117,10132,10143,10154,10165,10176,10187,10198,10208,10220,10230,10241,10252,10263,10274,10286,10306,10438,10451,10463,10474,10485,10496,10507,10518,10529,10540,10551,10562,10573,10584,10595,10605,10624,10704
