# Supplementary material for: Algorithm based on normal coordinate vectors with 16 segments for the data fusion from hand-written Arabic text implemented with MATLAB
Source: PeerJ Comput Sci. 2021 Sep 9;7:e705. doi: 10.7717/peerj-cs.705 (PMC8444069; doi:10.7717/peerj-cs.705)
Supplement: Supplemental Information 1 [file peerj-cs-07-705-s001.zip › ProjectAndDataset/DAD Dataset 159 Final/DAD - Numbers/testing/Writer-085,Nums.txt]

#WriterName,Writer-085
#SArabic,0 
#SEnglish,0
#SUnicode,48
#Dots,3
613,230,615,228,615,228
#Tms,3
0,0,10
#SArabic,1 
#SEnglish,1
#SUnicode,49
#Dots,9
577,231,577,229,573,223,574,227,579,232,579,233,580,234,579,234,579,234
#Tms,9
739,739,750,761,772,783,794,821,843
#SArabic,2 
#SEnglish,2
#SUnicode,50
#Dots,23
546,222,546,221,534,223,533,226,534,227,534,228,536,229,537,229,539,230,540,230,542,230,543,230,544,231,545,231,546,231,547,231,548,231,549,231,550,232,551,232,552,232,553,232,553,232
#Tms,23
1548,1548,1559,1570,1580,1592,1603,1614,1625,1635,1647,1658,1669,1680,1691,1702,1706,1715,1724,1736,1745,1766,1807
#SArabic,3 
#SEnglish,3
#SUnicode,51
#Dots,38
512,207,512,212,510,213,509,214,508,214,506,214,504,214,502,214,500,214,499,214,497,214,496,214,495,213,494,213,494,212,493,212,493,211,492,210,493,211,494,212,495,214,498,216,499,217,501,219,502,220,502,221,503,222,503,223,503,224,503,225,503,226,503,227,503,228,503,229,504,229,504,230,503,230,503,230
#Tms,38
2667,2667,2678,2689,2699,2711,2722,2733,2744,2755,2766,2777,2788,2799,2810,2821,2832,2843,2954,2965,2976,2987,2998,3009,3020,3031,3042,3053,3068,3077,3092,3104,3113,3128,3139,3146,3177,3193
#SArabic,4 
#SEnglish,4
#SUnicode,52
#Dots,30
469,214,470,214,461,219,461,220,468,221,470,221,471,221,471,222,470,222,470,223,469,223,469,224,468,225,467,226,466,227,465,228,465,229,465,230,466,230,467,231,468,231,470,232,471,232,473,232,475,233,476,233,477,233,478,232,478,231,478,231
#Tms,30
4656,4656,4667,4678,4689,4700,4712,4764,4778,4794,4805,4816,4827,4838,4849,4860,4871,4884,4895,4906,4918,4929,4940,4950,4962,4974,4985,4996,5013,5035
#SArabic,5 
#SEnglish,5
#SUnicode,53
#Dots,19
443,215,443,214,439,223,446,222,448,221,449,220,450,219,450,218,449,217,449,216,448,216,448,215,448,214,447,214,446,214,445,214,444,214,443,214,443,214
#Tms,19
5785,5785,5796,5807,5818,5828,5839,5850,5861,5872,5883,5894,5906,5927,5943,5954,5965,5976,5998
#SArabic,6 
#SEnglish,6
#SUnicode,54
#Dots,19
405,212,416,212,418,212,419,212,420,212,420,213,420,214,421,214,421,215,422,216,422,217,423,219,423,220,424,221,425,222,425,223,426,223,427,224,427,224
#Tms,19
7486,7486,7497,7517,7643,7654,7673,7684,7694,7706,7717,7728,7739,7750,7761,7772,7783,7794,7817
#SArabic,7 
#SEnglish,7
#SUnicode,55
#Dots,25
393,212,391,222,391,224,390,225,390,226,390,227,389,227,388,227,387,227,386,227,385,227,384,226,383,226,382,225,381,224,380,222,378,221,377,220,376,219,374,218,373,217,372,216,371,216,370,217,370,217
#Tms,25
11049,11049,11060,11071,11081,11092,11147,11168,11183,11198,11209,11219,11230,11241,11252,11264,11274,11285,11297,11307,11318,11329,11345,11426,11448
#SArabic,8 
#SEnglish,8
#SUnicode,56
#Dots,26
363,224,362,223,352,216,350,213,350,212,349,212,348,211,347,210,346,210,346,211,346,212,345,213,345,214,344,216,344,217,343,219,343,220,342,221,342,222,342,223,341,225,341,226,340,226,340,227,340,228,340,228
#Tms,26
12327,12327,12338,12349,12360,12371,12382,12393,12410,12531,12546,12557,12568,12579,12590,12601,12611,12622,12633,12644,12655,12666,12677,12688,12699,12746
#SArabic,9
#SEnglish,9
#SUnicode,57
#Dots,37
325,206,314,210,314,211,314,212,315,213,316,213,317,213,318,213,320,213,321,213,323,213,324,212,326,212,326,211,327,211,328,210,328,209,329,209,328,209,328,210,328,211,328,212,327,213,327,215,327,217,327,218,327,219,328,221,328,223,328,224,329,225,329,226,329,227,329,228,330,228,331,228,331,228
#Tms,37
13669,13669,13680,13691,13704,13719,13730,13741,13752,13762,13774,13784,13795,13806,13817,13828,13854,13865,14028,14039,14050,14060,14072,14083,14094,14105,14116,14127,14138,14149,14160,14171,14182,14197,14257,14271,14298
