# Supplementary material for: Algorithm based on normal coordinate vectors with 16 segments for the data fusion from hand-written Arabic text implemented with MATLAB
Source: PeerJ Comput Sci. 2021 Sep 9;7:e705. doi: 10.7717/peerj-cs.705 (PMC8444069; doi:10.7717/peerj-cs.705)
Supplement: Supplemental Information 1 [file peerj-cs-07-705-s001.zip › ProjectAndDataset/DAD Dataset 159 Final/DAD - Numbers/testing/Writer-086,Nums(1).txt]

#WriterName,Writer-086
#SArabic,0 
#SEnglish,0
#SUnicode,48
#Dots,3
649,236,643,237,643,237
#Tms,3
0,0,33
#SArabic,1 
#SEnglish,1
#SUnicode,49
#Dots,9
606,210,607,231,608,237,609,240,609,241,608,241,607,241,605,240,605,240
#Tms,9
871,871,895,918,931,946,961,970,986
#SArabic,2 
#SEnglish,2
#SUnicode,50
#Dots,16
579,214,562,216,560,218,560,221,561,226,562,234,563,238,563,241,564,242,564,243,564,244,564,245,564,246,564,245,562,244,562,244
#Tms,16
1583,1583,1608,1631,1657,1682,1703,1717,1729,1737,1745,1753,1764,1852,1874,1910
#SArabic,3 
#SEnglish,3
#SUnicode,51
#Dots,46
528,213,530,217,530,219,529,220,528,220,525,219,524,218,523,218,522,218,519,220,517,220,516,220,515,220,514,219,513,218,512,218,511,216,510,215,510,214,509,214,509,213,509,214,509,216,510,220,511,223,513,227,514,230,514,231,515,232,516,234,516,235,516,236,517,237,517,238,517,239,518,240,518,241,518,242,518,243,518,244,518,245,519,245,519,246,519,245,515,242,515,242
#Tms,46
2575,2575,2600,2623,2640,2656,2673,2687,2746,2768,2782,2793,2805,2813,2821,2829,2837,2845,2853,2861,2869,2935,2956,2978,2993,3005,3016,3020,3024,3028,3033,3039,3042,3050,3055,3059,3064,3070,3080,3085,3094,3100,3110,3185,3209,3233
#SArabic,4 
#SEnglish,4
#SUnicode,52
#Dots,33
473,211,462,220,462,222,466,223,469,223,472,223,472,224,471,225,471,226,470,227,468,229,466,231,465,232,464,234,463,235,463,236,463,237,463,238,464,239,465,240,466,241,468,241,469,242,471,242,472,242,474,243,475,243,477,243,478,243,479,242,480,242,480,241,480,241
#Tms,33
4286,4286,4310,4334,4351,4366,4412,4425,4435,4445,4454,4465,4476,4487,4494,4506,4516,4523,4531,4539,4547,4555,4562,4570,4577,4585,4592,4600,4607,4615,4622,4630,4646
#SArabic,5 
#SEnglish,5
#SUnicode,53
#Dots,18
438,218,428,231,434,235,441,236,446,234,447,232,446,229,444,226,441,223,438,221,436,220,434,218,432,218,432,217,431,217,430,218,429,219,429,219
#Tms,18
5743,5743,5767,5791,5811,5826,5840,5853,5866,5875,5885,5893,5902,5910,5918,5962,5984,6022
#SArabic,6 
#SEnglish,6
#SUnicode,54
#Dots,22
389,216,406,215,407,215,408,216,408,219,409,221,410,224,410,226,411,227,412,230,413,232,414,233,414,234,414,236,415,237,415,238,415,239,415,240,416,240,415,240,414,239,414,239
#Tms,22
6817,6818,6844,6869,6889,6902,6915,6924,6934,6943,6953,6961,6971,6979,6989,6998,7007,7017,7032,7065,7074,7090
#SArabic,7 
#SEnglish,7
#SUnicode,55
#Dots,24
374,217,375,233,375,237,375,241,374,242,373,243,372,243,371,243,370,242,369,242,368,240,367,239,365,236,364,235,363,231,362,229,360,227,360,225,358,223,358,222,357,221,357,222,356,224,356,224
#Tms,24
7605,7605,7630,7655,7671,7683,7699,7707,7716,7724,7732,7740,7748,7756,7763,7771,7778,7787,7794,7804,7813,7861,7879,7908
#SArabic,8 
#SEnglish,8
#SUnicode,56
#Dots,20
322,240,327,215,329,213,329,214,332,217,335,222,336,225,338,229,339,230,340,232,341,233,342,235,343,236,343,237,344,238,344,239,344,240,344,239,345,237,345,237
#Tms,20
8367,8367,8391,8440,8462,8480,8491,8503,8511,8519,8527,8535,8542,8550,8558,8566,8573,8639,8662,8694
#SArabic,9
#SEnglish,9
#SUnicode,57
#Dots,43
292,216,281,214,278,217,277,219,277,222,278,223,279,223,281,224,282,224,283,224,284,223,285,223,286,222,287,221,288,220,288,219,289,219,289,218,290,217,291,216,291,215,291,214,291,215,291,216,290,219,290,221,291,225,291,228,291,229,292,232,293,233,293,236,294,237,295,240,295,241,296,243,296,244,297,245,297,246,297,247,298,247,300,243,300,243
#Tms,43
9942,9942,9967,9991,10011,10026,10039,10054,10068,10081,10089,10098,10110,10120,10135,10150,10158,10167,10174,10182,10194,10242,10357,10379,10398,10411,10423,10431,10439,10447,10454,10462,10470,10477,10486,10493,10501,10509,10517,10528,10642,10666,10704
