# Supplementary material for: Algorithm based on normal coordinate vectors with 16 segments for the data fusion from hand-written Arabic text implemented with MATLAB
Source: PeerJ Comput Sci. 2021 Sep 9;7:e705. doi: 10.7717/peerj-cs.705 (PMC8444069; doi:10.7717/peerj-cs.705)
Supplement: Supplemental Information 1 [file peerj-cs-07-705-s001.zip › ProjectAndDataset/DAD Dataset 159 Final/DAD - Numbers/testing/Writer-087,Nums(3).txt]

#WriterName,Writer-087
#SArabic,0 
#SEnglish,0
#SUnicode,48
#Dots,3
745,244,745,246,745,246
#Tms,3
0,0,10
#SArabic,1 
#SEnglish,1
#SUnicode,49
#Dots,7
695,221,696,221,701,238,703,242,703,244,703,245,703,245
#Tms,7
998,998,1009,1019,1031,1045,1152
#SArabic,2 
#SEnglish,2
#SUnicode,50
#Dots,33
639,221,633,220,630,220,629,221,628,221,627,222,626,223,626,224,626,225,627,226,628,228,628,229,630,231,631,232,632,233,633,235,634,236,636,237,638,239,639,239,639,240,640,240,641,241,642,242,643,242,643,243,644,243,645,244,646,244,646,245,647,245,646,245,646,245
#Tms,33
1922,1922,1933,1944,1954,1965,1977,1987,1998,2009,2020,2030,2042,2052,2063,2074,2085,2097,2107,2110,2116,2119,2126,2136,2140,2146,2149,2161,2170,2179,2191,2248,2265
#SArabic,3 
#SEnglish,3
#SUnicode,51
#Dots,71
585,222,583,217,587,223,587,224,587,225,587,226,587,227,586,227,585,227,584,228,583,228,581,228,579,228,577,227,575,226,574,226,573,225,573,224,573,225,574,225,574,226,573,226,572,226,571,227,570,227,569,227,568,227,567,227,566,227,565,227,564,227,563,227,562,227,561,227,561,226,560,226,559,225,558,225,557,224,556,223,555,222,554,221,553,220,554,220,554,221,555,221,556,222,557,223,558,224,559,224,560,225,560,226,561,227,562,228,563,228,564,230,565,231,566,232,567,233,567,234,568,235,569,236,569,237,570,238,570,239,571,240,571,241,572,242,572,243,572,244,572,244
#Tms,71
3027,3027,3038,3049,3059,3070,3081,3092,3103,3114,3125,3136,3147,3157,3169,3180,3190,3201,3313,3343,3379,3487,3517,3541,3556,3568,3579,3589,3600,3611,3622,3628,3639,3643,3646,3652,3661,3667,3676,3686,3700,3716,3742,3811,3821,3826,3832,3841,3850,3856,3859,3866,3871,3875,3880,3890,3896,3901,3905,3910,3916,3919,3926,3931,3935,3946,3956,3965,3976,3995,4066
#SArabic,4 
#SEnglish,4
#SUnicode,52
#Dots,39
503,219,495,224,496,225,497,226,500,228,501,228,504,229,505,230,506,231,507,232,508,232,508,233,508,234,507,235,507,236,505,237,505,238,504,239,504,240,504,241,504,242,505,242,506,243,507,243,509,244,512,245,513,245,515,246,517,246,518,247,520,247,521,247,522,248,523,248,524,248,524,249,525,249,524,248,524,248
#Tms,39
4847,4847,4858,4869,4880,4890,4901,4912,4923,4934,4945,4956,4966,4977,4988,5000,5010,5021,5032,5043,5059,5069,5080,5091,5102,5113,5124,5135,5145,5156,5167,5178,5189,5200,5211,5222,5233,5281,5303
#SArabic,5 
#SEnglish,5
#SUnicode,53
#Dots,35
451,230,442,237,442,239,443,240,444,241,445,241,447,243,448,243,450,244,452,244,452,245,454,245,455,245,458,245,459,245,460,244,462,244,463,243,464,242,464,241,465,240,465,239,465,238,465,237,464,236,462,235,461,234,459,233,458,233,456,233,455,232,453,232,452,232,451,233,451,233
#Tms,35
6110,6110,6121,6132,6143,6154,6164,6175,6186,6197,6208,6219,6230,6241,6253,6263,6274,6285,6296,6307,6318,6329,6340,6351,6362,6373,6384,6394,6405,6416,6427,6438,6449,6460,6482
#SArabic,6 
#SEnglish,6
#SUnicode,54
#Dots,33
388,225,388,224,379,224,378,224,379,224,380,224,382,223,385,223,390,223,393,223,395,223,398,223,399,224,401,224,402,224,403,224,403,225,404,225,404,226,404,227,405,229,405,231,406,233,406,235,407,237,408,239,408,240,409,241,409,242,409,243,410,243,409,243,409,243
#Tms,33
7406,7406,7417,7451,7519,7532,7543,7554,7565,7576,7587,7598,7609,7620,7631,7705,7715,7729,7739,7750,7761,7772,7783,7794,7805,7815,7826,7837,7848,7859,7879,7957,7978
#SArabic,7 
#SEnglish,7
#SUnicode,55
#Dots,24
340,223,340,223,339,226,339,232,339,234,339,236,340,238,340,239,340,241,340,242,339,242,338,242,337,241,336,241,334,240,332,237,330,236,328,234,326,232,323,230,322,229,321,228,322,228,322,228
#Tms,24
9137,9137,9148,9159,9169,9180,9192,9202,9214,9226,9304,9319,9332,9343,9354,9365,9376,9387,9398,9409,9420,9434,9520,9541
#SArabic,8 
#SEnglish,8
#SUnicode,56
#Dots,39
268,229,263,241,262,243,262,244,262,243,262,242,262,240,263,236,263,235,264,232,264,230,265,229,265,228,266,227,267,226,268,226,268,225,269,225,270,225,271,226,272,226,273,227,275,229,276,230,278,232,279,234,280,235,281,237,283,239,284,240,285,242,286,243,287,244,287,245,288,245,288,246,289,246,288,246,288,246
#Tms,39
10326,10326,10337,10348,10415,10425,10436,10447,10458,10469,10480,10490,10501,10512,10523,10535,10546,10565,10579,10589,10600,10611,10622,10632,10643,10654,10666,10676,10688,10699,10709,10721,10732,10747,10757,10786,10810,10855,10877
#SArabic,9
#SEnglish,9
#SUnicode,57
#Dots,45
219,232,202,231,200,230,198,229,197,228,196,227,196,226,195,223,195,222,196,221,197,219,198,218,199,217,200,216,201,216,202,215,203,215,204,215,206,215,207,215,208,216,209,217,211,218,211,219,213,221,214,222,215,224,216,227,217,228,218,230,219,232,220,234,220,236,221,238,221,241,222,242,223,244,223,245,224,246,224,247,225,247,225,248,226,248,226,249,226,249
#Tms,45
11582,11582,11593,11604,11614,11625,11636,11648,11659,11670,11681,11692,11703,11713,11724,11737,11748,11758,11770,11782,11793,11804,11815,11825,11836,11847,11858,11869,11880,11891,11902,11912,11923,11934,11945,11956,11967,11978,11989,12004,12014,12044,12079,12100,12121
