# Supplementary material for: Algorithm based on normal coordinate vectors with 16 segments for the data fusion from hand-written Arabic text implemented with MATLAB
Source: PeerJ Comput Sci. 2021 Sep 9;7:e705. doi: 10.7717/peerj-cs.705 (PMC8444069; doi:10.7717/peerj-cs.705)
Supplement: Supplemental Information 1 [file peerj-cs-07-705-s001.zip › ProjectAndDataset/DAD Dataset 159 Final/DAD - Numbers/testing/Writer-088,Nums(4).txt]

#WriterName,Writer-088
#SArabic,0 
#SEnglish,0
#SUnicode,48
#Dots,3
657,245,657,243,657,243
#Tms,3
0,0,10
#SArabic,1 
#SEnglish,1
#SUnicode,49
#Dots,16
614,225,615,224,623,237,625,242,626,245,626,246,627,248,627,249,627,250,628,251,628,252,628,253,629,253,629,254,629,253,629,253
#Tms,16
655,655,666,677,688,700,712,723,723,730,738,744,753,764,807,833
#SArabic,2 
#SEnglish,2
#SUnicode,50
#Dots,19
603,238,598,237,587,244,589,245,591,246,594,248,596,249,597,251,599,253,600,254,600,256,601,258,601,259,602,259,602,260,602,261,601,261,600,260,600,260
#Tms,19
1529,1529,1540,1551,1562,1574,1584,1596,1606,1617,1628,1639,1650,1661,1672,1683,1728,1737,1754
#SArabic,3 
#SEnglish,3
#SUnicode,51
#Dots,49
574,226,570,232,565,230,564,230,563,230,562,230,561,231,560,231,559,232,557,232,556,232,555,233,554,233,553,232,553,231,553,230,552,229,552,228,552,227,551,226,550,225,550,226,550,227,551,228,551,229,552,230,552,231,553,232,553,233,554,234,554,235,555,236,555,237,556,238,556,239,556,240,557,241,557,242,557,243,558,244,558,245,558,246,558,247,558,248,559,249,559,250,559,251,559,252,559,252
#Tms,49
2343,2343,2354,2366,2389,2400,2411,2422,2433,2445,2455,2466,2477,2488,2501,2512,2523,2534,2545,2556,2572,2654,2668,2679,2684,2692,2698,2705,2707,2714,2719,2722,2728,2735,2737,2744,2749,2752,2763,2767,2774,2776,2788,2791,2804,2806,2812,2821,2845
#SArabic,4 
#SEnglish,4
#SUnicode,52
#Dots,32
533,226,519,231,520,232,521,233,523,233,524,233,526,233,527,233,528,234,528,235,527,236,526,236,525,237,524,238,522,239,520,241,519,242,518,243,518,244,518,245,518,246,518,247,519,248,520,249,521,249,522,250,524,250,526,249,528,248,529,248,530,248,530,248
#Tms,32
4082,4082,4093,4104,4115,4126,4137,4148,4159,4175,4189,4200,4211,4222,4233,4244,4255,4266,4279,4290,4301,4312,4322,4334,4345,4356,4367,4378,4389,4400,4412,4434
#SArabic,5 
#SEnglish,5
#SUnicode,53
#Dots,25
483,238,495,234,497,236,500,239,501,241,501,242,500,243,500,244,498,245,496,245,493,247,490,247,488,247,486,247,485,247,483,246,482,245,482,244,482,242,483,240,485,238,487,236,489,235,490,235,490,235
#Tms,25
4877,4877,4888,4899,4910,4921,4932,4943,4954,4965,4976,4987,4998,5009,5019,5030,5041,5053,5063,5074,5085,5096,5107,5117,5139
#SArabic,6 
#SEnglish,6
#SUnicode,54
#Dots,22
444,226,444,225,460,226,463,227,465,227,466,227,466,228,466,229,467,229,467,230,467,231,467,232,467,233,467,234,468,235,468,237,469,238,470,240,470,241,471,242,471,243,471,243
#Tms,22
5771,5771,5783,5794,5805,5816,5827,5838,5849,5860,5871,5884,5897,5908,5919,5930,5941,5952,5963,5974,5995,6069
#SArabic,7 
#SEnglish,7
#SUnicode,55
#Dots,24
432,221,431,234,430,237,430,238,429,239,429,240,429,241,428,242,428,243,427,243,426,243,426,242,425,242,425,241,424,240,424,239,423,238,422,237,422,236,421,234,419,231,419,230,418,229,418,229
#Tms,24
6494,6494,6506,6518,6529,6541,6552,6562,6574,6584,6625,6636,6652,6663,6674,6685,6696,6707,6718,6729,6740,6750,6762,6783
#SArabic,8 
#SEnglish,8
#SUnicode,56
#Dots,23
377,241,377,239,381,226,383,222,384,220,384,219,384,218,385,219,385,220,386,221,387,223,387,224,388,226,389,227,389,229,390,230,391,232,391,233,392,234,392,235,393,235,393,236,393,236
#Tms,23
8132,8132,8143,8154,8165,8177,8189,8258,8269,8280,8291,8302,8313,8324,8335,8346,8357,8368,8378,8389,8400,8412,8457
#SArabic,9
#SEnglish,9
#SUnicode,57
#Dots,26
357,221,353,223,345,224,344,220,348,215,349,215,350,215,351,216,352,217,353,219,353,220,355,223,355,224,356,227,356,229,357,232,358,235,358,237,359,239,359,240,360,242,360,243,360,244,360,245,359,246,359,246
#Tms,26
8840,8840,8851,8863,8874,8893,8908,8919,8930,8941,8952,8963,8974,8985,8996,9007,9018,9029,9040,9051,9062,9073,9084,9095,9107,9144
