# Supplementary material for: Algorithm based on normal coordinate vectors with 16 segments for the data fusion from hand-written Arabic text implemented with MATLAB
Source: PeerJ Comput Sci. 2021 Sep 9;7:e705. doi: 10.7717/peerj-cs.705 (PMC8444069; doi:10.7717/peerj-cs.705)
Supplement: Supplemental Information 1 [file peerj-cs-07-705-s001.zip › ProjectAndDataset/DAD Dataset 159 Final/DAD - Numbers/testing/Writer-089,Nums(4).txt]

#WriterName,Writer-089
#SArabic,0 
#SEnglish,0
#SUnicode,48
#Dots,2
579,307,579,307
#Tms,2
0,24
#SArabic,1 
#SEnglish,1
#SUnicode,49
#Dots,25
551,299,552,298,554,301,555,303,556,308,556,311,557,315,557,316,558,318,558,320,559,321,560,323,560,324,561,325,562,326,562,327,563,328,563,329,563,330,562,330,561,330,559,330,557,330,555,330,555,330
#Tms,25
660,660,670,679,689,698,708,717,718,721,728,734,737,742,749,751,762,763,773,839,848,853,856,857,871
#SArabic,2 
#SEnglish,2
#SUnicode,50
#Dots,34
530,307,518,300,506,300,499,302,497,303,497,304,497,306,498,308,501,310,503,312,505,313,508,314,512,316,516,318,518,319,519,320,521,321,522,322,523,323,523,324,524,324,524,325,524,326,525,326,525,327,525,328,526,328,527,329,528,329,528,330,528,331,528,332,527,332,527,332
#Tms,34
1306,1306,1330,1347,1361,1374,1387,1399,1409,1417,1427,1436,1445,1454,1461,1463,1469,1474,1478,1484,1491,1493,1499,1504,1513,1521,1522,1534,1544,1551,1581,1607,1619,1642
#SArabic,3 
#SEnglish,3
#SUnicode,51
#Dots,107
480,304,480,294,481,293,481,292,482,292,482,293,482,294,481,296,480,298,480,299,478,301,478,302,477,304,476,305,476,306,475,307,474,308,473,309,473,310,471,311,471,312,470,312,469,312,469,313,468,313,467,312,467,311,466,311,466,310,465,309,464,308,463,307,463,306,462,305,462,303,460,300,460,299,460,298,460,297,460,296,459,296,459,295,459,296,456,300,456,301,455,303,455,304,454,305,453,306,453,307,452,308,452,309,451,310,450,310,449,310,448,310,447,310,446,310,444,308,444,307,443,306,442,306,442,305,441,304,441,303,440,302,440,301,439,300,439,299,438,298,437,297,436,296,435,296,435,297,435,300,435,301,435,302,436,304,437,305,438,306,439,308,440,309,441,311,443,312,444,314,445,315,446,316,447,318,448,322,448,323,448,324,448,325,449,326,449,327,449,328,450,328,450,329,451,330,452,330,452,331,452,332,453,332,452,332,451,332,450,332,448,332,448,332
#Tms,107
2181,2181,2191,2200,2210,2285,2294,2301,2309,2316,2325,2332,2340,2347,2354,2363,2370,2379,2386,2394,2401,2409,2414,2419,2428,2450,2459,2465,2468,2475,2484,2489,2492,2498,2505,2527,2528,2535,2544,2552,2567,2574,2628,2652,2657,2664,2666,2672,2678,2681,2694,2696,2708,2724,2732,2741,2747,2756,2773,2777,2784,2786,2792,2798,2801,2807,2814,2816,2822,2828,2837,2846,2855,2921,2939,2942,2945,2951,2957,2960,2966,2972,2975,2981,2987,2990,2996,3002,3020,3020,3026,3029,3035,3041,3045,3050,3056,3065,3086,3089,3140,3154,3170,3176,3179,3180,3200
#SArabic,4 
#SEnglish,4
#SUnicode,52
#Dots,36
402,301,401,303,395,308,394,310,393,313,394,315,396,316,398,318,401,319,403,319,404,320,404,321,404,322,404,323,403,324,402,325,401,326,401,327,401,328,400,329,400,330,401,331,402,332,405,333,406,333,410,335,412,335,416,336,417,337,419,338,420,338,421,339,422,339,422,340,423,340,423,340
#Tms,36
3743,3743,3767,3782,3795,3804,3813,3823,3832,3841,3850,3859,3871,3882,3890,3898,3905,3914,3922,3930,3937,3946,3953,3960,3968,3975,3983,3990,3998,4006,4013,4021,4029,4039,4093,4161
#SArabic,5 
#SEnglish,5
#SUnicode,53
#Dots,38
381,313,369,318,369,320,368,321,368,322,368,323,369,323,370,324,372,324,374,324,375,324,377,325,378,325,379,325,380,325,381,325,382,325,383,324,384,324,385,323,386,322,386,321,386,320,386,319,385,319,384,318,383,317,382,316,381,315,380,315,379,314,378,314,377,313,376,313,375,313,374,313,375,313,375,313
#Tms,38
4593,4593,4603,4613,4622,4631,4640,4651,4661,4670,4679,4688,4695,4703,4711,4719,4727,4735,4743,4750,4758,4766,4787,4798,4806,4814,4826,4834,4843,4851,4859,4866,4874,4881,4889,4900,4946,4965
#SArabic,6 
#SEnglish,6
#SUnicode,54
#Dots,31
331,299,346,290,349,290,350,290,350,291,350,292,349,294,349,296,349,297,348,299,348,301,347,303,346,305,346,306,345,310,345,312,345,313,345,314,345,315,346,316,346,317,346,318,346,319,347,319,347,320,347,321,347,322,346,323,346,324,346,325,346,325
#Tms,31
5631,5631,5655,5679,5697,5710,5721,5730,5739,5749,5758,5767,5776,5785,5794,5803,5812,5820,5828,5836,5843,5854,5884,5894,5917,5932,5948,5960,5975,6035,6077
#SArabic,7 
#SEnglish,7
#SUnicode,55
#Dots,34
317,296,312,296,311,302,307,308,304,312,303,314,301,316,300,317,299,317,299,316,298,315,298,313,297,312,296,310,295,307,294,306,294,304,293,302,292,299,292,298,291,295,291,292,290,291,289,289,289,287,289,286,288,285,288,283,288,282,288,281,287,281,288,281,287,286,287,286
#Tms,34
6584,6584,6608,6632,6657,6681,6706,6720,6733,6750,6763,6776,6787,6798,6806,6813,6821,6828,6836,6844,6852,6861,6868,6876,6884,6891,6899,6907,6914,6922,6930,7007,7029,7069
#SArabic,8 
#SEnglish,8
#SUnicode,56
#Dots,23
246,312,265,295,268,291,269,289,269,290,269,291,269,294,269,295,269,299,269,301,269,305,270,307,270,308,271,311,272,312,273,313,273,314,274,316,275,316,275,317,276,317,278,318,278,318
#Tms,23
7688,7688,7712,7733,7820,7834,7847,7860,7874,7887,7899,7909,7917,7925,7933,7941,7949,7957,7980,8051,8072,8091,8114
#SArabic,9
#SEnglish,9
#SUnicode,57
#Dots,68
256,282,234,274,231,274,227,274,225,274,222,275,219,276,216,276,214,277,212,278,210,280,207,282,205,284,204,286,203,288,203,290,204,292,205,293,208,295,209,296,213,297,216,298,217,298,219,298,220,298,221,298,222,298,223,298,224,297,226,296,227,296,228,295,229,295,230,294,231,294,232,293,233,292,234,291,235,290,236,289,237,288,237,287,238,287,238,286,238,287,237,288,236,289,236,291,234,292,232,295,229,298,226,301,223,305,222,306,220,310,218,313,217,315,216,318,215,319,214,322,212,325,211,326,210,327,210,328,210,329,211,329,213,328,213,328
#Tms,68
8556,8556,8565,8574,8583,8592,8601,8610,8619,8628,8638,8647,8656,8665,8675,8683,8692,8700,8708,8716,8724,8732,8739,8747,8754,8762,8770,8777,8785,8793,8800,8807,8815,8823,8830,8838,8849,8858,8865,8873,8880,8888,8896,8963,9081,9102,9118,9131,9142,9153,9165,9174,9181,9190,9198,9206,9213,9221,9228,9236,9244,9252,9260,9268,9326,9371,9393,9423
