# Supplementary material for: Algorithm based on normal coordinate vectors with 16 segments for the data fusion from hand-written Arabic text implemented with MATLAB
Source: PeerJ Comput Sci. 2021 Sep 9;7:e705. doi: 10.7717/peerj-cs.705 (PMC8444069; doi:10.7717/peerj-cs.705)
Supplement: Supplemental Information 1 [file peerj-cs-07-705-s001.zip › ProjectAndDataset/DAD Dataset 159 Final/DAD - Numbers/testing/Writer-089,Nums(6).txt]

#WriterName,Writer-089
#SArabic,0 
#SEnglish,0
#SUnicode,48
#Dots,2
629,295,629,295
#Tms,2
0,10
#SArabic,1 
#SEnglish,1
#SUnicode,49
#Dots,24
590,279,592,281,592,285,593,289,594,293,596,297,598,300,599,302,600,305,601,306,601,307,601,308,601,309,602,309,602,310,602,311,602,312,602,313,602,314,601,314,599,314,598,315,597,315,597,315
#Tms,24
714,714,724,734,743,752,762,770,780,782,788,791,798,803,807,815,830,851,860,867,872,875,876,894
#SArabic,2 
#SEnglish,2
#SUnicode,50
#Dots,23
573,295,556,289,541,291,535,292,534,294,534,296,536,299,540,302,542,303,548,306,555,308,559,310,562,311,565,312,566,313,567,313,567,314,568,314,568,315,568,316,567,316,566,316,566,316
#Tms,23
1301,1301,1326,1345,1358,1372,1383,1397,1409,1421,1433,1444,1456,1464,1472,1484,1500,1524,1545,1553,1557,1563,1585
#SArabic,3 
#SEnglish,3
#SUnicode,51
#Dots,71
513,287,511,286,509,290,506,294,503,295,501,293,499,291,498,289,496,287,496,286,495,286,495,285,495,286,494,286,493,288,493,289,491,292,491,293,489,295,489,296,487,297,486,298,485,298,484,298,483,299,482,299,481,299,481,298,480,298,479,297,478,296,477,295,476,294,474,293,472,292,471,291,469,290,468,289,467,288,466,287,465,286,464,286,464,285,463,285,463,284,463,285,466,288,467,290,468,291,469,292,471,294,472,295,474,297,476,299,478,300,480,302,482,304,484,305,491,312,491,313,492,314,492,315,492,316,493,317,493,318,493,319,493,320,492,320,491,319,490,319,490,319
#Tms,71
2103,2103,2128,2152,2177,2198,2214,2225,2237,2245,2252,2260,2297,2306,2314,2321,2329,2337,2345,2352,2360,2364,2369,2373,2378,2387,2399,2403,2408,2411,2417,2424,2426,2433,2438,2441,2447,2454,2456,2463,2468,2471,2477,2484,2493,2553,2574,2577,2584,2589,2592,2597,2601,2606,2614,2615,2622,2627,2652,2657,2660,2666,2672,2675,2681,2691,2702,2735,2741,2742,2758
#SArabic,4 
#SEnglish,4
#SUnicode,52
#Dots,35
436,284,434,285,429,292,426,297,427,298,430,300,434,301,438,301,440,302,441,303,441,305,438,308,436,309,432,312,430,314,427,317,426,318,425,320,425,322,426,323,428,324,430,324,434,325,436,325,440,326,445,326,447,327,451,328,453,328,455,328,456,329,457,329,458,329,457,329,457,329
#Tms,35
3297,3297,3321,3345,3360,3376,3385,3394,3403,3412,3421,3431,3439,3448,3457,3465,3473,3481,3490,3498,3506,3514,3521,3530,3537,3545,3553,3560,3568,3575,3583,3587,3596,3660,3702
#SArabic,5 
#SEnglish,5
#SUnicode,53
#Dots,30
392,296,376,304,376,309,377,312,379,314,383,315,386,314,389,314,390,313,391,312,392,311,392,310,392,309,393,308,393,307,393,306,393,305,393,303,393,302,393,301,393,300,393,299,392,299,391,299,390,298,389,298,388,298,387,297,387,296,387,296
#Tms,30
4097,4097,4121,4137,4151,4164,4177,4190,4203,4216,4226,4238,4247,4257,4265,4273,4281,4288,4296,4304,4311,4319,4328,4337,4345,4353,4361,4369,4390,4406
#SArabic,6 
#SEnglish,6
#SUnicode,54
#Dots,38
332,292,343,281,346,280,348,280,350,280,351,280,351,281,351,282,351,283,351,285,350,287,350,290,349,295,349,297,349,299,349,302,350,306,351,307,352,310,352,311,352,314,352,318,352,319,352,322,352,323,352,326,353,326,353,328,354,329,355,329,355,330,355,331,355,332,355,333,355,332,355,331,354,330,354,330
#Tms,38
4837,4838,4848,4857,4866,4880,4937,4949,4957,4965,4972,4980,4988,4996,5003,5011,5018,5026,5034,5041,5049,5057,5065,5073,5080,5088,5096,5104,5112,5119,5132,5147,5162,5183,5213,5228,5237,5253
#SArabic,7 
#SEnglish,7
#SUnicode,55
#Dots,38
320,287,313,303,310,308,306,313,305,314,305,315,304,315,303,316,302,316,301,316,300,316,300,315,299,314,299,313,298,310,298,309,297,307,296,305,296,303,295,300,295,298,294,296,294,294,294,291,293,289,293,286,292,283,291,282,290,280,290,279,289,278,288,277,287,277,287,276,287,277,287,278,286,278,286,278
#Tms,38
5771,5771,5795,5815,5829,5843,5856,5868,5880,5891,5909,5924,5933,5940,5948,5956,5964,5971,5979,5987,5995,6002,6010,6018,6025,6033,6041,6049,6056,6064,6072,6080,6101,6109,6152,6161,6169,6184
#SArabic,8 
#SEnglish,8
#SUnicode,56
#Dots,35
238,314,253,296,257,292,258,289,260,286,261,285,263,283,264,282,264,281,265,281,266,283,267,288,269,293,270,296,270,299,271,300,271,303,271,306,271,308,271,310,272,312,272,313,272,315,272,316,273,317,273,318,273,319,274,319,274,321,274,322,275,323,275,324,276,325,275,324,275,324
#Tms,35
7133,7133,7157,7173,7187,7197,7207,7217,7227,7296,7318,7338,7351,7362,7371,7379,7387,7395,7403,7411,7419,7426,7434,7441,7449,7460,7470,7478,7485,7493,7500,7509,7523,7561,7578
#SArabic,9
#SEnglish,9
#SUnicode,57
#Dots,67
231,270,225,259,215,259,210,259,204,262,198,269,197,273,197,277,198,279,199,280,201,282,202,283,203,284,205,285,206,285,209,286,212,286,214,286,217,286,220,286,221,286,224,286,225,285,226,284,228,283,229,283,231,281,232,280,233,278,234,277,235,276,235,275,235,274,235,273,235,272,235,271,235,270,234,270,233,270,232,270,231,272,230,275,228,281,226,287,223,293,222,297,221,298,221,301,221,302,221,305,220,307,220,308,220,309,219,312,218,314,217,315,217,316,217,317,217,318,217,319,217,320,217,321,217,322,218,322,218,323,219,323,219,323
#Tms,67
8463,8463,8487,8512,8536,8561,8578,8590,8600,8608,8615,8624,8631,8639,8647,8655,8663,8671,8680,8687,8695,8703,8711,8718,8726,8733,8741,8749,8756,8764,8772,8780,8793,8816,8831,8846,8861,8870,8946,8975,8997,9018,9039,9055,9066,9078,9085,9093,9100,9108,9116,9123,9131,9139,9147,9155,9162,9170,9194,9209,9218,9230,9245,9284,9293,9306,9322
