# Supplementary material for: Algorithm based on normal coordinate vectors with 16 segments for the data fusion from hand-written Arabic text implemented with MATLAB
Source: PeerJ Comput Sci. 2021 Sep 9;7:e705. doi: 10.7717/peerj-cs.705 (PMC8444069; doi:10.7717/peerj-cs.705)
Supplement: Supplemental Information 1 [file peerj-cs-07-705-s001.zip › ProjectAndDataset/DAD Dataset 159 Final/DAD - Numbers/testing/Writer-090,Nums(4).txt]

#WriterName,Writer-090
#SArabic,0 
#SEnglish,0
#SUnicode,48
#Dots,2
538,147,538,147
#Tms,2
0,9
#SArabic,1 
#SEnglish,1
#SUnicode,49
#Dots,8
494,129,499,145,501,151,501,153,501,154,500,155,499,156,499,156
#Tms,8
479,479,504,530,555,580,605,630
#SArabic,2 
#SEnglish,2
#SUnicode,50
#Dots,22
475,128,465,133,465,134,465,135,465,136,465,138,465,139,466,140,466,141,467,143,468,144,468,145,469,145,469,146,470,147,470,148,471,149,471,150,472,151,472,152,473,153,473,153
#Tms,22
1000,1000,1010,1020,1028,1038,1047,1057,1066,1076,1085,1092,1098,1100,1112,1122,1128,1139,1141,1145,1151,1166
#SArabic,3 
#SEnglish,3
#SUnicode,51
#Dots,54
444,126,436,133,435,132,434,131,433,131,433,130,432,130,431,130,431,131,430,132,429,132,429,133,428,133,427,133,427,134,426,134,425,134,424,134,423,134,422,133,421,133,421,132,420,132,420,131,419,131,419,130,419,129,418,129,418,128,417,127,417,126,417,125,416,125,417,125,418,130,419,132,420,133,420,135,421,136,422,137,422,139,423,140,424,141,424,143,425,144,426,145,426,146,428,150,429,151,429,152,429,153,429,154,429,155,429,155
#Tms,54
1698,1698,1708,1717,1727,1736,1747,1777,1788,1797,1805,1812,1821,1828,1836,1844,1852,1868,1877,1886,1901,1913,1922,1925,1932,1937,1941,1946,1951,1955,1967,1971,1992,2045,2066,2072,2075,2082,2088,2091,2096,2102,2105,2113,2114,2122,2127,2151,2156,2159,2165,2172,2175,2206
#SArabic,4 
#SEnglish,4
#SUnicode,52
#Dots,34
396,132,394,141,396,141,398,142,400,142,402,142,403,142,404,143,404,144,404,145,404,146,403,148,402,148,401,150,401,151,400,152,400,153,400,154,400,155,400,156,401,157,402,157,403,158,404,158,405,158,406,158,408,158,409,157,410,157,411,157,412,157,413,156,415,156,415,156
#Tms,34
2544,2544,2554,2563,2573,2581,2593,2603,2611,2624,2633,2641,2649,2657,2664,2673,2680,2689,2696,2704,2711,2722,2731,2741,2747,2753,2761,2767,2772,2777,2783,2786,2792,2801
#SArabic,5 
#SEnglish,5
#SUnicode,53
#Dots,24
375,134,372,147,372,148,375,149,377,149,378,149,380,149,382,148,383,147,384,145,384,143,383,141,382,139,382,138,381,137,379,135,378,135,377,135,376,135,375,135,372,135,371,136,369,137,369,137
#Tms,24
3741,3741,3750,3761,3770,3779,3789,3798,3808,3817,3827,3837,3846,3856,3865,3876,3885,3892,3900,3909,3916,3925,3935,3950
#SArabic,6 
#SEnglish,6
#SUnicode,54
#Dots,17
342,132,352,128,353,130,353,133,353,135,353,138,353,140,353,143,353,144,354,148,354,150,354,151,355,153,355,155,355,156,355,158,355,158
#Tms,17
4366,4366,4376,4386,4395,4405,4414,4424,4433,4443,4453,4461,4471,4480,4490,4499,4519
#SArabic,7 
#SEnglish,7
#SUnicode,55
#Dots,15
327,132,329,150,328,153,324,152,319,148,312,140,309,135,307,132,306,132,305,131,305,132,304,133,304,134,304,135,304,135
#Tms,15
4859,4859,4885,4910,4933,4958,4982,5004,5019,5029,5039,5048,5058,5067,5083
#SArabic,8 
#SEnglish,8
#SUnicode,56
#Dots,17
297,149,286,133,284,129,283,129,283,130,283,133,283,136,283,142,283,144,283,146,283,148,283,149,282,151,282,152,282,153,282,154,282,154
#Tms,17
5381,5381,5408,5426,5454,5469,5482,5495,5507,5514,5523,5530,5539,5547,5555,5566,5583
