# Supplementary material for: Algorithm based on normal coordinate vectors with 16 segments for the data fusion from hand-written Arabic text implemented with MATLAB
Source: PeerJ Comput Sci. 2021 Sep 9;7:e705. doi: 10.7717/peerj-cs.705 (PMC8444069; doi:10.7717/peerj-cs.705)
Supplement: Supplemental Information 1 [file peerj-cs-07-705-s001.zip › ProjectAndDataset/DAD Dataset 159 Final/DAD - Numbers/testing/Writer-090,Nums.txt]

#WriterName,Writer-090
#SArabic,0 
#SEnglish,0
#SUnicode,48
#Dots,2
588,212,588,212
#Tms,2
0,18
#SArabic,1 
#SEnglish,1
#SUnicode,49
#Dots,10
523,194,524,215,524,217,524,219,524,220,524,222,524,223,524,224,523,224,523,224
#Tms,10
452,452,461,471,480,490,496,511,541,556
#SArabic,2 
#SEnglish,2
#SUnicode,50
#Dots,21
492,190,477,197,477,198,477,199,477,200,478,201,478,202,478,204,479,207,479,208,478,209,478,210,477,211,476,212,476,213,476,214,475,216,474,217,474,218,473,218,473,218
#Tms,21
1142,1142,1153,1162,1172,1181,1191,1200,1210,1219,1227,1234,1237,1239,1247,1252,1261,1270,1282,1285,1300
#SArabic,3 
#SEnglish,3
#SUnicode,51
#Dots,55
451,188,451,193,448,195,446,195,443,195,442,194,441,193,441,194,441,195,440,195,440,196,439,197,438,197,438,198,437,198,436,199,435,199,434,199,433,199,432,198,432,197,431,196,430,195,430,194,429,193,428,192,428,191,427,189,427,188,426,187,425,186,425,185,425,184,425,185,426,191,427,192,427,194,427,196,428,197,428,199,428,201,429,203,429,204,429,206,430,207,430,209,430,210,430,211,430,212,430,216,430,217,430,218,430,219,429,219,429,219
#Tms,55
2089,2089,2111,2134,2158,2173,2185,2260,2275,2283,2291,2299,2311,2320,2327,2335,2342,2357,2371,2380,2388,2396,2401,2404,2410,2417,2419,2425,2428,2434,2443,2449,2458,2539,2561,2563,2570,2575,2578,2584,2590,2593,2599,2605,2608,2614,2618,2623,2629,2650,2653,2659,2669,2670,2696
#SArabic,4 
#SEnglish,4
#SUnicode,52
#Dots,29
412,184,398,194,401,196,406,198,408,199,409,200,409,201,408,202,407,203,406,205,405,205,404,207,403,208,403,209,403,210,403,211,403,212,404,212,404,213,405,214,406,215,406,216,407,216,407,217,408,217,409,217,410,217,413,216,413,216
#Tms,29
3829,3829,3853,3873,3888,3900,3909,3919,3928,3937,3945,3953,3961,3970,3982,3991,4001,4009,4016,4024,4036,4044,4053,4061,4069,4081,4090,4098,4114
#SArabic,5 
#SEnglish,5
#SUnicode,53
#Dots,23
372,195,369,206,370,207,371,207,374,207,376,206,377,205,378,204,379,202,379,201,379,199,378,198,377,197,376,197,376,196,375,196,374,195,373,195,372,195,371,196,370,196,369,197,369,197
#Tms,23
5091,5091,5101,5110,5120,5129,5140,5151,5160,5170,5179,5189,5201,5210,5220,5228,5240,5254,5263,5272,5280,5290,5306
#SArabic,6 
#SEnglish,6
#SUnicode,54
#Dots,20
337,189,347,191,348,193,348,195,348,196,348,198,348,200,348,201,348,202,348,205,348,206,348,207,347,209,347,210,347,211,346,213,345,214,344,214,344,215,344,215
#Tms,20
5882,5882,5892,5901,5911,5920,5929,5940,5949,5959,5968,5977,5986,5995,6004,6013,6024,6032,6041,6056
#SArabic,7 
#SEnglish,7
#SUnicode,55
#Dots,13
322,186,320,204,319,206,316,205,313,202,311,198,308,194,307,191,306,190,306,188,305,188,305,187,305,187
#Tms,13
6499,6499,6523,6548,6570,6584,6597,6611,6624,6637,6651,6664,6687
#SArabic,8 
#SEnglish,8
#SUnicode,56
#Dots,39
288,198,287,191,286,190,286,188,285,188,285,187,285,186,284,187,284,188,283,188,283,189,282,190,281,190,281,191,280,191,280,192,279,192,278,193,278,194,277,194,277,195,276,195,275,196,274,197,273,198,273,199,272,199,272,200,271,200,271,201,270,202,269,203,269,204,268,204,268,205,267,205,266,206,265,206,265,206
#Tms,39
8935,8935,8959,8984,9008,9031,9045,9187,9202,9213,9225,9238,9246,9255,9262,9270,9277,9286,9295,9304,9311,9320,9327,9339,9356,9366,9374,9382,9389,9397,9406,9424,9439,9447,9469,9484,9511,9536,9552
