# Supplementary material for: Algorithm based on normal coordinate vectors with 16 segments for the data fusion from hand-written Arabic text implemented with MATLAB
Source: PeerJ Comput Sci. 2021 Sep 9;7:e705. doi: 10.7717/peerj-cs.705 (PMC8444069; doi:10.7717/peerj-cs.705)
Supplement: Supplemental Information 1 [file peerj-cs-07-705-s001.zip › ProjectAndDataset/DAD Dataset 159 Final/DAD - Numbers/testing/Writer-092,Nums(4).txt]

#WriterName,Writer-092
#SArabic,0 
#SEnglish,0
#SUnicode,48
#Dots,2
750,172,750,172
#Tms,2
0,24
#SArabic,1 
#SEnglish,1
#SUnicode,49
#Dots,5
693,147,711,173,712,174,717,180,717,180
#Tms,5
569,569,578,588,606
#SArabic,2 
#SEnglish,2
#SUnicode,50
#Dots,23
652,152,629,159,626,161,625,163,625,165,625,166,628,169,634,172,643,175,652,178,655,180,659,181,660,182,661,183,662,183,663,184,664,185,665,186,666,187,666,188,667,188,667,187,667,187
#Tms,23
1079,1079,1088,1098,1106,1116,1125,1134,1143,1152,1161,1170,1170,1176,1180,1186,1193,1195,1201,1209,1215,1225,1240
#SArabic,3 
#SEnglish,3
#SUnicode,51
#Dots,53
597,161,599,170,596,170,592,168,590,166,589,165,588,164,588,163,587,163,587,164,586,165,585,166,584,167,584,168,583,169,582,170,581,170,580,171,579,171,578,171,577,171,576,171,575,171,575,170,574,170,574,169,573,168,573,167,572,166,572,165,571,165,572,165,575,169,577,171,579,172,582,174,585,175,587,176,590,178,593,179,595,181,598,182,600,183,602,184,604,185,605,186,607,187,608,188,609,189,610,190,611,190,612,190,612,190
#Tms,53
1695,1695,1719,1739,1753,1765,1774,1784,1797,1813,1823,1833,1841,1850,1857,1865,1873,1876,1887,1891,1897,1906,1918,1927,1933,1937,1942,1948,1957,1967,1981,2006,2027,2032,2036,2041,2047,2050,2057,2062,2066,2071,2078,2080,2087,2092,2096,2101,2107,2110,2117,2118,2143
#SArabic,4 
#SEnglish,4
#SUnicode,52
#Dots,41
538,172,530,183,530,184,532,185,535,185,537,185,541,185,543,184,547,184,549,184,552,184,553,184,554,185,554,187,553,188,552,191,551,192,549,195,548,196,548,199,548,200,548,202,549,203,550,204,551,205,553,205,554,206,556,206,558,206,560,206,563,206,565,205,567,205,569,205,571,204,572,204,574,204,574,203,575,203,575,202,575,202
#Tms,41
2603,2603,2613,2623,2632,2640,2649,2656,2664,2672,2680,2688,2696,2703,2710,2718,2726,2733,2741,2749,2756,2764,2771,2779,2786,2788,2790,2796,2802,2806,2811,2817,2820,2826,2833,2837,2842,2847,2850,2852,2865
#SArabic,5 
#SEnglish,5
#SUnicode,53
#Dots,27
508,189,494,198,495,200,495,201,499,203,501,204,505,204,509,203,511,203,514,202,516,201,518,200,520,198,520,197,521,196,521,194,521,193,521,192,519,190,518,189,516,188,514,187,513,187,512,187,510,187,509,187,509,187
#Tms,27
3240,3240,3250,3259,3269,3278,3287,3295,3302,3310,3318,3325,3334,3341,3348,3356,3364,3371,3380,3387,3395,3403,3410,3418,3425,3435,3450
#SArabic,6 
#SEnglish,6
#SUnicode,54
#Dots,22
437,175,458,174,459,174,459,175,459,176,460,179,461,182,463,186,465,190,467,194,469,198,470,200,473,203,475,206,477,208,478,209,480,210,481,211,482,211,481,211,479,209,479,209
#Tms,22
4810,4810,4834,4916,4928,4940,4951,4963,4974,4982,4990,4998,5005,5014,5021,5029,5037,5045,5053,5064,5074,5089
#SArabic,7 
#SEnglish,7
#SUnicode,55
#Dots,29
403,176,403,203,403,205,403,211,403,214,403,215,403,217,404,219,403,219,400,217,396,215,392,210,389,207,385,203,384,201,381,197,377,193,375,191,372,188,370,187,367,184,365,183,364,182,363,182,364,182,365,182,367,183,371,185,371,185
#Tms,29
5621,5621,5631,5640,5650,5658,5668,5677,5721,5741,5758,5770,5782,5791,5799,5807,5815,5822,5830,5838,5846,5853,5861,5869,5895,5904,5912,5920,5935
#SArabic,8 
#SEnglish,8
#SUnicode,56
#Dots,30
378,222,358,199,356,197,354,193,351,189,347,186,346,185,345,184,343,183,342,182,341,182,340,182,339,182,339,184,339,185,338,189,338,194,338,198,338,205,337,209,337,213,337,215,337,218,337,220,337,224,338,225,338,228,337,230,336,231,336,231
#Tms,30
6407,6407,6417,6426,6435,6444,6453,6462,6472,6481,6490,6498,6516,6525,6534,6541,6549,6557,6564,6572,6580,6588,6596,6603,6611,6619,6626,6634,6642,6658
#SArabic,9
#SEnglish,9
#SUnicode,57
#Dots,32
304,193,291,204,292,209,296,211,301,210,303,209,306,208,307,207,308,206,309,205,310,203,310,201,310,200,310,198,310,196,309,195,309,194,308,194,308,195,309,198,311,202,313,209,315,213,317,216,319,218,322,221,324,223,325,224,327,225,327,226,328,227,328,227
#Tms,32
7066,7066,7091,7111,7124,7136,7144,7152,7160,7168,7175,7183,7190,7199,7207,7214,7222,7230,7267,7280,7291,7303,7314,7322,7329,7337,7345,7352,7359,7367,7375,7398
