# Supplementary material for: Algorithm based on normal coordinate vectors with 16 segments for the data fusion from hand-written Arabic text implemented with MATLAB
Source: PeerJ Comput Sci. 2021 Sep 9;7:e705. doi: 10.7717/peerj-cs.705 (PMC8444069; doi:10.7717/peerj-cs.705)
Supplement: Supplemental Information 1 [file peerj-cs-07-705-s001.zip › ProjectAndDataset/DAD Dataset 159 Final/DAD - Numbers/testing/Writer-092,Nums(6).txt]

#WriterName,Writer-092
#SArabic,0 
#SEnglish,0
#SUnicode,48
#Dots,2
759,205,759,205
#Tms,2
0,25
#SArabic,1 
#SEnglish,1
#SUnicode,49
#Dots,5
715,172,728,195,733,203,732,205,732,205
#Tms,5
1092,1092,1117,1134,1157
#SArabic,2 
#SEnglish,2
#SUnicode,50
#Dots,17
688,172,662,174,658,178,659,185,665,193,670,197,679,203,685,206,692,210,695,212,696,213,698,214,699,215,701,215,702,215,702,214,702,214
#Tms,17
1660,1660,1684,1708,1728,1741,1753,1765,1777,1786,1794,1803,1810,1819,1826,1835,1851
#SArabic,3 
#SEnglish,3
#SUnicode,51
#Dots,60
621,173,623,185,620,185,615,185,612,183,611,181,610,179,610,178,609,178,609,177,609,178,609,179,608,179,608,182,608,183,607,183,607,184,606,185,605,185,603,186,602,186,600,186,599,186,598,186,597,186,596,185,595,185,595,184,594,184,593,183,593,182,592,182,592,181,591,180,590,179,589,178,589,179,590,179,590,180,591,182,592,183,593,184,594,186,596,188,597,190,600,191,602,193,606,195,609,197,614,200,619,202,629,206,630,207,632,208,633,208,634,209,634,210,634,211,633,211,633,211
#Tms,60
2316,2316,2341,2361,2377,2388,2397,2405,2414,2422,2457,2468,2477,2486,2496,2505,2514,2523,2532,2540,2549,2558,2566,2567,2570,2576,2584,2587,2592,2598,2601,2607,2612,2617,2628,2637,2682,2686,2691,2697,2700,2707,2712,2716,2721,2727,2730,2737,2742,2746,2751,2773,2776,2781,2787,2790,2797,2802,2807,2833
#SArabic,4 
#SEnglish,4
#SUnicode,52
#Dots,32
555,182,545,192,547,192,548,193,552,193,556,193,559,193,562,194,563,195,564,196,564,199,564,200,562,204,560,207,559,210,558,213,558,214,559,216,561,218,564,218,569,219,571,219,576,219,580,219,582,219,585,219,586,220,589,220,590,220,592,220,593,219,593,219
#Tms,32
3196,3196,3206,3216,3225,3235,3244,3253,3263,3272,3282,3291,3301,3310,3320,3330,3338,3348,3356,3364,3372,3380,3387,3396,3403,3411,3419,3427,3439,3448,3453,3465
#SArabic,5 
#SEnglish,5
#SUnicode,53
#Dots,24
515,193,502,201,501,204,501,205,500,207,502,209,503,210,507,210,511,210,514,210,517,209,519,208,520,208,521,207,523,205,523,204,523,203,523,201,523,200,523,199,522,198,521,197,520,196,520,196
#Tms,24
3826,3826,3836,3845,3854,3864,3873,3883,3892,3901,3910,3920,3930,3939,3949,3958,3967,3976,3986,3994,4002,4014,4030,4047
#SArabic,6 
#SEnglish,6
#SUnicode,54
#Dots,18
447,183,467,183,468,183,469,184,470,188,472,192,475,198,478,202,481,205,484,208,485,210,488,212,490,214,491,215,493,215,494,215,495,213,495,213
#Tms,18
5476,5476,5486,5561,5585,5600,5613,5623,5633,5641,5649,5657,5665,5673,5681,5688,5697,5713
#SArabic,7 
#SEnglish,7
#SUnicode,55
#Dots,27
415,184,414,212,414,222,414,226,415,228,415,229,414,228,411,226,408,225,405,222,400,217,396,213,394,211,390,207,388,205,383,202,380,200,377,198,375,197,374,195,373,193,373,192,374,192,377,192,379,193,381,195,381,195
#Tms,27
6136,6136,6160,6174,6188,6199,6228,6241,6254,6266,6277,6286,6294,6302,6309,6317,6325,6334,6341,6350,6357,6366,6386,6396,6404,6413,6429
#SArabic,8 
#SEnglish,8
#SUnicode,56
#Dots,22
378,229,360,208,353,199,347,194,344,192,343,192,343,193,342,199,340,205,338,213,338,220,338,223,338,224,339,228,340,231,340,233,341,235,341,237,342,237,342,238,343,238,343,238
#Tms,22
6738,6738,6762,6786,6803,6816,6852,6867,6880,6891,6905,6915,6923,6932,6939,6948,6955,6964,6971,6980,6988,7004
#SArabic,9
#SEnglish,9
#SUnicode,57
#Dots,43
309,193,295,198,293,200,293,201,293,203,293,204,295,205,296,206,299,206,303,207,305,206,309,205,310,205,312,204,313,204,314,203,314,201,315,200,315,198,315,197,316,195,316,193,316,192,315,192,315,191,314,191,313,191,313,192,313,193,313,196,313,198,314,202,315,204,316,208,317,210,318,213,320,216,321,217,323,219,326,220,328,221,330,223,330,223
#Tms,43
7636,7636,7647,7656,7666,7674,7683,7691,7699,7707,7715,7723,7731,7739,7748,7755,7764,7771,7780,7787,7796,7804,7812,7820,7828,7836,7848,7866,7874,7883,7890,7899,7906,7915,7922,7930,7938,7946,7954,7963,7971,7980,7996
