# Supplementary material for: Algorithm based on normal coordinate vectors with 16 segments for the data fusion from hand-written Arabic text implemented with MATLAB
Source: PeerJ Comput Sci. 2021 Sep 9;7:e705. doi: 10.7717/peerj-cs.705 (PMC8444069; doi:10.7717/peerj-cs.705)
Supplement: Supplemental Information 1 [file peerj-cs-07-705-s001.zip › ProjectAndDataset/DAD Dataset 159 Final/DAD - Numbers/testing/Writer-093,Nums(2).txt]

#WriterName,Writer-093
#SArabic,0 
#SEnglish,0
#SUnicode,48
#Dots,4
627,205,629,210,630,210,630,210
#Tms,4
0,0,31,77
#SArabic,1 
#SEnglish,1
#SUnicode,49
#Dots,8
603,194,606,198,607,204,610,209,611,212,611,213,608,213,608,213
#Tms,8
814,814,838,862,881,896,907,924
#SArabic,2 
#SEnglish,2
#SUnicode,50
#Dots,10
581,190,573,195,574,197,578,200,581,201,584,202,586,202,587,202,587,203,587,203
#Tms,10
1399,1399,1423,1449,1466,1478,1487,1497,1507,1527
#SArabic,3 
#SEnglish,3
#SUnicode,51
#Dots,59
563,188,561,196,560,197,559,197,559,196,558,195,557,195,556,195,555,195,554,196,552,197,551,198,550,198,549,198,548,196,548,195,547,195,547,196,546,197,545,198,544,198,544,199,543,199,542,199,542,200,541,200,541,199,540,198,540,197,539,197,539,196,539,195,539,194,539,193,539,192,539,191,539,190,539,191,541,194,541,195,542,196,542,198,543,199,544,200,545,202,546,203,547,204,547,206,548,207,549,208,550,209,550,210,551,211,552,212,552,213,552,214,553,214,553,216,553,216
#Tms,59
2102,2102,2126,2143,2157,2173,2183,2194,2203,2211,2219,2227,2241,2288,2311,2326,2341,2350,2358,2367,2375,2376,2385,2392,2398,2412,2422,2431,2444,2446,2453,2455,2461,2471,2476,2483,2497,2516,2537,2542,2545,2551,2558,2560,2566,2572,2575,2582,2588,2590,2596,2602,2605,2611,2618,2620,2627,2648,2678
#SArabic,4 
#SEnglish,4
#SUnicode,52
#Dots,24
516,191,509,198,510,199,515,199,516,198,517,198,516,199,515,200,515,201,514,202,514,204,514,205,514,206,515,206,516,207,518,208,520,209,523,209,524,209,526,209,527,208,529,208,530,208,530,208
#Tms,24
3463,3463,3487,3511,3526,3540,3550,3559,3568,3577,3586,3595,3605,3614,3623,3633,3641,3650,3657,3665,3673,3681,3691,3707
#SArabic,5 
#SEnglish,5
#SUnicode,53
#Dots,30
479,194,475,203,476,207,478,208,480,208,482,208,484,207,485,207,485,206,486,206,487,204,487,203,487,202,487,201,487,200,486,199,485,198,484,197,483,196,483,195,482,195,481,194,480,194,479,194,478,194,477,194,476,194,475,194,475,195,475,195
#Tms,30
4468,4468,4492,4513,4530,4547,4563,4572,4581,4590,4600,4607,4615,4622,4630,4638,4646,4654,4663,4670,4678,4690,4704,4713,4728,4737,4752,4764,4773,4790
#SArabic,6 
#SEnglish,6
#SUnicode,54
#Dots,19
436,195,449,197,453,197,455,198,456,198,457,199,458,200,460,202,461,204,462,206,463,207,463,208,464,210,464,211,465,211,465,212,465,213,466,213,466,213
#Tms,19
5185,5185,5209,5231,5244,5296,5317,5339,5352,5363,5373,5381,5389,5402,5410,5419,5432,5446,5463
#SArabic,7 
#SEnglish,7
#SUnicode,55
#Dots,25
408,190,409,201,408,206,407,208,406,209,404,209,403,208,402,207,401,205,399,203,398,202,396,200,395,199,393,197,392,195,391,195,390,194,390,193,389,192,388,192,388,191,387,192,387,194,386,195,386,195
#Tms,25
6109,6109,6133,6155,6169,6182,6196,6208,6218,6226,6233,6241,6248,6257,6265,6272,6280,6288,6296,6309,6318,6355,6368,6390,6415
#SArabic,8 
#SEnglish,8
#SUnicode,56
#Dots,24
359,212,361,201,362,197,362,195,362,194,363,194,363,195,364,195,366,196,367,197,368,198,369,199,370,200,372,202,373,203,374,204,376,206,377,207,377,208,378,208,378,209,379,210,379,211,379,211
#Tms,24
6895,6895,6919,6944,6966,7000,7013,7024,7037,7048,7058,7066,7074,7082,7089,7097,7105,7113,7126,7134,7142,7150,7158,7174
#SArabic,9
#SEnglish,9
#SUnicode,57
#Dots,50
328,187,334,194,336,198,337,201,338,203,338,204,339,206,340,206,340,207,340,206,340,205,339,203,338,201,337,199,337,198,336,197,336,196,335,195,335,194,335,193,334,192,334,191,333,190,332,189,331,189,330,189,329,189,328,189,327,190,327,191,327,192,327,193,327,194,327,195,329,195,330,195,331,196,332,196,333,196,335,197,337,197,338,197,340,197,341,197,342,196,343,196,343,197,342,197,341,198,341,198
#Tms,50
7918,7918,7942,7961,7974,7985,7997,8008,8018,8089,8112,8134,8155,8171,8182,8193,8201,8209,8217,8225,8232,8240,8248,8263,8277,8323,8345,8367,8383,8395,8405,8419,8434,8463,8473,8481,8489,8497,8504,8513,8521,8533,8542,8550,8557,8565,8577,8586,8594,8609
