# Supplementary material for: Algorithm based on normal coordinate vectors with 16 segments for the data fusion from hand-written Arabic text implemented with MATLAB
Source: PeerJ Comput Sci. 2021 Sep 9;7:e705. doi: 10.7717/peerj-cs.705 (PMC8444069; doi:10.7717/peerj-cs.705)
Supplement: Supplemental Information 1 [file peerj-cs-07-705-s001.zip › ProjectAndDataset/DAD Dataset 159 Final/DAD - Numbers/testing/Writer-094,Nums(1).txt]

#WriterName,Writer-094
#SArabic,0 
#SEnglish,0
#SUnicode,48
#Dots,12
723,251,719,246,720,246,720,245,720,246,719,246,719,247,718,247,717,247,717,246,718,245,718,245
#Tms,12
0,0,10,34,64,82,94,103,124,148,187,289
#SArabic,1 
#SEnglish,1
#SUnicode,49
#Dots,8
682,240,684,245,686,250,687,251,688,252,688,251,687,250,687,250
#Tms,8
5104,5104,5129,5154,5166,5235,5242,5261
#SArabic,2 
#SEnglish,2
#SUnicode,50
#Dots,25
636,241,625,237,624,237,621,238,620,238,618,239,618,240,618,241,620,242,625,245,627,246,631,248,635,250,638,252,640,253,641,253,642,254,643,254,644,254,645,255,646,255,646,256,646,255,644,254,644,254
#Tms,25
6056,6056,6066,6076,6085,6094,6105,6114,6124,6132,6141,6151,6160,6170,6179,6187,6197,6205,6213,6221,6235,6249,6295,6303,6321
#SArabic,3 
#SEnglish,3
#SUnicode,51
#Dots,48
583,241,580,232,580,233,582,234,583,236,584,238,584,239,583,240,582,240,581,240,580,241,578,241,577,240,576,240,574,239,573,238,572,237,571,236,571,235,571,234,570,234,569,235,565,237,561,238,558,238,556,237,555,236,554,235,554,234,552,232,551,231,550,230,549,228,549,227,548,227,548,228,549,229,553,236,556,239,558,242,561,245,563,247,564,248,566,250,567,251,568,251,568,252,568,252
#Tms,48
7524,7524,7600,7617,7634,7647,7656,7671,7687,7697,7706,7717,7726,7735,7744,7755,7764,7773,7785,7794,7803,7894,7915,7937,7952,7964,7975,7983,7991,7999,8006,8014,8022,8034,8043,8088,8102,8123,8135,8146,8156,8164,8172,8180,8188,8196,8224,8269
#SArabic,4 
#SEnglish,4
#SUnicode,52
#Dots,19
503,235,494,234,488,238,486,240,487,241,490,242,494,242,496,243,495,243,490,246,489,250,491,252,493,253,496,254,499,255,502,256,503,256,504,256,504,256
#Tms,19
10398,10398,10422,10441,10455,10468,10481,10494,10532,10554,10576,10590,10601,10612,10622,10633,10644,10654,10677
#SArabic,5 
#SEnglish,5
#SUnicode,53
#Dots,25
444,234,424,235,422,240,425,244,429,246,434,247,437,247,438,247,440,248,441,248,442,247,443,247,443,246,444,245,444,244,445,242,446,240,446,239,447,237,447,236,445,234,444,234,438,232,435,232,435,232
#Tms,25
11550,11550,11575,11600,11616,11630,11640,11649,11657,11665,11673,11682,11690,11698,11706,11714,11722,11730,11738,11746,11754,11761,11768,11777,11791
#SArabic,6 
#SEnglish,6
#SUnicode,54
#Dots,14
350,234,372,235,373,236,373,237,373,240,374,243,377,246,381,250,384,252,387,253,389,254,391,255,392,255,392,255
#Tms,14
12780,12780,12804,12829,12846,12860,12873,12886,12897,12907,12916,12925,12933,12948
#SArabic,7 
#SEnglish,7
#SUnicode,55
#Dots,17
277,224,301,240,307,244,308,245,309,245,310,245,311,245,315,243,319,241,321,238,324,235,325,234,326,231,327,228,327,227,327,226,327,226
#Tms,17
13654,13654,13679,13704,13719,13740,13752,13764,13777,13788,13798,13805,13813,13821,13830,13838,13854
#SArabic,7 
#SEnglish,7
#SUnicode,55
#Dots,16
214,246,221,231,223,229,223,228,224,228,225,229,226,229,229,231,233,234,237,237,241,239,244,241,247,243,250,246,251,247,251,247
#Tms,16
14991,14991,15015,15033,15046,15058,15067,15076,15085,15095,15104,15113,15122,15131,15141,15158
#SArabic,8 
#SEnglish,8
#SUnicode,56
#Dots,26
161,228,148,228,150,232,155,234,160,235,163,236,164,236,165,236,166,235,167,234,168,233,168,231,168,230,169,229,169,228,169,227,169,226,169,225,170,225,171,230,175,238,178,244,181,248,181,251,181,253,181,253
#Tms,26
15837,15837,15861,15887,15905,15920,15932,15941,15950,15960,15969,15978,15986,15994,16002,16010,16017,16032,16114,16135,16157,16172,16184,16196,16204,16219
