# Supplementary material for: Algorithm based on normal coordinate vectors with 16 segments for the data fusion from hand-written Arabic text implemented with MATLAB
Source: PeerJ Comput Sci. 2021 Sep 9;7:e705. doi: 10.7717/peerj-cs.705 (PMC8444069; doi:10.7717/peerj-cs.705)
Supplement: Supplemental Information 1 [file peerj-cs-07-705-s001.zip › ProjectAndDataset/DAD Dataset 159 Final/DAD - Numbers/testing/Writer-094,Nums(9).txt]

#WriterName,Writer-094
#SArabic,0 
#SEnglish,0
#SUnicode,48
#Dots,53
740,240,742,241,741,241,740,241,739,241,738,241,737,241,736,241,736,240,736,239,736,238,737,238,738,238,739,238,740,238,741,238,741,239,742,240,741,240,740,240,740,239,740,238,740,237,741,237,742,237,743,237,744,237,744,238,745,238,745,239,744,239,739,239,738,239,737,239,736,238,735,237,736,237,737,236,738,236,739,236,741,236,742,236,743,237,744,237,745,237,744,237,743,237,742,237,742,238,741,238,740,238,739,238,739,238
#Tms,53
0,0,1,23,26,35,44,56,60,74,95,105,121,128,153,155,158,174,202,225,249,271,295,301,315,318,331,332,339,369,384,408,413,423,428,444,464,473,476,482,488,491,498,503,524,557,572,581,587,597,608,611,643
#SArabic,1 
#SEnglish,1
#SUnicode,49
#Dots,17
692,236,691,225,691,223,691,224,693,227,696,232,697,234,700,239,701,241,703,245,705,247,705,248,706,249,706,250,706,249,705,248,705,248
#Tms,17
1004,1004,1028,1048,1064,1075,1083,1091,1099,1107,1115,1117,1124,1133,1191,1194,1228
#SArabic,2 
#SEnglish,2
#SUnicode,50
#Dots,15
650,229,626,224,623,226,630,230,638,234,642,236,647,239,650,241,651,241,652,241,653,242,654,242,655,243,652,244,652,244
#Tms,15
1724,1724,1748,1767,1781,1794,1807,1820,1829,1850,1880,1898,1913,1923,1941
#SArabic,3 
#SEnglish,3
#SUnicode,51
#Dots,61
599,236,594,223,594,220,594,221,596,224,598,227,598,229,597,230,595,231,594,232,592,232,591,231,591,230,589,229,589,228,588,227,588,226,587,225,587,224,586,225,586,226,584,228,579,231,577,232,576,232,575,232,574,232,573,232,572,231,571,230,570,230,569,229,568,228,567,227,566,226,565,225,565,224,564,223,563,222,562,221,562,220,562,221,563,222,564,223,566,225,568,226,570,228,572,229,575,231,577,233,579,234,580,235,582,237,583,238,585,239,585,240,586,241,589,244,590,245,591,246,591,246
#Tms,61
2321,2321,2345,2409,2433,2456,2470,2483,2496,2508,2518,2526,2534,2541,2549,2556,2564,2572,2584,2621,2630,2649,2667,2680,2681,2684,2690,2696,2699,2705,2711,2714,2720,2726,2729,2735,2741,2744,2756,2778,2780,2798,2810,2814,2819,2825,2828,2834,2841,2844,2850,2856,2859,2865,2871,2875,2880,2904,2915,2931,2965
#SArabic,4 
#SEnglish,4
#SUnicode,52
#Dots,27
506,226,498,227,495,229,498,232,504,233,507,233,508,234,508,235,507,235,506,236,503,238,502,239,502,240,501,241,502,242,508,244,511,244,518,245,521,246,524,246,526,247,528,248,528,249,528,250,528,251,528,252,528,252
#Tms,27
3791,3791,3815,3836,3849,3862,3871,3887,3897,3906,3916,3925,3934,3943,3953,3962,3970,3978,3985,3993,4001,4008,4016,4024,4032,4040,4055
#SArabic,5 
#SEnglish,5
#SUnicode,53
#Dots,28
455,238,443,235,440,239,440,241,444,243,449,244,454,245,455,245,457,245,458,245,459,245,461,244,462,243,463,242,464,242,465,240,465,239,466,237,465,235,464,234,463,233,462,232,460,232,459,232,455,233,451,234,449,234,449,234
#Tms,28
5113,5114,5138,5158,5173,5186,5196,5204,5214,5223,5232,5241,5250,5257,5265,5273,5280,5288,5296,5304,5312,5320,5328,5335,5343,5351,5361,5378
#SArabic,6 
#SEnglish,6
#SUnicode,54
#Dots,15
368,238,384,237,383,237,383,239,383,241,384,245,387,248,389,250,392,252,396,254,399,255,401,256,403,257,404,257,404,257
#Tms,15
8043,8043,8064,8078,8090,8102,8115,8126,8134,8142,8150,8158,8166,8174,8189
#SArabic,7 
#SEnglish,7
#SUnicode,55
#Dots,16
297,240,304,240,312,247,317,251,319,252,321,252,324,250,326,247,329,243,331,239,332,236,333,234,334,234,333,235,330,236,330,236
#Tms,16
8924,8924,8949,8969,8982,8995,9007,9021,9033,9046,9056,9066,9075,9090,9099,9114
#SArabic,8 
#SEnglish,8
#SUnicode,56
#Dots,14
251,261,256,243,257,242,259,242,262,244,266,246,271,249,276,252,279,254,284,256,286,257,289,259,291,260,291,260
#Tms,14
9521,9521,9545,9565,9578,9589,9598,9606,9613,9621,9629,9636,9643,9659
#SArabic,9
#SEnglish,9
#SUnicode,57
#Dots,31
195,244,184,235,177,238,175,243,180,245,186,246,189,246,192,246,195,244,198,243,200,241,200,240,202,238,202,237,202,235,203,235,203,234,203,235,204,236,205,237,206,239,207,243,207,244,208,247,209,249,211,252,213,254,215,256,216,257,219,258,219,258
#Tms,31
10346,10346,10370,10395,10413,10428,10438,10448,10457,10466,10475,10484,10494,10503,10512,10521,10532,10547,10556,10564,10572,10580,10587,10595,10602,10611,10618,10626,10633,10641,10656
