# Supplementary material for: Algorithm based on normal coordinate vectors with 16 segments for the data fusion from hand-written Arabic text implemented with MATLAB
Source: PeerJ Comput Sci. 2021 Sep 9;7:e705. doi: 10.7717/peerj-cs.705 (PMC8444069; doi:10.7717/peerj-cs.705)
Supplement: Supplemental Information 1 [file peerj-cs-07-705-s001.zip › ProjectAndDataset/DAD Dataset 159 Final/DAD - Numbers/testing/Writer-095,Nums(3).txt]

#WriterName,Writer-095
#SArabic,0 
#SEnglish,0
#SUnicode,48
#Dots,35
715,238,713,239,719,239,718,239,717,239,716,239,716,238,716,237,715,237,715,236,715,235,715,234,716,234,716,233,717,233,718,233,719,233,719,234,719,235,720,235,720,236,719,236,718,236,717,235,716,235,716,234,716,233,717,233,718,233,718,234,719,235,718,235,718,234,717,234,717,234
#Tms,35
0,0,0,4,15,19,23,34,37,43,49,58,62,67,83,92,106,113,127,138,143,178,193,203,217,223,233,265,286,293,307,362,383,394,417
#SArabic,1 
#SEnglish,1
#SUnicode,49
#Dots,15
669,221,667,216,666,215,671,222,684,234,687,239,688,242,689,245,689,247,689,249,689,251,688,251,688,252,687,252,687,252
#Tms,15
923,923,935,946,957,968,979,990,1002,1013,1024,1033,1042,1048,1062
#SArabic,2 
#SEnglish,2
#SUnicode,50
#Dots,14
634,215,626,213,622,216,625,222,626,223,628,227,630,230,632,233,634,236,635,238,637,242,638,244,638,245,638,245
#Tms,14
1855,1855,1866,1877,1888,1899,1909,1920,1931,1942,1953,1964,1975,1997
#SArabic,3 
#SEnglish,3
#SUnicode,51
#Dots,42
600,205,600,204,595,216,593,214,591,212,591,213,591,214,591,215,591,216,590,216,590,217,589,217,587,217,586,216,584,216,583,215,581,214,581,213,579,213,578,212,577,212,576,212,576,213,577,213,579,216,580,219,581,221,583,224,584,225,586,227,587,229,588,230,588,232,589,234,590,235,590,237,590,238,591,240,591,241,591,242,591,243,591,243
#Tms,42
2675,2675,2686,2697,2708,2738,2749,2760,2773,2789,2800,2811,2823,2833,2845,2856,2867,2878,2889,2900,2911,2923,2965,2976,2987,2998,3001,3012,3016,3023,3025,3031,3038,3041,3046,3053,3056,3061,3068,3071,3076,3090
#SArabic,4 
#SEnglish,4
#SUnicode,52
#Dots,53
544,204,543,204,531,214,532,218,532,219,533,220,534,221,536,222,537,222,539,223,540,224,542,224,544,225,545,225,546,225,546,226,547,226,546,226,546,227,545,227,545,228,544,229,542,230,541,231,540,232,539,233,538,235,538,236,538,237,538,238,538,239,539,240,539,241,540,242,541,242,542,243,543,244,544,244,545,244,546,244,549,244,552,244,554,243,556,243,558,242,560,242,563,241,565,241,567,240,568,240,570,240,571,239,571,239
#Tms,53
4335,4335,4346,4358,4369,4381,4392,4403,4413,4425,4436,4447,4458,4469,4479,4492,4503,4606,4621,4634,4645,4657,4667,4679,4690,4701,4712,4726,4741,4762,4777,4788,4799,4810,4821,4832,4843,4854,4865,4876,4887,4898,4900,4906,4909,4915,4921,4925,4930,4936,4939,4945,4967
#SArabic,5 
#SEnglish,5
#SUnicode,53
#Dots,31
493,216,491,214,486,213,479,219,480,226,482,228,484,230,486,231,487,232,489,233,491,234,493,235,496,235,497,235,500,235,501,235,503,234,503,233,505,231,506,229,506,225,506,222,505,219,503,216,500,212,499,211,495,210,493,210,491,211,491,213,491,213
#Tms,31
5658,5658,5669,5680,5692,5702,5713,5724,5735,5746,5757,5768,5780,5791,5802,5813,5824,5835,5847,5858,5870,5882,5892,5904,5915,5926,5937,5949,5960,5971,5994
#SArabic,6 
#SEnglish,6
#SUnicode,54
#Dots,24
431,211,446,211,449,211,450,211,451,211,451,212,451,213,451,214,452,214,452,216,453,218,455,222,455,224,456,228,457,231,458,235,459,237,460,239,461,240,462,241,463,242,463,243,464,243,464,243
#Tms,24
7782,7782,7793,7804,7912,7957,8008,8019,8030,8041,8052,8063,8074,8085,8096,8107,8118,8129,8140,8151,8162,8191,8212,8238
#SArabic,7 
#SEnglish,7
#SUnicode,55
#Dots,23
411,214,411,212,405,232,401,238,400,239,400,240,399,240,398,239,397,238,396,236,393,232,391,229,389,226,387,223,385,221,383,218,383,217,382,216,381,216,381,217,380,218,380,220,380,220
#Tms,23
8924,8924,8935,8946,8957,8967,8978,8989,9001,9012,9023,9034,9044,9055,9066,9077,9088,9099,9110,9121,9132,9143,9164
#SArabic,8 
#SEnglish,8
#SUnicode,56
#Dots,31
372,243,361,229,359,226,355,221,354,217,352,212,351,211,350,207,349,206,349,205,348,205,348,206,347,207,347,208,346,210,346,211,345,213,345,214,345,217,346,219,347,222,348,227,348,229,348,234,348,238,347,242,347,244,346,245,346,246,346,247,346,247
#Tms,31
9773,9773,9784,9796,9806,9818,9828,9839,9850,9861,9873,9883,9894,9905,9916,9927,9938,9949,9959,9970,9981,9992,10003,10014,10025,10037,10047,10059,10070,10080,10102
#SArabic,9
#SEnglish,9
#SUnicode,57
#Dots,121
311,211,305,204,304,203,303,203,302,202,301,202,300,202,299,202,298,202,298,203,297,203,296,203,295,203,294,203,293,203,292,203,292,204,291,204,291,205,290,205,290,206,289,206,289,207,288,208,288,209,288,210,288,211,288,212,288,213,288,214,288,215,289,215,289,216,290,216,290,217,291,217,292,217,293,217,293,218,294,218,295,218,296,218,297,218,298,218,299,218,300,218,300,217,301,217,301,216,302,216,303,215,304,215,304,214,305,213,305,212,306,212,306,211,307,210,307,209,306,209,306,208,306,207,307,207,307,206,307,205,307,204,307,203,307,202,306,202,306,201,305,201,305,200,305,199,305,200,305,201,306,201,306,202,306,203,306,204,306,205,306,206,306,207,306,208,306,209,307,210,307,211,307,212,307,213,308,214,308,215,308,216,308,217,309,217,309,218,309,219,309,220,310,221,310,222,310,223,310,224,310,225,311,226,311,227,311,228,311,230,311,231,311,233,311,235,311,236,311,238,311,239,312,241,312,242,312,244,312,245,313,247,313,248,313,249,314,250,314,251,314,251
#Tms,121
12311,12311,12322,12333,12344,12355,12367,12382,12397,12409,12420,12431,12442,12463,12484,12499,12517,12541,12592,12603,12614,12625,12635,12647,12667,12703,12721,12737,12751,12762,12776,12787,12798,12809,12832,12843,12857,12871,12882,12893,12904,12915,12926,12937,12948,12991,13002,13016,13027,13038,13051,13069,13080,13093,13108,13119,13130,13141,13168,13198,13211,13243,13254,13279,13297,13312,13340,13363,13374,13399,13432,13443,13531,13616,13642,13653,13664,13675,13687,13698,13709,13720,13736,13757,13771,13787,13804,13826,13847,13864,13891,13916,13927,13951,13969,13984,13999,14014,14036,14051,14062,14073,14084,14095,14106,14117,14127,14139,14150,14160,14172,14183,14194,14205,14216,14227,14233,14239,14254,14265,14281
