# Supplementary material for: Algorithm based on normal coordinate vectors with 16 segments for the data fusion from hand-written Arabic text implemented with MATLAB
Source: PeerJ Comput Sci. 2021 Sep 9;7:e705. doi: 10.7717/peerj-cs.705 (PMC8444069; doi:10.7717/peerj-cs.705)
Supplement: Supplemental Information 1 [file peerj-cs-07-705-s001.zip › ProjectAndDataset/DAD Dataset 159 Final/DAD - Numbers/testing/Writer-095,Nums(5).txt]

#WriterName,Writer-095
#SArabic,0 
#SEnglish,0
#SUnicode,48
#Dots,59
702,230,702,230,705,231,702,232,701,227,702,227,702,228,703,228,703,229,703,228,704,228,704,229,705,229,704,229,704,228,705,228,706,228,706,229,705,229,704,230,703,230,702,230,701,230,700,229,700,228,700,227,701,227,701,226,702,226,703,226,704,226,704,227,705,227,705,228,704,228,704,227,704,226,705,226,706,226,706,227,705,227,704,227,704,226,704,225,705,225,705,226,706,226,706,227,706,228,705,228,705,227,704,227,704,226,705,226,705,225,706,225,706,226,705,226,705,226
#Tms,59
0,0,0,0,0,4,15,19,43,124,217,247,268,307,362,406,427,473,482,496,505,516,520,535,550,565,574,580,595,616,634,655,676,685,736,745,775,838,865,868,928,943,967,1003,1018,1033,1048,1054,1073,1117,1133,1144,1156,1172,1177,1223,1228,1237,1254
#SArabic,1 
#SEnglish,1
#SUnicode,49
#Dots,7
655,211,654,210,654,211,662,232,667,241,667,242,667,242
#Tms,7
1820,1820,1831,1842,1853,1864,1894
#SArabic,2 
#SEnglish,2
#SUnicode,50
#Dots,21
634,209,633,208,623,208,620,209,619,210,619,211,618,212,618,213,618,215,618,216,619,219,620,221,622,222,623,224,625,226,628,229,630,232,632,234,633,237,634,240,634,240
#Tms,21
3033,3033,3044,3055,3067,3083,3094,3105,3116,3127,3138,3149,3160,3171,3182,3193,3204,3215,3226,3237,3259
#SArabic,3 
#SEnglish,3
#SUnicode,51
#Dots,86
598,199,598,200,596,213,594,216,593,216,592,217,590,217,588,217,587,216,586,215,584,214,584,213,583,212,583,211,582,210,582,209,581,208,581,207,581,206,580,205,580,204,580,205,580,206,580,207,580,209,581,211,581,214,581,215,581,216,581,217,580,218,579,218,578,217,576,216,575,215,573,214,571,211,570,211,569,210,568,209,567,208,567,207,566,206,565,206,565,205,565,204,564,203,564,202,564,201,564,200,564,201,564,202,564,203,564,204,564,205,564,206,564,207,565,209,566,210,567,212,567,213,569,215,570,217,571,219,572,221,574,223,575,225,577,227,579,229,580,231,582,232,583,234,584,236,585,237,585,238,586,240,586,241,586,242,586,243,586,244,586,245,586,246,586,247,585,247,585,248,585,248
#Tms,86
3992,3992,4003,4014,4025,4035,4047,4058,4069,4080,4091,4102,4113,4123,4134,4146,4157,4168,4179,4190,4201,4279,4291,4302,4313,4324,4335,4346,4357,4368,4385,4399,4410,4421,4432,4443,4454,4464,4465,4469,4475,4480,4483,4490,4492,4498,4504,4515,4522,4543,4574,4588,4595,4597,4604,4609,4612,4618,4625,4627,4638,4639,4642,4648,4655,4657,4664,4666,4672,4678,4681,4687,4694,4696,4702,4708,4711,4717,4724,4726,4732,4738,4741,4748,4756,4777
#SArabic,4 
#SEnglish,4
#SUnicode,52
#Dots,52
530,204,525,211,525,212,524,213,524,214,523,215,523,216,523,217,523,218,523,219,523,220,524,221,525,221,525,222,526,222,528,223,529,223,530,224,532,224,533,224,535,224,536,224,537,224,536,224,535,225,534,225,532,225,531,226,529,227,528,228,526,230,526,231,525,232,525,233,526,234,526,235,527,236,528,237,528,238,530,239,530,240,531,241,532,241,534,242,536,242,538,242,540,242,543,241,546,240,548,239,548,238,548,238
#Tms,52
7025,7025,7036,7047,7060,7071,7082,7093,7106,7117,7128,7139,7150,7161,7172,7184,7194,7205,7216,7227,7238,7249,7267,7357,7368,7379,7389,7400,7411,7422,7434,7444,7456,7467,7478,7489,7500,7511,7521,7532,7543,7554,7565,7576,7587,7598,7609,7620,7631,7642,7653,7675
#SArabic,5 
#SEnglish,5
#SUnicode,53
#Dots,38
492,214,491,213,486,212,477,213,470,217,469,218,468,219,467,221,466,223,466,224,466,226,467,227,468,228,470,230,471,231,473,232,475,233,477,234,479,235,482,235,483,236,484,236,485,236,486,235,488,234,488,233,490,230,492,228,493,225,494,222,494,219,494,215,493,213,491,212,489,211,484,210,481,210,481,210
#Tms,38
9383,9383,9394,9405,9416,9427,9439,9450,9461,9472,9483,9494,9505,9515,9526,9537,9548,9559,9569,9581,9591,9602,9613,9624,9635,9645,9656,9667,9678,9689,9700,9711,9722,9732,9743,9754,9765,9787
#SArabic,6 
#SEnglish,6
#SUnicode,54
#Dots,24
425,217,424,216,440,213,442,214,443,214,443,215,443,216,443,217,443,218,443,220,443,221,443,224,444,226,445,228,446,230,447,233,449,234,450,235,451,237,451,238,451,239,451,240,451,241,451,241
#Tms,24
10655,10655,10666,10677,10744,10783,10798,10809,10820,10831,10842,10853,10864,10875,10886,10897,10908,10919,10929,10941,10952,10973,10993,11015
#SArabic,7 
#SEnglish,7
#SUnicode,55
#Dots,33
405,210,404,225,405,227,405,229,405,230,405,231,404,231,403,232,402,232,401,232,400,232,399,232,398,232,398,231,397,230,395,229,394,228,394,227,393,225,391,223,390,220,388,217,385,212,384,209,381,205,380,203,379,202,378,202,378,203,378,204,378,207,378,208,378,208
#Tms,33
11729,11729,11740,11751,11764,11779,11790,11801,11812,11823,11834,11848,11863,11874,11885,11896,11908,11919,11931,11941,11952,11963,11974,11985,11997,12007,12019,12032,12046,12057,12068,12079,12100
#SArabic,8 
#SEnglish,8
#SUnicode,56
#Dots,27
376,236,375,236,356,212,353,205,352,202,351,201,350,199,349,199,349,200,348,200,348,201,348,202,348,203,348,205,348,208,349,214,349,218,349,222,349,226,349,229,350,232,350,235,350,237,350,238,349,239,349,240,349,240
#Tms,27
12692,12692,12703,12714,12725,12736,12747,12802,12817,12841,12856,12867,12878,12889,12899,12910,12922,12933,12944,12955,12966,12977,12988,12999,13010,13021,13057
#SArabic,9
#SEnglish,9
#SUnicode,57
#Dots,101
308,205,301,201,300,201,299,201,298,201,297,201,296,201,295,201,295,202,294,202,293,202,293,203,292,203,291,204,290,205,290,206,289,206,289,207,288,207,288,208,288,209,288,210,288,211,288,212,288,213,289,213,289,214,290,214,290,215,291,215,292,215,293,215,293,216,294,216,295,216,296,216,297,216,298,216,299,216,300,216,301,215,301,214,302,214,303,213,304,213,304,212,305,211,305,210,306,210,306,209,306,208,307,208,308,206,308,205,308,204,309,204,309,203,309,202,308,201,308,200,308,199,307,199,307,198,307,199,307,200,307,201,307,203,307,205,307,208,307,209,307,211,307,212,307,214,307,215,307,217,307,218,308,219,308,221,309,223,309,224,309,227,309,230,310,232,310,234,311,236,311,238,312,239,312,240,312,241,313,242,313,243,313,244,313,245,313,246,313,248,314,249,314,250,314,251,315,252,315,253,315,253
#Tms,101
16260,16260,16271,16282,16293,16312,16351,16462,16501,16512,16546,16564,16575,16606,16630,16651,16662,16673,16684,16695,16720,16735,16750,16769,16783,16795,16806,16817,16828,16839,16850,16861,16872,16883,16894,16905,16919,16949,16979,16999,17014,17032,17043,17062,17078,17089,17101,17129,17140,17151,17162,17173,17183,17194,17206,17217,17228,17245,17260,17282,17312,17332,17351,17455,17471,17482,17493,17504,17515,17526,17537,17548,17559,17570,17581,17592,17602,17613,17625,17635,17646,17657,17668,17679,17690,17701,17711,17722,17733,17744,17755,17765,17776,17787,17799,17809,17820,17831,17842,17857,17919
