# Supplementary material for: Algorithm based on normal coordinate vectors with 16 segments for the data fusion from hand-written Arabic text implemented with MATLAB
Source: PeerJ Comput Sci. 2021 Sep 9;7:e705. doi: 10.7717/peerj-cs.705 (PMC8444069; doi:10.7717/peerj-cs.705)
Supplement: Supplemental Information 1 [file peerj-cs-07-705-s001.zip › ProjectAndDataset/DAD Dataset 159 Final/DAD - Numbers/testing/Writer-096,Nums(6).txt]

#WriterName,Writer-096
#SArabic,0 
#SEnglish,0
#SUnicode,48
#Dots,2
443,224,443,224
#Tms,2
0,15
#SArabic,1 
#SEnglish,1
#SUnicode,49
#Dots,5
416,203,413,224,413,229,410,233,410,233
#Tms,5
940,940,965,990,1025
#SArabic,2 
#SEnglish,2
#SUnicode,50
#Dots,8
377,205,362,206,363,211,367,217,369,223,370,228,371,231,371,231
#Tms,8
2215,2216,2240,2265,2289,2312,2333,2363
#SArabic,3 
#SEnglish,3
#SUnicode,51
#Dots,63
348,201,345,210,343,211,342,211,341,210,340,209,339,208,339,207,338,206,338,205,338,204,338,203,338,202,337,202,337,203,337,205,337,206,336,207,335,208,334,208,333,208,332,208,331,208,330,207,329,207,329,206,328,206,327,205,327,204,326,203,326,202,325,201,325,200,325,199,325,198,325,197,324,198,324,199,324,200,324,201,324,206,324,208,324,209,324,211,324,212,325,214,325,216,325,217,325,219,325,220,325,222,325,223,325,224,325,226,325,227,326,228,326,229,327,230,327,231,328,232,329,233,330,233,330,233
#Tms,63
3214,3215,3240,3258,3273,3282,3290,3299,3307,3315,3322,3331,3347,3356,3401,3422,3444,3462,3478,3493,3514,3529,3550,3574,3583,3591,3599,3607,3615,3623,3631,3639,3643,3652,3658,3673,3734,3743,3749,3752,3773,3779,3782,3789,3793,3798,3803,3809,3812,3819,3824,3828,3833,3839,3842,3849,3854,3857,3863,3869,3877,3900,3921
#SArabic,4 
#SEnglish,4
#SUnicode,52
#Dots,31
300,198,294,197,293,199,293,201,295,204,299,207,302,209,302,210,301,210,295,211,293,212,292,212,291,213,291,214,292,215,293,216,294,216,296,218,297,219,298,220,299,222,301,224,302,225,303,227,304,228,305,230,306,232,307,233,308,234,309,235,309,235
#Tms,31
4786,4786,4811,4836,4860,4883,4904,4945,4964,4984,4997,5009,5018,5030,5038,5046,5054,5062,5071,5079,5087,5095,5103,5111,5119,5128,5135,5143,5150,5158,5175
#SArabic,5 
#SEnglish,5
#SUnicode,53
#Dots,22
273,210,264,213,261,211,260,210,260,209,260,208,260,206,261,204,263,203,266,202,268,202,269,202,270,203,270,204,270,205,269,206,268,207,267,208,265,209,265,210,264,211,264,211
#Tms,22
5864,5864,5888,5913,5938,5963,5983,5999,6014,6028,6039,6047,6055,6064,6073,6081,6089,6097,6105,6112,6122,6139
#SArabic,6 
#SEnglish,6
#SUnicode,54
#Dots,16
221,193,242,200,242,201,240,202,240,203,240,204,241,206,242,209,242,211,242,214,242,217,243,219,243,221,243,222,244,222,244,222
#Tms,16
7132,7132,7158,7179,7193,7207,7220,7234,7248,7261,7274,7286,7297,7306,7318,7353
#SArabic,7 
#SEnglish,7
#SUnicode,55
#Dots,16
208,200,212,218,212,222,211,224,210,224,209,223,207,222,203,219,198,215,194,211,192,208,191,208,191,207,189,207,186,207,186,207
#Tms,16
8237,8237,8261,8286,8312,8327,8341,8354,8368,8382,8395,8407,8420,8432,8443,8467
#SArabic,8 
#SEnglish,8
#SUnicode,56
#Dots,12
188,227,179,215,176,210,175,210,173,210,170,212,168,215,167,217,167,222,170,226,171,228,171,228
#Tms,12
8992,8993,9017,9041,9065,9082,9100,9117,9135,9153,9171,9204
#SArabic,9
#SEnglish,9
#SUnicode,57
#Dots,57
147,200,150,214,152,219,154,222,156,224,157,225,156,225,155,225,155,224,154,224,154,223,154,222,154,221,154,220,154,219,154,218,154,216,153,214,152,212,151,211,151,209,151,208,150,207,150,205,150,204,150,202,150,201,150,200,150,199,149,198,148,197,146,196,145,195,144,195,142,194,141,194,140,194,139,194,137,193,135,193,133,193,131,193,130,194,128,194,127,195,126,196,126,197,127,198,128,199,131,201,136,203,138,203,142,205,144,206,147,207,148,207,148,207
#Tms,57
9894,9894,9918,9944,9966,9981,10018,10036,10048,10063,10075,10087,10111,10126,10139,10151,10163,10174,10183,10190,10199,10206,10215,10223,10232,10241,10249,10256,10265,10272,10281,10288,10297,10304,10312,10320,10328,10336,10344,10352,10360,10368,10376,10384,10392,10399,10411,10420,10428,10436,10444,10452,10460,10467,10475,10487,10503
