# Supplementary material for: Algorithm based on normal coordinate vectors with 16 segments for the data fusion from hand-written Arabic text implemented with MATLAB
Source: PeerJ Comput Sci. 2021 Sep 9;7:e705. doi: 10.7717/peerj-cs.705 (PMC8444069; doi:10.7717/peerj-cs.705)
Supplement: Supplemental Information 1 [file peerj-cs-07-705-s001.zip › ProjectAndDataset/DAD Dataset 159 Final/DAD - Numbers/testing/Writer-097,Nums(5).txt]

#WriterName,Writer-097
#SArabic,0 
#SEnglish,0
#SUnicode,48
#Dots,2
544,226,544,226
#Tms,2
0,21
#SArabic,1 
#SEnglish,1
#SUnicode,49
#Dots,4
516,209,522,228,522,229,522,229
#Tms,4
1214,1214,1242,1266
#SArabic,2 
#SEnglish,2
#SUnicode,50
#Dots,6
505,216,488,221,493,226,515,231,520,231,520,231
#Tms,6
1860,1860,1885,1910,1942,1980
#SArabic,3 
#SEnglish,3
#SUnicode,51
#Dots,20
471,212,459,220,459,219,460,217,459,217,456,219,453,220,451,221,449,221,446,219,444,217,443,215,442,214,443,215,447,219,452,224,459,230,462,233,462,235,462,235
#Tms,20
2738,2738,2763,2787,2817,2839,2862,2883,2904,2927,2948,2963,2976,3030,3052,3073,3095,3112,3124,3148
#SArabic,4 
#SEnglish,4
#SUnicode,52
#Dots,21
425,213,418,225,426,227,433,228,434,228,432,228,428,230,426,231,424,233,423,235,425,238,428,240,431,241,436,243,441,244,443,244,447,245,450,245,452,246,454,246,454,246
#Tms,21
3864,3864,3889,3914,3928,3941,3953,3965,3976,3988,4000,4010,4018,4026,4034,4042,4050,4058,4066,4074,4089
#SArabic,5 
#SEnglish,5
#SUnicode,53
#Dots,15
401,221,387,227,390,230,398,232,401,232,402,230,402,228,401,226,400,224,400,223,399,222,397,221,396,221,392,221,392,221
#Tms,15
4664,4664,4688,4716,4734,4748,4762,4775,4786,4794,4802,4810,4818,4825,4843
#SArabic,6 
#SEnglish,6
#SUnicode,54
#Dots,15
342,213,365,214,365,215,364,215,364,216,364,219,365,223,366,227,368,230,369,232,371,234,372,235,373,236,374,236,374,236
#Tms,15
5597,5597,5621,5637,5739,5761,5779,5791,5803,5812,5820,5827,5835,5844,5859
#SArabic,7 
#SEnglish,7
#SUnicode,55
#Dots,25
334,207,324,231,319,238,318,239,317,239,316,238,315,237,314,236,314,235,313,234,312,231,312,230,312,226,311,225,311,221,311,219,311,216,311,214,311,212,310,210,310,209,310,208,309,207,308,207,308,207
#Tms,25
6432,6432,6456,6474,6523,6544,6560,6569,6577,6585,6593,6600,6609,6616,6625,6633,6642,6650,6658,6665,6673,6681,6694,6711,6727
#SArabic,8 
#SEnglish,8
#SUnicode,56
#Dots,31
294,232,283,222,282,220,280,219,279,217,278,215,278,214,278,213,277,213,277,212,277,211,277,210,277,209,276,209,276,208,276,209,276,210,276,211,275,213,274,215,274,216,272,219,272,221,270,225,269,227,267,230,266,232,264,235,263,238,262,240,262,240
#Tms,31
7898,7898,7908,7918,7928,7937,7946,7954,7966,7974,7996,8011,8027,8035,8044,8090,8101,8110,8117,8126,8133,8141,8149,8156,8164,8171,8180,8188,8196,8204,8220
#SArabic,9
#SEnglish,9
#SUnicode,57
#Dots,43
243,213,234,222,233,222,232,221,231,221,229,220,227,219,226,217,225,215,225,214,225,211,225,210,226,208,226,207,228,205,229,204,230,204,232,203,233,203,234,204,235,204,235,205,236,205,236,206,236,207,236,208,236,209,237,211,237,214,237,215,238,219,238,222,238,226,239,228,240,231,240,233,241,236,242,237,243,239,244,240,244,242,245,242,245,242
#Tms,43
8693,8693,8702,8712,8721,8730,8740,8749,8758,8765,8773,8781,8789,8796,8803,8812,8821,8828,8837,8846,8858,8866,8875,8883,8892,8903,8911,8919,8927,8935,8944,8951,8960,8968,8976,8984,8992,9000,9008,9015,9023,9030,9047
