# Supplementary material for: Algorithm based on normal coordinate vectors with 16 segments for the data fusion from hand-written Arabic text implemented with MATLAB
Source: PeerJ Comput Sci. 2021 Sep 9;7:e705. doi: 10.7717/peerj-cs.705 (PMC8444069; doi:10.7717/peerj-cs.705)
Supplement: Supplemental Information 1 [file peerj-cs-07-705-s001.zip › ProjectAndDataset/DAD Dataset 159 Final/DAD - Numbers/testing/Writer-097,Nums(7).txt]

#WriterName,Writer-097
#SArabic,0 
#SEnglish,0
#SUnicode,48
#Dots,5
557,217,553,227,553,228,552,228,552,228
#Tms,5
0,0,3,36,59
#SArabic,1 
#SEnglish,1
#SUnicode,49
#Dots,4
515,200,525,223,525,228,525,228
#Tms,4
536,536,561,609
#SArabic,2 
#SEnglish,2
#SUnicode,50
#Dots,7
497,209,481,214,483,222,500,229,517,232,519,232,519,232
#Tms,7
1042,1042,1066,1091,1112,1126,1145
#SArabic,4 
#SEnglish,4
#SUnicode,52
#Dots,24
409,204,404,212,410,215,415,217,415,219,413,221,411,223,409,225,407,227,406,229,407,231,408,232,411,233,416,234,420,235,425,236,430,237,434,238,435,238,437,239,438,239,438,240,437,240,437,240
#Tms,24
2685,2685,2710,2734,2758,2775,2789,2799,2809,2818,2828,2838,2848,2858,2868,2877,2886,2895,2903,2911,2922,2930,2938,2954
#SArabic,5 
#SEnglish,5
#SUnicode,53
#Dots,12
379,217,363,220,362,226,364,231,370,233,376,231,378,227,376,220,374,218,370,218,367,219,367,219
#Tms,12
3471,3471,3496,3521,3549,3575,3599,3623,3638,3652,3666,3690
#SArabic,6 
#SEnglish,6
#SUnicode,54
#Dots,18
322,208,335,209,336,209,336,210,337,211,338,211,338,212,339,214,340,217,342,222,343,227,343,230,344,233,345,234,346,237,346,238,347,239,347,239
#Tms,18
4394,4394,4446,4470,4493,4506,4587,4608,4629,4648,4661,4673,4682,4689,4697,4704,4713,4728
#SArabic,7 
#SEnglish,7
#SUnicode,55
#Dots,22
291,206,285,230,283,237,282,239,281,239,280,238,278,236,277,234,276,230,275,226,274,224,274,220,273,216,272,214,272,211,271,210,271,209,271,208,272,208,272,209,273,210,273,210
#Tms,22
5385,5385,5410,5434,5462,5475,5486,5499,5514,5524,5531,5540,5547,5555,5563,5570,5578,5586,5609,5617,5625,5640
#SArabic,8 
#SEnglish,8
#SUnicode,56
#Dots,12
254,237,252,215,252,207,252,204,251,204,250,205,247,210,243,219,238,229,236,236,236,237,236,237
#Tms,12
6087,6087,6111,6138,6177,6237,6259,6282,6304,6327,6349,6375
#SArabic,9
#SEnglish,9
#SUnicode,57
#Dots,42
209,219,198,224,196,223,195,220,195,215,196,212,197,210,200,207,203,205,204,204,205,204,206,203,206,204,207,205,208,206,208,207,209,208,209,209,210,211,210,212,211,213,211,214,211,215,212,217,212,218,212,219,212,221,212,223,212,225,211,227,211,230,210,231,210,234,210,236,211,238,212,240,213,242,214,243,215,244,216,245,217,246,217,246
#Tms,42
7379,7380,7404,7429,7447,7461,7474,7488,7501,7514,7528,7540,7568,7584,7598,7610,7622,7633,7645,7653,7665,7674,7682,7690,7697,7705,7712,7720,7728,7735,7743,7751,7758,7766,7774,7781,7789,7797,7805,7812,7820,7835
