# Supplementary material for: Algorithm based on normal coordinate vectors with 16 segments for the data fusion from hand-written Arabic text implemented with MATLAB
Source: PeerJ Comput Sci. 2021 Sep 9;7:e705. doi: 10.7717/peerj-cs.705 (PMC8444069; doi:10.7717/peerj-cs.705)
Supplement: Supplemental Information 1 [file peerj-cs-07-705-s001.zip › ProjectAndDataset/DAD Dataset 159 Final/DAD - Numbers/testing/Writer-097,Nums(8).txt]

#WriterName,Writer-097
#SArabic,0 
#SEnglish,0
#SUnicode,48
#Dots,2
571,223,571,223
#Tms,2
0,14
#SArabic,1 
#SEnglish,1
#SUnicode,49
#Dots,4
543,211,552,231,553,233,553,233
#Tms,4
869,869,894,943
#SArabic,2 
#SEnglish,2
#SUnicode,50
#Dots,6
529,216,513,223,518,229,534,233,538,233,538,233
#Tms,6
1496,1496,1520,1545,1566,1593
#SArabic,3 
#SEnglish,3
#SUnicode,51
#Dots,35
497,208,488,215,488,214,489,213,488,213,485,214,483,215,481,217,480,217,479,217,478,217,477,217,476,216,475,215,473,214,472,213,471,212,470,211,469,210,468,210,469,211,472,213,477,218,478,219,479,220,480,221,481,222,482,223,483,224,483,225,483,226,483,227,483,228,482,228,482,228
#Tms,35
2253,2253,2277,2293,2327,2342,2355,2367,2380,2396,2411,2420,2428,2435,2443,2450,2458,2465,2473,2481,2532,2554,2576,2577,2582,2585,2591,2597,2602,2606,2613,2615,2622,2623,2649
#SArabic,4 
#SEnglish,4
#SUnicode,52
#Dots,15
449,206,438,213,445,215,450,218,450,220,446,223,445,225,447,227,450,229,454,230,459,231,464,232,466,233,468,234,468,234
#Tms,15
3077,3077,3101,3125,3150,3171,3188,3199,3212,3220,3228,3236,3243,3251,3266
#SArabic,5 
#SEnglish,5
#SUnicode,53
#Dots,18
423,217,408,223,410,228,417,230,421,229,424,228,425,226,426,224,426,220,426,217,425,216,423,214,422,214,420,214,419,214,416,217,414,218,414,218
#Tms,18
3728,3728,3752,3776,3792,3804,3816,3828,3839,3848,3855,3864,3871,3878,3886,3894,3904,3919
#SArabic,6 
#SEnglish,6
#SUnicode,54
#Dots,9
366,211,383,212,383,213,384,215,386,221,389,228,392,232,393,235,393,235
#Tms,9
4598,4598,4746,4770,4794,4819,4844,4869,4917
#SArabic,7 
#SEnglish,7
#SUnicode,55
#Dots,14
347,205,339,226,337,231,336,233,335,232,334,229,331,222,329,214,328,209,326,206,326,205,326,207,325,208,325,208
#Tms,14
5387,5387,5412,5436,5475,5498,5522,5547,5562,5574,5585,5618,5627,5642
#SArabic,8 
#SEnglish,8
#SUnicode,56
#Dots,11
307,234,301,217,300,211,300,209,299,210,297,216,294,223,288,232,286,236,285,237,285,237
#Tms,11
6329,6329,6353,6372,6466,6490,6515,6536,6550,6562,6581
#SArabic,9
#SEnglish,9
#SUnicode,57
#Dots,33
283,211,270,219,267,219,263,217,261,212,263,206,267,202,270,201,272,201,272,203,272,205,273,206,273,207,273,208,273,209,273,211,273,212,272,215,272,216,271,220,271,221,271,224,270,226,270,228,270,231,270,232,269,234,269,235,268,236,268,237,268,238,267,238,267,238
#Tms,33
6983,6983,7007,7032,7056,7080,7105,7129,7153,7173,7185,7197,7206,7214,7222,7230,7237,7246,7253,7261,7269,7276,7283,7291,7299,7307,7315,7323,7330,7337,7345,7355,7371
