# Supplementary material for: Algorithm based on normal coordinate vectors with 16 segments for the data fusion from hand-written Arabic text implemented with MATLAB
Source: PeerJ Comput Sci. 2021 Sep 9;7:e705. doi: 10.7717/peerj-cs.705 (PMC8444069; doi:10.7717/peerj-cs.705)
Supplement: Supplemental Information 1 [file peerj-cs-07-705-s001.zip › ProjectAndDataset/DAD Dataset 159 Final/DAD - Numbers/testing/Writer-097,Nums(9).txt]

#WriterName,Writer-097
#SArabic,0 
#SEnglish,0
#SUnicode,48
#Dots,3
554,221,556,229,556,229
#Tms,3
0,0,25
#SArabic,1 
#SEnglish,1
#SUnicode,49
#Dots,5
516,208,538,229,539,230,540,230,540,230
#Tms,5
481,481,506,531,579
#SArabic,2 
#SEnglish,2
#SUnicode,50
#Dots,6
504,210,484,219,493,223,513,227,516,227,516,227
#Tms,6
1050,1050,1075,1100,1120,1150
#SArabic,3 
#SEnglish,3
#SUnicode,51
#Dots,40
470,211,458,218,458,217,457,216,456,216,455,216,453,217,452,218,450,219,449,220,448,220,447,220,446,220,445,220,444,220,443,219,442,218,441,218,440,217,440,216,439,215,439,214,438,214,439,214,439,215,440,216,441,217,442,218,443,219,445,221,446,222,448,223,449,225,451,226,453,227,454,229,456,230,460,234,460,235,460,235
#Tms,40
1653,1653,1677,1694,1720,1732,1744,1756,1768,1778,1794,1803,1812,1820,1827,1836,1843,1848,1854,1857,1869,1872,1887,1933,1939,1948,1954,1960,1963,1969,1975,1978,1984,1988,1993,1999,2002,2023,2029,2054
#SArabic,4 
#SEnglish,4
#SUnicode,52
#Dots,18
417,217,406,220,411,223,418,225,419,227,418,229,417,232,417,233,419,235,422,236,423,237,427,238,431,239,433,239,436,240,441,241,447,241,447,241
#Tms,18
2470,2470,2493,2518,2540,2561,2582,2594,2606,2616,2624,2632,2640,2647,2655,2663,2671,2687
#SArabic,5 
#SEnglish,5
#SUnicode,53
#Dots,16
383,217,375,230,382,232,387,231,389,230,389,227,389,225,389,223,389,222,387,220,385,219,383,219,382,219,377,222,375,223,375,223
#Tms,16
3091,3091,3115,3133,3147,3161,3172,3183,3191,3199,3207,3215,3223,3231,3240,3255
#SArabic,6 
#SEnglish,6
#SUnicode,54
#Dots,14
331,214,347,214,348,215,348,216,349,218,350,222,351,225,353,229,354,231,355,234,357,235,358,236,359,237,359,237
#Tms,14
3702,3702,3727,3788,3811,3834,3852,3865,3875,3883,3891,3899,3906,3921
#SArabic,7 
#SEnglish,7
#SUnicode,55
#Dots,22
310,210,299,232,297,235,296,238,295,239,294,239,293,239,292,239,291,238,288,237,286,235,285,232,284,231,283,228,283,226,282,223,282,221,282,218,282,217,282,216,282,215,282,215
#Tms,22
4340,4340,4355,4368,4382,4405,4428,4442,4454,4466,4476,4483,4490,4497,4505,4512,4520,4528,4536,4544,4557,4574
#SArabic,8 
#SEnglish,8
#SUnicode,56
#Dots,17
259,239,258,219,258,211,258,207,257,206,256,206,254,208,252,212,249,219,248,221,245,227,243,230,241,235,240,238,240,240,239,242,239,242
#Tms,17
5133,5133,5158,5183,5207,5238,5255,5270,5283,5292,5301,5309,5318,5326,5333,5342,5356
#SArabic,8 
#SEnglish,8
#SUnicode,56
#Dots,33
228,214,212,216,207,215,205,211,207,206,209,202,210,201,211,201,212,201,213,201,214,202,215,202,216,203,217,204,218,205,219,206,219,207,220,209,220,210,221,212,221,213,221,216,221,218,221,221,221,222,221,225,221,228,221,229,222,231,222,232,222,233,223,233,223,233
#Tms,33
6306,6306,6331,6355,6378,6400,6422,6443,6459,6471,6486,6499,6508,6516,6524,6532,6540,6547,6555,6563,6570,6578,6586,6593,6601,6609,6616,6624,6632,6639,6647,6655,6670
