# Supplementary material for: Algorithm based on normal coordinate vectors with 16 segments for the data fusion from hand-written Arabic text implemented with MATLAB
Source: PeerJ Comput Sci. 2021 Sep 9;7:e705. doi: 10.7717/peerj-cs.705 (PMC8444069; doi:10.7717/peerj-cs.705)
Supplement: Supplemental Information 1 [file peerj-cs-07-705-s001.zip › ProjectAndDataset/DAD Dataset 159 Final/DAD - Numbers/testing/Writer-098,Nums(5).txt]

#WriterName,Writer-098
#SArabic,0 
#SEnglish,0
#SUnicode,48
#Dots,4
496,248,496,249,495,249,495,249
#Tms,4
0,0,0,11
#SArabic,1 
#SEnglish,1
#SUnicode,49
#Dots,12
481,232,480,231,481,237,480,241,480,243,479,245,479,246,479,247,479,248,478,247,477,246,477,246
#Tms,12
758,758,769,780,791,802,813,824,841,922,933,944
#SArabic,2 
#SEnglish,2
#SUnicode,50
#Dots,16
465,228,466,228,456,227,451,231,451,233,451,236,451,238,452,239,453,241,454,242,456,244,458,245,459,246,460,246,460,245,460,245
#Tms,16
1589,1589,1600,1611,1622,1633,1644,1655,1666,1677,1688,1699,1710,1723,1794,1816
#SArabic,3 
#SEnglish,3
#SUnicode,51
#Dots,45
434,229,434,227,434,227,426,236,425,236,424,235,424,234,423,234,423,235,423,236,422,236,421,237,420,237,418,237,417,237,416,237,415,236,415,235,415,234,414,233,414,231,414,230,415,230,415,231,416,232,416,233,417,234,417,235,418,236,418,238,419,239,419,240,420,241,420,242,421,243,421,244,422,245,422,246,422,247,423,248,423,249,423,250,423,251,423,250,423,250
#Tms,45
2354,2354,2365,2376,2387,2397,2413,2429,2439,2450,2461,2472,2483,2494,2505,2515,2526,2537,2548,2559,2570,2581,2626,2636,2641,2648,2653,2656,2662,2669,2671,2678,2683,2686,2692,2699,2701,2708,2713,2716,2729,2738,2770,2812,2831
#SArabic,4 
#SEnglish,4
#SUnicode,52
#Dots,25
397,227,397,226,398,226,394,240,401,243,402,243,401,244,400,244,399,245,397,246,396,247,395,248,394,249,394,250,394,251,395,252,396,253,400,254,403,254,406,254,407,254,409,254,409,253,408,253,408,253
#Tms,25
3434,3434,3445,3456,3467,3481,3511,3523,3533,3544,3555,3566,3578,3589,3599,3610,3621,3633,3643,3655,3665,3677,3698,3709,3731
#SArabic,5 
#SEnglish,5
#SUnicode,53
#Dots,22
367,232,364,230,361,230,355,236,359,244,362,245,364,246,367,246,372,245,374,243,376,242,376,241,377,239,377,238,377,235,375,233,373,232,371,231,370,231,367,231,367,232,367,232
#Tms,22
4469,4469,4480,4491,4502,4513,4524,4535,4546,4557,4568,4579,4589,4600,4611,4622,4633,4644,4655,4666,4677,4700
#SArabic,6 
#SEnglish,6
#SUnicode,54
#Dots,24
316,230,315,229,329,228,329,229,329,230,329,231,330,232,330,233,330,234,331,237,331,238,331,239,331,240,331,241,331,242,331,243,332,244,332,245,331,245,331,246,331,247,331,246,330,245,330,245
#Tms,24
5712,5712,5723,5815,5833,5848,5861,5872,5882,5894,5905,5916,5926,5937,5949,5960,5971,5982,5998,6008,6118,6142,6153,6174
#SArabic,7 
#SEnglish,7
#SUnicode,55
#Dots,29
295,230,295,247,295,249,295,250,295,251,295,252,295,253,294,253,293,253,292,253,292,252,291,252,290,251,289,248,288,248,287,245,286,242,284,239,284,238,283,235,282,234,282,233,282,232,281,232,282,232,283,233,284,234,285,234,285,234
#Tms,29
6860,6860,6871,6882,6893,6907,6935,6979,7018,7036,7048,7059,7070,7081,7092,7103,7114,7126,7136,7148,7158,7169,7180,7191,7252,7263,7274,7285,7307
#SArabic,8 
#SEnglish,8
#SUnicode,56
#Dots,22
267,250,262,237,262,235,261,234,261,233,260,233,260,232,260,231,259,231,258,232,258,233,257,235,256,236,255,239,255,240,254,243,253,245,253,246,252,247,252,248,253,248,253,248
#Tms,22
8298,8298,8309,8320,8331,8342,8353,8365,8376,8533,8545,8556,8567,8578,8589,8600,8611,8622,8634,8644,8758,8780
#SArabic,9
#SEnglish,9
#SUnicode,57
#Dots,38
234,233,222,235,221,234,221,233,221,232,221,231,222,230,223,229,225,228,227,227,229,226,231,226,233,226,234,226,235,226,235,227,236,227,236,228,236,229,236,230,236,231,236,232,236,233,236,235,236,238,236,240,236,242,237,246,237,247,237,249,237,250,237,252,238,252,238,253,238,252,239,252,240,251,240,251
#Tms,38
9533,9533,9544,9559,9570,9581,9592,9604,9615,9625,9636,9647,9659,9670,9688,9737,9751,9761,9778,9793,9804,9815,9826,9837,9848,9859,9870,9881,9892,9903,9914,9925,9940,9952,10051,10062,10073,10095
