# Supplementary material for: Algorithm based on normal coordinate vectors with 16 segments for the data fusion from hand-written Arabic text implemented with MATLAB
Source: PeerJ Comput Sci. 2021 Sep 9;7:e705. doi: 10.7717/peerj-cs.705 (PMC8444069; doi:10.7717/peerj-cs.705)
Supplement: Supplemental Information 1 [file peerj-cs-07-705-s001.zip › ProjectAndDataset/DAD Dataset 159 Final/DAD - Numbers/testing/Writer-098,Nums(6).txt]

#WriterName,Writer-098
#SArabic,0 
#SEnglish,0
#SUnicode,48
#Dots,3
538,249,537,251,537,251
#Tms,3
0,0,11
#SArabic,1 
#SEnglish,1
#SUnicode,49
#Dots,9
521,233,521,232,524,246,523,250,523,251,523,252,522,252,521,252,521,252
#Tms,9
819,819,830,841,853,874,938,948,970
#SArabic,2 
#SEnglish,2
#SUnicode,50
#Dots,15
504,230,490,233,489,235,489,238,490,240,491,242,493,244,495,245,497,246,499,247,500,247,501,248,503,248,503,249,503,249
#Tms,15
1673,1673,1684,1695,1706,1716,1727,1738,1749,1760,1771,1782,1793,1813,1854
#SArabic,3 
#SEnglish,3
#SUnicode,51
#Dots,36
463,230,463,229,463,229,458,238,457,237,456,237,455,236,455,235,454,235,453,235,452,235,451,235,450,235,449,234,448,234,447,233,447,231,446,230,446,229,446,228,446,229,447,230,448,232,448,234,449,236,450,239,450,241,451,242,451,243,451,244,451,245,451,246,452,246,452,247,453,247,453,247
#Tms,36
2714,2714,2725,2736,2747,2757,2769,2780,2792,2842,2857,2868,2879,2889,2901,2911,2923,2934,2945,2956,2995,3007,3018,3029,3040,3051,3062,3064,3071,3079,3091,3101,3109,3145,3156,3179
#SArabic,4 
#SEnglish,4
#SUnicode,52
#Dots,25
434,227,422,234,422,235,423,236,424,236,426,237,428,237,428,238,428,239,427,239,426,240,425,241,424,242,424,243,423,244,423,245,424,246,425,247,427,247,429,248,430,248,431,248,432,249,433,248,433,248
#Tms,25
3767,3767,3778,3788,3799,3810,3821,3841,3862,3873,3883,3895,3905,3916,3927,3938,3949,3961,3972,3983,3994,4005,4016,4060,4082
#SArabic,5 
#SEnglish,5
#SUnicode,53
#Dots,21
393,233,380,241,380,244,381,247,382,247,385,248,388,248,391,248,394,247,397,245,400,243,401,242,401,240,401,239,399,236,397,235,395,235,393,234,391,234,389,235,389,235
#Tms,21
5076,5076,5087,5098,5109,5120,5131,5142,5153,5164,5175,5186,5197,5208,5219,5230,5241,5252,5263,5274,5296
#SArabic,6 
#SEnglish,6
#SUnicode,54
#Dots,21
351,230,364,231,364,232,364,233,364,234,364,235,364,236,365,237,365,239,365,241,365,242,365,244,366,247,366,248,366,249,366,250,366,251,366,252,366,251,367,250,367,250
#Tms,21
6269,6269,6382,6393,6404,6414,6425,6436,6448,6459,6469,6480,6491,6503,6513,6524,6536,6548,6617,6628,6650
#SArabic,7 
#SEnglish,7
#SUnicode,55
#Dots,27
339,222,338,221,337,221,333,238,333,245,333,246,333,247,333,248,333,249,332,249,332,248,331,247,330,245,329,243,327,241,326,238,324,234,322,232,321,230,321,228,320,226,319,225,320,226,320,227,321,228,325,229,325,229
#Tms,27
7172,7172,7183,7194,7205,7216,7227,7238,7249,7381,7402,7412,7424,7435,7446,7456,7468,7479,7490,7501,7512,7523,7591,7602,7613,7624,7646
#SArabic,8 
#SEnglish,8
#SUnicode,56
#Dots,22
308,246,299,231,298,228,297,227,296,226,296,227,295,228,295,229,294,230,294,231,292,235,292,237,290,240,289,242,288,244,287,245,286,246,286,247,286,248,285,248,286,248,286,248
#Tms,22
8267,8267,8278,8289,8300,8411,8422,8433,8444,8454,8465,8477,8487,8498,8509,8520,8531,8542,8566,8593,8621,8643
#SArabic,9
#SEnglish,9
#SUnicode,57
#Dots,36
272,234,256,234,255,233,255,232,255,231,255,230,256,229,258,228,261,227,263,226,266,225,267,224,269,224,270,224,271,224,272,225,272,226,273,227,274,228,274,230,275,231,276,233,276,235,276,237,276,239,276,243,276,244,276,247,276,248,276,250,276,252,275,253,275,254,276,254,277,253,277,253
#Tms,36
9197,9197,9208,9226,9236,9251,9262,9273,9283,9295,9306,9317,9328,9339,9355,9406,9416,9427,9438,9449,9459,9470,9481,9492,9503,9514,9525,9536,9547,9558,9569,9580,9595,9713,9724,9746
