# Supplementary material for: Algorithm based on normal coordinate vectors with 16 segments for the data fusion from hand-written Arabic text implemented with MATLAB
Source: PeerJ Comput Sci. 2021 Sep 9;7:e705. doi: 10.7717/peerj-cs.705 (PMC8444069; doi:10.7717/peerj-cs.705)
Supplement: Supplemental Information 1 [file peerj-cs-07-705-s001.zip › ProjectAndDataset/DAD Dataset 159 Final/DAD - Numbers/testing/Writer-098,Nums(8).txt]

#WriterName,Writer-098
#SArabic,0 
#SEnglish,0
#SUnicode,48
#Dots,3
503,243,504,245,504,245
#Tms,3
0,0,11
#SArabic,1 
#SEnglish,1
#SUnicode,49
#Dots,16
484,231,487,233,488,236,488,238,489,241,489,242,490,244,490,246,491,247,491,248,491,249,490,249,490,248,489,247,489,246,489,246
#Tms,16
665,665,676,687,698,709,719,730,737,742,757,838,841,862,870,883
#SArabic,2 
#SEnglish,2
#SUnicode,50
#Dots,17
468,225,452,229,452,231,452,233,453,236,454,237,456,239,458,240,460,242,461,243,463,244,464,245,465,246,466,246,467,246,467,245,467,245
#Tms,17
1505,1505,1516,1527,1538,1548,1560,1570,1581,1593,1604,1614,1625,1636,1647,1708,1724
#SArabic,3 
#SEnglish,3
#SUnicode,51
#Dots,39
435,226,429,233,427,233,426,233,424,233,424,232,423,231,422,231,421,231,420,232,419,232,418,232,417,232,415,232,414,232,413,231,412,230,412,229,412,228,412,227,412,228,412,229,413,231,414,233,414,235,414,236,415,237,415,238,415,239,415,240,415,241,415,242,415,243,416,243,416,244,416,245,416,246,415,246,415,246
#Tms,39
2480,2480,2491,2502,2513,2524,2536,2547,2587,2602,2613,2624,2635,2646,2658,2668,2679,2692,2703,2722,2776,2792,2803,2814,2825,2827,2831,2842,2845,2851,2857,2860,2869,2875,2881,2892,2911,2929,3002
#SArabic,4 
#SEnglish,4
#SUnicode,52
#Dots,25
395,227,395,226,394,226,386,237,392,239,394,239,395,239,395,240,394,240,393,241,391,243,390,243,389,245,389,246,389,247,389,248,391,248,393,249,395,249,397,249,398,249,399,249,400,249,400,248,400,248
#Tms,25
3626,3626,3637,3648,3659,3670,3681,3712,3723,3734,3745,3756,3767,3778,3790,3801,3812,3823,3834,3845,3856,3867,3878,3890,3912
#SArabic,5 
#SEnglish,5
#SUnicode,53
#Dots,45
364,217,363,229,362,230,361,230,361,231,360,233,359,234,359,235,358,237,358,238,356,239,355,239,354,239,352,239,350,239,348,239,346,238,345,238,343,236,342,235,342,234,342,233,342,232,342,231,343,231,343,230,343,229,343,228,344,227,344,225,346,223,348,221,351,219,353,218,355,217,358,217,359,217,362,219,363,220,363,223,363,225,362,228,360,229,358,230,358,230
#Tms,45
4382,4382,4600,4615,4625,4636,4647,4659,4670,4681,4692,4705,4716,4727,4738,4749,4760,4771,4782,4793,4804,4815,4828,4918,4933,4948,4963,4975,4986,4997,5009,5020,5031,5042,5053,5064,5075,5086,5097,5108,5119,5130,5141,5152,5163
#SArabic,6 
#SEnglish,6
#SUnicode,54
#Dots,29
298,221,313,223,314,223,315,223,316,223,316,224,317,224,317,225,317,226,317,227,317,228,317,229,317,230,317,231,317,232,317,234,317,236,317,237,317,239,317,241,317,244,318,245,318,247,318,248,318,249,318,250,319,250,319,249,319,249
#Tms,29
6143,6143,6154,6165,6176,6187,6198,6256,6277,6292,6307,6318,6329,6340,6351,6362,6373,6384,6396,6407,6418,6430,6441,6452,6463,6490,6544,6559,6584
#SArabic,7 
#SEnglish,7
#SUnicode,55
#Dots,29
281,224,279,242,279,244,279,246,279,247,279,249,279,250,278,250,278,251,277,250,276,250,275,249,273,247,273,246,270,243,269,240,267,238,266,236,265,235,265,233,264,232,264,231,264,230,263,230,264,230,265,230,267,231,270,232,270,232
#Tms,29
7226,7226,7237,7249,7260,7271,7285,7312,7323,7427,7438,7449,7460,7471,7482,7493,7505,7515,7526,7537,7548,7559,7573,7585,7640,7651,7662,7674,7697
#SArabic,8 
#SEnglish,8
#SUnicode,56
#Dots,22
249,247,238,231,236,228,235,227,235,226,234,225,234,226,234,227,234,228,233,230,233,233,232,235,232,237,232,239,232,242,232,244,231,247,231,248,231,249,231,250,231,249,231,249
#Tms,22
8357,8357,8368,8379,8391,8402,8485,8501,8512,8523,8535,8545,8557,8568,8579,8591,8602,8613,8624,8635,8750,8772
#SArabic,9
#SEnglish,9
#SUnicode,57
#Dots,28
204,233,195,229,198,227,202,225,203,224,206,224,207,223,208,223,209,224,209,225,209,226,210,229,210,231,211,234,211,236,211,240,212,242,213,246,213,248,214,250,214,252,214,253,215,254,215,255,215,254,215,253,215,252,215,252
#Tms,28
9381,9381,9392,9403,9414,9426,9438,9449,9461,9472,9483,9495,9507,9518,9529,9541,9552,9563,9574,9585,9596,9608,9619,9634,9721,9732,9744,9766
