# Supplementary material for: Algorithm based on normal coordinate vectors with 16 segments for the data fusion from hand-written Arabic text implemented with MATLAB
Source: PeerJ Comput Sci. 2021 Sep 9;7:e705. doi: 10.7717/peerj-cs.705 (PMC8444069; doi:10.7717/peerj-cs.705)
Supplement: Supplemental Information 1 [file peerj-cs-07-705-s001.zip › ProjectAndDataset/DAD Dataset 159 Final/DAD - Numbers/testing/Writer-098,Nums(9).txt]

#WriterName,Writer-098
#SArabic,0 
#SEnglish,0
#SUnicode,48
#Dots,3
485,246,484,248,484,248
#Tms,3
0,0,11
#SArabic,1 
#SEnglish,1
#SUnicode,49
#Dots,15
463,236,464,236,463,237,462,243,461,245,461,247,461,248,460,250,460,251,460,252,460,251,460,250,460,249,459,249,459,249
#Tms,15
724,724,735,747,758,770,781,793,806,836,887,908,917,919,932
#SArabic,2 
#SEnglish,2
#SUnicode,50
#Dots,18
441,227,442,227,445,226,441,224,430,226,428,236,430,238,432,241,433,243,435,244,437,246,438,246,439,247,440,247,441,247,441,246,440,246,440,246
#Tms,18
1525,1525,1536,1548,1559,1571,1582,1594,1605,1617,1628,1639,1651,1662,1673,1713,1718,1731
#SArabic,3 
#SEnglish,3
#SUnicode,51
#Dots,52
410,227,410,226,409,222,409,226,408,233,407,235,405,235,404,236,402,236,400,235,398,234,398,233,397,232,396,232,396,233,395,233,395,234,394,234,392,233,391,233,390,232,389,231,388,230,388,228,388,227,387,226,387,225,388,225,388,226,389,227,389,228,390,229,390,230,390,231,391,232,391,233,391,234,392,235,392,237,392,238,393,239,393,240,393,241,393,242,393,243,394,244,394,245,394,246,394,247,393,247,392,246,392,246
#Tms,52
2358,2358,2369,2381,2392,2404,2416,2427,2439,2451,2462,2474,2486,2507,2537,2548,2560,2571,2583,2594,2606,2618,2629,2641,2642,2651,2657,2706,2711,2717,2720,2727,2732,2736,2741,2747,2750,2757,2768,2771,2777,2780,2787,2792,2796,2807,2817,2826,2837,2891,2903,2919
#SArabic,4 
#SEnglish,4
#SUnicode,52
#Dots,22
374,225,374,224,368,237,372,239,375,239,377,240,376,241,375,242,373,243,371,245,370,246,370,247,370,248,370,249,372,250,373,250,376,250,380,250,382,250,384,250,385,249,385,249
#Tms,22
3483,3483,3494,3506,3518,3529,3572,3583,3595,3607,3618,3629,3641,3652,3664,3675,3686,3698,3709,3720,3732,3755
#SArabic,5 
#SEnglish,5
#SUnicode,53
#Dots,22
342,235,341,234,338,233,331,240,331,242,341,245,343,245,345,244,347,243,348,241,348,240,348,236,347,235,346,233,345,233,344,232,342,232,341,232,339,233,338,234,337,235,337,235
#Tms,22
4398,4398,4409,4420,4431,4443,4454,4466,4477,4489,4500,4511,4522,4534,4545,4556,4568,4579,4590,4601,4613,4635
#SArabic,6 
#SEnglish,6
#SUnicode,54
#Dots,21
293,228,292,228,308,229,309,229,309,230,309,231,309,232,309,233,309,234,309,235,309,236,309,238,309,240,309,241,309,243,309,245,309,246,309,247,310,248,311,248,311,248
#Tms,21
5170,5170,5181,5193,5237,5261,5282,5297,5308,5319,5330,5342,5353,5364,5375,5387,5398,5411,5492,5507,5530
#SArabic,7 
#SEnglish,7
#SUnicode,55
#Dots,25
269,223,269,222,267,239,267,243,267,245,267,246,267,248,266,248,265,248,264,247,263,246,262,244,261,242,259,239,258,237,257,234,255,231,254,229,254,228,253,226,253,227,254,228,255,229,255,230,255,230
#Tms,25
6168,6168,6179,6190,6200,6212,6223,6234,6326,6337,6348,6360,6371,6382,6393,6404,6416,6427,6438,6449,6524,6536,6547,6559,6580
#SArabic,8 
#SEnglish,8
#SUnicode,56
#Dots,23
234,249,227,234,225,230,224,229,223,228,223,226,223,227,222,228,222,229,222,231,221,234,220,236,220,238,220,240,219,242,219,245,218,246,218,247,218,248,217,248,217,249,218,249,218,249
#Tms,23
7123,7123,7134,7145,7157,7168,7293,7307,7318,7329,7340,7351,7362,7374,7384,7396,7407,7418,7429,7441,7452,7529,7551
#SArabic,9
#SEnglish,9
#SUnicode,57
#Dots,34
190,234,176,237,174,236,174,235,174,234,175,233,176,231,178,229,181,227,183,225,186,224,189,224,190,223,191,223,192,224,193,224,194,226,194,227,195,229,195,231,195,235,195,238,195,240,195,242,195,244,195,247,195,249,196,249,196,250,196,251,196,250,197,250,198,249,198,249
#Tms,34
8187,8187,8198,8210,8222,8233,8244,8256,8267,8278,8289,8300,8311,8322,8333,8344,8356,8367,8378,8389,8400,8411,8422,8433,8444,8456,8467,8478,8489,8501,8597,8608,8619,8642
