# Supplementary material for: Algorithm based on normal coordinate vectors with 16 segments for the data fusion from hand-written Arabic text implemented with MATLAB
Source: PeerJ Comput Sci. 2021 Sep 9;7:e705. doi: 10.7717/peerj-cs.705 (PMC8444069; doi:10.7717/peerj-cs.705)
Supplement: Supplemental Information 1 [file peerj-cs-07-705-s001.zip › ProjectAndDataset/DAD Dataset 159 Final/DAD - Numbers/testing/Writer-100,Nums(3).txt]

#WriterName,Writer-100
#SArabic,0 
#SEnglish,0
#SUnicode,48
#Dots,2
732,246,732,246
#Tms,2
0,23
#SArabic,1 
#SEnglish,1
#SUnicode,49
#Dots,39
694,209,696,217,696,220,697,224,697,227,698,229,698,231,698,234,698,235,697,237,697,239,697,241,697,243,696,243,696,245,696,246,696,247,695,249,695,250,695,251,695,252,695,253,694,254,694,255,694,256,694,257,694,258,694,259,693,259,693,260,693,261,693,262,693,263,693,264,693,265,693,264,692,264,692,263,692,263
#Tms,39
1458,1458,1479,1500,1521,1535,1546,1555,1564,1574,1582,1592,1599,1607,1615,1620,1629,1639,1645,1653,1659,1666,1668,1680,1689,1696,1705,1713,1719,1726,1735,1743,1756,1770,1782,1843,1849,1856,1881
#SArabic,2 
#SEnglish,2
#SUnicode,50
#Dots,57
655,214,648,210,646,210,644,211,642,211,641,212,639,213,637,214,636,214,634,215,633,216,632,217,631,218,630,219,630,220,629,221,629,222,629,224,629,225,629,228,629,229,630,231,630,232,631,235,631,236,632,238,633,241,634,242,635,244,635,246,636,247,636,248,636,249,637,250,637,251,637,253,638,254,638,255,638,256,638,257,639,257,639,258,639,259,639,260,639,261,639,262,640,262,640,263,640,264,640,265,640,266,640,267,640,268,640,269,639,269,639,268,639,268
#Tms,57
3119,3119,3129,3138,3147,3155,3163,3172,3179,3187,3195,3203,3211,3219,3227,3234,3243,3251,3259,3267,3274,3281,3290,3297,3305,3313,3321,3329,3337,3339,3346,3351,3355,3360,3366,3369,3376,3384,3385,3390,3393,3399,3406,3408,3415,3421,3424,3430,3437,3446,3454,3467,3476,3484,3557,3579,3600
#SArabic,3 
#SEnglish,3
#SUnicode,51
#Dots,80
588,211,587,219,584,221,578,222,575,222,572,221,570,221,569,221,568,220,568,221,566,222,564,224,561,224,559,225,556,225,552,224,549,224,545,222,543,222,540,220,538,220,535,218,534,217,531,216,530,215,528,214,527,213,525,212,524,211,523,211,522,210,522,211,524,212,527,216,530,220,533,223,536,226,538,228,540,231,542,234,543,235,545,237,545,239,547,241,548,242,549,244,550,245,551,246,552,247,552,248,553,249,554,250,555,252,556,253,556,254,557,254,558,255,558,256,559,257,560,258,560,259,561,259,561,260,562,261,562,262,563,263,563,264,564,264,564,265,564,266,565,266,565,267,565,268,565,267,564,267,563,267,563,266,561,266,560,266,560,266
#Tms,80
4626,4626,4650,4674,4691,4705,4715,4725,4733,4816,4838,4859,4873,4887,4895,4904,4912,4920,4928,4936,4943,4951,4959,4967,4975,4983,4991,4999,5007,5015,5023,5085,5106,5127,5149,5165,5177,5189,5197,5205,5213,5221,5228,5236,5239,5244,5250,5253,5262,5265,5269,5274,5280,5283,5289,5295,5299,5304,5310,5313,5319,5325,5329,5334,5343,5349,5359,5364,5368,5379,5389,5394,5433,5470,5480,5485,5489,5494,5500,5522
#SArabic,4 
#SEnglish,4
#SUnicode,52
#Dots,73
484,216,470,217,462,220,458,222,455,225,455,226,456,228,457,229,460,231,461,232,463,233,464,233,466,234,467,235,469,235,471,236,472,237,473,237,474,238,474,239,474,240,473,240,472,241,471,241,470,242,469,243,467,244,466,244,464,246,463,247,462,248,460,250,459,250,458,253,457,254,457,255,457,256,456,258,456,259,456,260,456,261,457,262,457,263,458,264,459,265,460,266,461,266,462,267,464,267,465,268,467,268,468,268,470,268,471,268,474,268,476,268,479,268,481,269,483,269,485,269,486,269,487,269,489,269,490,269,491,269,492,269,493,269,494,269,495,269,496,269,496,268,496,267,496,267
#Tms,73
6591,6591,6616,6640,6664,6687,6699,6711,6722,6730,6738,6746,6754,6761,6770,6778,6786,6794,6802,6816,6834,6843,6851,6858,6866,6875,6883,6891,6899,6907,6915,6923,6931,6940,6952,6960,6967,6975,6984,6991,6999,7008,7016,7024,7035,7044,7053,7061,7069,7076,7084,7092,7099,7107,7115,7123,7131,7139,7146,7154,7158,7164,7167,7173,7182,7188,7194,7203,7212,7264,7288,7300,7323
#SArabic,5 
#SEnglish,5
#SUnicode,53
#Dots,82
399,221,387,217,386,217,383,218,380,219,378,220,375,222,373,224,371,226,369,228,367,230,366,232,365,234,364,237,364,239,363,241,363,243,363,244,363,245,363,246,363,248,364,249,364,250,365,252,366,253,367,254,368,255,369,255,370,256,372,257,373,257,375,258,376,258,378,259,379,259,381,260,382,260,384,260,385,260,388,260,389,260,391,260,392,260,394,260,394,259,396,258,398,257,399,257,400,255,401,253,402,252,403,250,404,247,404,245,405,241,405,237,405,235,406,232,406,231,407,229,407,228,407,227,406,226,406,224,405,223,404,222,403,221,402,220,401,219,399,218,398,218,397,217,396,217,395,217,394,217,393,216,392,216,391,216,390,216,388,216,387,216,387,216
#Tms,82
7984,7984,7993,8003,8012,8022,8031,8040,8049,8059,8069,8078,8087,8096,8106,8115,8124,8131,8140,8147,8156,8163,8172,8180,8188,8195,8203,8211,8219,8226,8234,8242,8250,8258,8265,8273,8281,8289,8296,8304,8311,8320,8327,8335,8343,8351,8358,8366,8375,8382,8390,8398,8407,8414,8422,8430,8438,8446,8454,8462,8470,8477,8485,8492,8499,8508,8515,8524,8531,8539,8546,8547,8550,8556,8559,8565,8571,8575,8586,8589,8595,8604
#SArabic,6 
#SEnglish,6
#SUnicode,54
#Dots,40
281,214,299,216,308,215,316,213,319,212,320,211,321,211,320,211,320,214,319,217,318,220,317,224,316,226,316,229,315,230,315,231,314,234,313,237,313,240,313,242,312,243,312,248,311,249,311,252,311,254,310,257,310,258,309,261,309,262,309,264,308,264,308,266,308,267,308,268,308,269,308,270,308,271,307,271,306,271,306,271
#Tms,40
9508,9508,9532,9557,9579,9600,9625,9700,9721,9743,9758,9770,9781,9789,9796,9805,9812,9821,9828,9836,9843,9852,9860,9868,9875,9883,9891,9898,9907,9914,9923,9930,9938,9946,9955,9964,9973,10072,10089,10113
#SArabic,7 
#SEnglish,7
#SUnicode,55
#Dots,50
252,216,247,233,246,237,244,241,242,244,240,248,239,252,238,253,237,256,235,259,234,262,233,263,232,266,231,267,230,269,230,270,229,270,228,270,227,269,226,268,226,267,225,265,224,264,222,262,221,260,219,257,218,255,215,251,214,250,212,246,209,242,208,241,206,237,205,235,203,231,201,229,199,225,197,221,195,218,194,217,193,214,192,213,191,213,191,212,191,211,190,211,190,212,190,213,190,214,190,214
#Tms,50
10765,10765,10775,10785,10794,10804,10813,10822,10831,10841,10849,10857,10865,10874,10881,10893,10908,10953,10962,10971,10979,10987,10995,11003,11011,11018,11026,11034,11041,11048,11057,11065,11074,11081,11090,11097,11106,11113,11122,11129,11137,11145,11153,11161,11169,11176,11211,11220,11228,11244
#SArabic,8 
#SEnglish,8
#SUnicode,56
#Dots,44
161,267,153,248,148,239,145,233,144,229,142,226,141,224,140,221,139,220,137,217,136,215,135,214,134,214,134,213,134,214,134,215,133,217,132,218,132,221,131,224,130,226,129,230,129,232,127,236,127,238,125,243,124,245,123,249,123,251,121,255,121,256,120,259,119,261,118,264,118,266,118,267,117,268,117,269,117,270,117,271,117,270,116,270,116,269,116,269
#Tms,44
12162,12162,12185,12197,12208,12218,12227,12237,12245,12255,12264,12274,12283,12292,12333,12345,12355,12362,12371,12378,12386,12394,12402,12410,12418,12425,12433,12441,12448,12456,12463,12472,12479,12488,12495,12504,12511,12519,12527,12549,12568,12576,12584,12599
#SArabic,9
#SEnglish,9
#SUnicode,57
#Dots,100
65,201,55,198,48,200,44,203,43,207,41,211,40,214,39,219,39,222,39,225,39,227,40,228,41,232,42,234,42,235,44,237,45,238,47,239,49,239,50,240,52,240,54,240,55,240,57,240,58,239,60,239,61,238,63,237,65,237,66,236,67,235,68,234,70,233,70,232,71,230,72,228,72,225,72,224,73,221,73,220,73,218,73,216,73,215,73,213,73,212,73,211,73,210,72,208,72,207,72,206,72,205,72,204,72,203,72,202,72,203,73,203,73,204,73,206,73,208,73,209,74,211,74,212,74,214,74,215,74,217,74,219,74,222,74,225,73,227,73,230,73,232,72,236,72,239,72,241,71,245,71,247,71,250,70,254,70,258,70,259,70,263,70,264,70,267,70,269,70,272,71,273,71,276,71,277,71,280,71,281,71,283,71,284,71,285,71,286,71,287,72,288,72,289,72,288,72,287,72,287
#Tms,100
13369,13369,13395,13416,13430,13444,13458,13471,13480,13490,13499,13509,13518,13527,13536,13546,13555,13564,13573,13581,13589,13597,13605,13613,13621,13629,13637,13645,13653,13660,13669,13676,13684,13692,13700,13708,13716,13723,13731,13739,13747,13755,13763,13771,13778,13786,13794,13802,13812,13820,13828,13836,13845,13866,13911,13920,13928,13937,13945,13953,13960,13968,13976,13985,13993,14001,14008,14017,14024,14032,14039,14047,14055,14063,14071,14079,14087,14095,14103,14111,14118,14126,14134,14142,14150,14157,14165,14172,14180,14189,14196,14204,14212,14220,14228,14235,14251,14323,14345,14380
