# Supplementary material for: Algorithm based on normal coordinate vectors with 16 segments for the data fusion from hand-written Arabic text implemented with MATLAB
Source: PeerJ Comput Sci. 2021 Sep 9;7:e705. doi: 10.7717/peerj-cs.705 (PMC8444069; doi:10.7717/peerj-cs.705)
Supplement: Supplemental Information 1 [file peerj-cs-07-705-s001.zip › ProjectAndDataset/DAD Dataset 159 Final/DAD - Numbers/testing/Writer-100,Nums(7).txt]

#WriterName,Writer-100
#SArabic,0 
#SEnglish,0
#SUnicode,48
#Dots,2
741,242,741,242
#Tms,2
0,9
#SArabic,1 
#SEnglish,1
#SUnicode,49
#Dots,27
696,208,694,211,694,217,695,225,695,233,695,240,695,245,696,250,696,253,696,256,696,257,696,258,696,259,696,260,696,261,696,262,696,263,696,264,696,265,696,266,697,266,697,267,697,268,697,269,696,269,696,268,696,268
#Tms,27
810,810,834,860,884,908,931,953,970,983,995,997,1004,1017,1018,1028,1034,1039,1048,1055,1058,1064,1073,1082,1148,1170,1185
#SArabic,2 
#SEnglish,2
#SUnicode,50
#Dots,38
648,209,629,208,624,211,620,215,619,217,618,220,618,224,618,227,618,228,619,231,619,233,621,237,622,238,623,241,624,242,625,245,626,246,627,249,628,252,629,253,629,254,629,255,630,256,630,258,630,259,630,260,631,261,631,262,632,263,632,264,632,265,632,266,632,267,633,268,633,269,633,270,633,269,633,269
#Tms,38
1982,1983,2007,2025,2039,2052,2064,2075,2083,2091,2099,2108,2115,2122,2130,2137,2146,2153,2162,2169,2170,2177,2182,2185,2192,2197,2201,2213,2215,2222,2228,2231,2242,2245,2257,2272,2344,2365
#SArabic,3 
#SEnglish,3
#SUnicode,51
#Dots,85
564,208,562,217,561,217,558,218,554,218,552,217,550,217,548,216,546,216,545,215,544,215,543,216,543,217,542,217,541,217,540,218,538,218,535,219,532,219,530,219,527,219,524,218,520,218,518,217,513,217,510,216,505,215,501,214,499,214,496,213,495,213,494,213,492,213,491,213,490,213,489,213,488,213,489,214,490,215,490,216,491,216,492,217,493,218,494,219,495,220,497,221,500,223,501,224,503,226,505,227,507,228,509,230,511,231,513,232,515,234,518,235,520,237,522,238,525,240,527,241,529,243,532,244,534,246,535,247,537,248,539,249,541,251,542,252,544,253,545,254,546,255,547,256,548,256,549,257,550,258,551,258,551,259,552,260,553,260,553,261,553,262,554,262,554,261,553,261,553,261
#Tms,85
3206,3206,3216,3226,3236,3246,3257,3266,3277,3287,3301,3347,3356,3363,3371,3379,3387,3396,3403,3412,3420,3428,3436,3444,3451,3459,3467,3475,3483,3492,3493,3501,3510,3515,3520,3523,3540,3584,3592,3599,3605,3608,3614,3621,3622,3630,3638,3644,3651,3652,3660,3665,3668,3674,3681,3683,3690,3695,3698,3704,3711,3713,3720,3725,3728,3734,3741,3743,3750,3752,3762,3763,3766,3772,3780,3782,3788,3794,3803,3810,3827,3833,3908,3918,3927
#SArabic,4 
#SEnglish,4
#SUnicode,52
#Dots,69
446,218,430,226,427,227,425,228,423,229,422,231,421,232,421,233,422,234,424,235,427,236,429,237,435,239,439,240,440,241,444,242,446,243,448,244,449,244,450,245,450,246,449,246,448,247,447,248,445,249,443,250,443,251,441,252,441,253,440,254,440,256,440,257,440,258,440,259,441,260,441,261,442,262,443,263,444,264,445,265,446,266,447,266,450,267,451,267,452,267,456,267,457,267,459,267,460,267,462,268,464,268,466,268,468,268,469,268,471,268,473,268,474,267,476,267,478,267,479,267,480,267,482,267,483,267,484,267,485,267,486,267,486,266,484,265,484,265
#Tms,69
4773,4773,4783,4793,4802,4811,4821,4830,4840,4849,4858,4867,4877,4886,4895,4904,4914,4923,4932,4941,4948,4956,4964,4973,4981,4989,4996,5004,5012,5020,5028,5036,5043,5051,5059,5067,5075,5082,5091,5098,5106,5114,5122,5125,5132,5141,5146,5149,5155,5162,5164,5170,5177,5180,5186,5188,5195,5200,5204,5210,5216,5219,5225,5231,5240,5246,5285,5308,5329
#SArabic,5 
#SEnglish,5
#SUnicode,53
#Dots,62
366,230,354,229,351,231,348,233,346,235,344,238,343,241,343,242,342,245,342,248,342,250,343,253,344,255,345,257,346,259,348,260,350,261,351,262,354,263,355,263,358,264,361,265,362,265,365,265,368,265,370,265,373,264,376,264,377,263,380,262,381,262,383,260,384,260,387,258,389,255,390,254,392,251,392,250,393,248,393,246,393,244,392,243,391,241,389,238,387,237,385,235,383,234,381,232,380,231,379,230,377,229,375,227,373,227,370,226,366,225,364,225,362,225,360,225,357,225,355,225,354,225,354,225
#Tms,62
6088,6088,6098,6108,6117,6126,6135,6144,6153,6163,6172,6181,6191,6200,6209,6218,6227,6234,6242,6249,6258,6265,6274,6281,6290,6297,6306,6313,6321,6329,6336,6345,6352,6361,6368,6376,6384,6392,6400,6408,6415,6423,6431,6439,6446,6454,6461,6469,6478,6486,6494,6502,6511,6519,6527,6532,6538,6541,6547,6553,6554,6564
#SArabic,6 
#SEnglish,6
#SUnicode,54
#Dots,35
252,211,276,210,285,207,288,205,289,202,290,201,290,202,291,206,292,210,292,214,293,218,294,223,295,227,295,230,296,235,297,239,298,242,299,246,300,248,301,252,302,255,302,258,302,259,302,261,303,263,303,265,303,266,303,267,303,268,303,269,303,268,303,267,302,266,302,265,302,265
#Tms,35
7481,7481,7505,7523,7541,7558,7613,7631,7648,7659,7668,7677,7686,7695,7703,7712,7719,7728,7735,7743,7751,7760,7767,7775,7782,7791,7798,7807,7814,7826,7849,7858,7866,7875,7890
#SArabic,7 
#SEnglish,7
#SUnicode,55
#Dots,41
232,224,230,250,226,259,224,263,221,267,219,269,218,271,216,272,215,272,214,273,213,273,213,272,212,271,211,270,210,268,209,267,206,264,205,262,202,258,201,255,198,251,195,246,193,242,192,240,190,236,188,233,187,231,186,229,184,226,184,225,183,223,182,223,182,221,181,221,181,220,180,220,180,219,179,219,178,219,177,219,177,219
#Tms,41
8374,8374,8399,8414,8429,8439,8447,8457,8466,8474,8486,8495,8503,8511,8518,8526,8534,8542,8550,8558,8566,8574,8582,8590,8598,8606,8613,8622,8630,8637,8646,8653,8661,8668,8677,8686,8695,8704,8719,8731,8747
#SArabic,8 
#SEnglish,8
#SUnicode,56
#Dots,43
161,270,152,251,149,245,146,239,144,235,141,231,138,227,137,225,135,222,134,219,134,218,133,217,133,216,132,216,132,217,131,218,130,220,129,221,128,222,127,225,127,226,125,229,125,231,124,234,123,236,123,241,122,243,122,248,121,252,120,255,119,259,119,261,118,265,117,268,116,271,116,272,116,273,116,275,115,276,114,276,114,275,113,274,113,274
#Tms,43
9468,9468,9478,9488,9497,9507,9516,9526,9535,9545,9553,9563,9574,9596,9626,9641,9650,9659,9667,9675,9682,9690,9698,9706,9713,9722,9729,9738,9746,9753,9762,9769,9777,9785,9794,9801,9809,9817,9825,9853,9861,9869,9884
#SArabic,9
#SEnglish,9
#SUnicode,57
#Dots,105
66,211,67,201,66,201,65,200,63,200,61,200,60,200,58,201,56,202,55,202,53,204,52,206,51,207,50,209,49,211,48,214,47,217,47,218,47,221,47,223,47,226,47,227,47,229,48,230,49,232,50,234,51,234,52,235,53,236,56,236,57,236,59,236,60,236,61,236,62,236,64,235,65,234,66,234,67,233,68,231,69,230,70,228,71,227,72,225,72,222,72,221,72,218,72,217,72,214,72,213,71,210,71,208,71,207,71,205,70,204,70,202,70,201,70,200,70,199,70,198,70,197,71,197,71,198,71,199,72,199,72,201,73,202,74,204,75,207,75,209,75,213,76,214,76,218,76,220,76,224,76,228,75,231,75,235,75,238,74,242,74,247,74,249,74,254,74,258,74,260,73,264,73,266,73,270,73,273,73,274,73,277,73,279,74,280,74,281,74,282,74,283,74,284,75,285,75,286,75,287,76,288,75,287,75,286,74,286,74,286
#Tms,105
10331,10331,10342,10351,10361,10370,10379,10389,10397,10405,10413,10421,10428,10436,10444,10452,10460,10468,10476,10484,10492,10499,10507,10515,10523,10530,10538,10546,10553,10561,10568,10577,10584,10592,10599,10608,10615,10624,10632,10640,10647,10655,10663,10672,10679,10688,10695,10702,10710,10717,10726,10733,10742,10749,10757,10765,10774,10783,10792,10804,10828,10880,10889,10897,10906,10914,10922,10930,10938,10946,10954,10962,10970,10978,10985,10993,11001,11009,11016,11025,11033,11041,11049,11057,11064,11073,11080,11089,11097,11105,11113,11116,11122,11125,11132,11141,11142,11146,11155,11167,11185,11223,11237,11243,11266
