# Supplementary material for: Algorithm based on normal coordinate vectors with 16 segments for the data fusion from hand-written Arabic text implemented with MATLAB
Source: PeerJ Comput Sci. 2021 Sep 9;7:e705. doi: 10.7717/peerj-cs.705 (PMC8444069; doi:10.7717/peerj-cs.705)
Supplement: Supplemental Information 1 [file peerj-cs-07-705-s001.zip › ProjectAndDataset/DAD Dataset 159 Final/DAD - Numbers/testing/Writer-101,Nums(2).txt]

#WriterName,Writer-101
#SArabic,0 
#SEnglish,0
#SUnicode,48
#Dots,5
590,215,589,221,589,222,589,221,589,221
#Tms,5
0,0,4,93,111
#SArabic,1 
#SEnglish,1
#SUnicode,49
#Dots,9
552,191,550,216,549,224,549,228,548,231,548,233,548,235,548,234,548,234
#Tms,9
736,737,748,758,769,780,791,950,971
#SArabic,2 
#SEnglish,2
#SUnicode,50
#Dots,19
514,205,492,208,489,211,488,213,487,216,487,219,489,222,490,223,495,226,498,227,503,229,504,229,506,230,507,231,508,232,508,233,507,234,506,235,506,235
#Tms,19
2095,2095,2106,2117,2128,2139,2150,2161,2172,2183,2194,2205,2216,2227,2238,2249,2259,2270,2292
#SArabic,3 
#SEnglish,3
#SUnicode,51
#Dots,60
466,195,458,204,455,205,453,205,451,205,450,205,449,205,448,205,448,204,447,203,447,202,446,202,445,202,443,203,441,203,440,204,438,205,437,205,435,206,434,206,433,206,432,205,431,204,430,204,429,203,428,202,427,202,427,201,426,201,426,200,426,199,427,200,427,201,428,202,428,204,428,205,429,206,429,208,430,209,431,211,431,213,432,215,433,216,433,218,434,220,435,222,435,223,436,225,436,226,437,228,438,229,438,230,438,231,438,232,439,233,438,233,437,233,436,233,435,232,435,232
#Tms,60
3047,3047,3058,3069,3080,3091,3102,3115,3125,3137,3148,3237,3250,3261,3271,3282,3293,3304,3315,3328,3349,3365,3379,3390,3400,3412,3426,3439,3456,3467,3480,3660,3671,3682,3684,3690,3696,3699,3705,3711,3714,3720,3726,3729,3735,3741,3744,3750,3756,3768,3771,3774,3780,3786,3795,3870,3879,3890,3895,3911
#SArabic,4 
#SEnglish,4
#SUnicode,52
#Dots,31
392,200,379,207,379,209,380,210,381,211,384,212,386,213,389,213,390,214,392,214,392,215,392,216,390,217,388,218,387,219,387,220,387,222,388,223,389,224,391,224,392,225,394,225,396,226,397,226,401,227,405,227,408,227,413,227,414,227,414,228,414,228
#Tms,31
4462,4462,4473,4484,4495,4507,4518,4528,4540,4551,4562,4582,4593,4603,4614,4625,4636,4651,4661,4672,4683,4693,4705,4716,4726,4737,4748,4759,4771,4781,4803
#SArabic,5 
#SEnglish,5
#SUnicode,53
#Dots,21
355,204,347,220,349,222,351,223,352,223,355,223,357,222,359,221,362,219,363,219,365,216,365,215,365,213,365,211,364,209,363,208,362,208,360,208,359,208,357,208,357,208
#Tms,21
5468,5468,5480,5491,5502,5512,5523,5534,5545,5556,5567,5578,5589,5600,5611,5622,5633,5644,5657,5668,5690
#SArabic,6 
#SEnglish,6
#SUnicode,54
#Dots,19
292,212,310,208,311,208,312,208,312,209,315,210,317,212,320,214,324,216,325,217,328,219,329,220,330,220,330,221,331,221,331,222,332,222,333,222,333,222
#Tms,19
6211,6211,6222,6300,6311,6322,6333,6344,6355,6366,6377,6388,6399,6410,6421,6471,6482,6496,6522
#SArabic,7 
#SEnglish,7
#SUnicode,55
#Dots,28
281,206,280,205,278,219,276,224,274,226,273,228,272,229,271,230,270,230,270,229,269,228,268,226,267,223,266,220,265,216,263,211,263,210,261,205,261,203,260,201,259,200,259,199,259,200,259,201,260,203,260,205,261,207,261,207
#Tms,28
7436,7436,7446,7458,7468,7479,7490,7501,7602,7613,7624,7635,7646,7657,7667,7678,7689,7701,7712,7723,7734,7745,7812,7823,7834,7845,7856,7877
#SArabic,8 
#SEnglish,8
#SUnicode,56
#Dots,25
219,224,227,208,230,204,231,202,233,199,233,198,234,197,234,196,234,195,235,195,236,196,238,199,239,200,242,204,243,206,245,209,247,211,248,213,249,216,250,217,250,218,250,219,251,219,251,218,251,218
#Tms,25
8455,8455,8466,8477,8488,8501,8512,8522,8539,8550,8650,8662,8672,8684,8694,8705,8716,8727,8738,8750,8761,8771,8783,8892,8919
#SArabic,9
#SEnglish,9
#SUnicode,57
#Dots,29
195,203,195,202,189,211,189,214,190,214,191,214,192,214,195,213,199,210,201,209,205,206,206,204,207,202,208,201,208,202,209,203,209,205,211,207,212,210,214,213,215,215,216,217,217,219,217,220,217,221,217,220,218,220,218,219,218,219
#Tms,29
9967,9967,9979,9989,10000,10013,10023,10034,10046,10056,10067,10078,10089,10100,10200,10211,10222,10233,10244,10255,10266,10277,10288,10300,10314,10467,10478,10489,10511
