# Supplementary material for: Algorithm based on normal coordinate vectors with 16 segments for the data fusion from hand-written Arabic text implemented with MATLAB
Source: PeerJ Comput Sci. 2021 Sep 9;7:e705. doi: 10.7717/peerj-cs.705 (PMC8444069; doi:10.7717/peerj-cs.705)
Supplement: Supplemental Information 1 [file peerj-cs-07-705-s001.zip › ProjectAndDataset/DAD Dataset 159 Final/DAD - Numbers/testing/Writer-103,Nums(1).txt]

#WriterName,Writer-103
#SArabic,0 
#SEnglish,0
#SUnicode,48
#Dots,9
618,232,617,245,617,244,616,243,616,242,616,240,615,239,615,237,615,237
#Tms,9
0,0,43,54,55,58,64,73,90
#SArabic,1 
#SEnglish,1
#SUnicode,49
#Dots,9
575,223,575,224,579,242,582,248,583,250,583,251,584,252,584,253,584,253
#Tms,9
792,792,803,814,825,836,847,898,939
#SArabic,2 
#SEnglish,2
#SUnicode,50
#Dots,14
550,225,525,229,526,233,528,236,531,241,533,243,536,246,538,249,541,252,542,254,544,256,544,258,545,259,545,259
#Tms,14
1487,1487,1499,1510,1521,1530,1539,1548,1558,1569,1580,1591,1602,1681
#SArabic,3 
#SEnglish,3
#SUnicode,51
#Dots,57
500,225,501,229,498,240,492,240,489,239,486,236,485,235,484,233,483,232,483,231,483,232,482,233,481,235,481,237,480,238,479,238,478,238,476,237,474,236,470,233,469,232,466,229,465,227,464,226,464,224,463,223,463,222,462,222,462,221,462,222,463,223,464,224,465,225,466,227,467,229,468,231,469,233,472,238,473,241,473,243,474,246,475,248,475,250,476,252,476,254,476,256,477,257,477,259,477,260,477,261,478,262,478,263,478,262,478,261,478,260,478,259,478,259
#Tms,57
2018,2018,2029,2040,2051,2062,2073,2085,2096,2107,2137,2148,2159,2170,2181,2203,2214,2225,2236,2247,2251,2263,2266,2272,2275,2281,2287,2291,2302,2341,2347,2351,2356,2362,2365,2371,2377,2388,2392,2395,2401,2404,2411,2416,2420,2425,2431,2434,2441,2447,2450,2461,2506,2521,2524,2531,2547
#SArabic,4 
#SEnglish,4
#SUnicode,52
#Dots,25
426,220,427,221,409,226,410,234,424,236,426,236,428,236,427,237,425,239,422,241,419,244,416,247,414,252,414,255,414,257,416,259,419,262,422,262,426,262,431,262,436,261,441,261,442,261,442,260,442,260
#Tms,25
2969,2969,2980,2991,3002,3013,3024,3052,3063,3074,3085,3096,3108,3119,3129,3140,3152,3163,3174,3185,3196,3207,3218,3229,3251
#SArabic,5 
#SEnglish,5
#SUnicode,53
#Dots,19
373,234,368,230,369,226,382,225,390,229,390,232,389,234,387,236,385,238,384,239,382,240,379,240,377,240,375,239,373,237,372,235,372,232,372,229,372,229
#Tms,19
3714,3714,3725,3736,3748,3759,3770,3781,3792,3802,3813,3824,3835,3846,3857,3868,3879,3890,3912
#SArabic,6 
#SEnglish,6
#SUnicode,54
#Dots,23
311,212,309,212,336,210,338,211,338,212,339,213,339,216,340,222,340,224,341,234,341,241,341,244,341,247,341,250,341,254,342,255,342,256,342,255,342,254,342,252,342,250,342,249,342,249
#Tms,23
4355,4355,4366,4377,4420,4431,4442,4453,4464,4475,4486,4497,4507,4518,4529,4540,4551,4582,4594,4605,4616,4627,4650
#SArabic,7 
#SEnglish,7
#SUnicode,55
#Dots,22
289,209,289,211,290,231,290,239,290,241,290,242,290,243,289,243,289,242,287,241,283,237,281,232,277,224,274,217,271,213,270,212,269,210,269,209,268,208,269,208,269,209,269,209
#Tms,22
5549,5549,5561,5572,5583,5594,5605,5701,5712,5723,5734,5745,5756,5767,5778,5789,5799,5810,5821,5906,5917,5939
#SArabic,8 
#SEnglish,8
#SUnicode,56
#Dots,36
244,212,241,233,241,237,241,240,240,244,240,245,240,246,240,245,239,245,239,240,239,234,239,227,240,223,240,221,240,220,240,218,240,215,240,213,240,211,240,208,240,207,239,208,238,209,236,211,233,214,230,218,228,221,224,227,221,231,220,234,218,237,217,238,217,240,216,240,215,240,215,240
#Tms,36
6470,6470,6481,6493,6504,6515,6527,6631,6642,6653,6665,6676,6687,6698,6710,6721,6732,6744,6755,6766,6777,6874,6886,6897,6908,6919,6930,6942,6953,6964,6975,6986,6997,7063,7074,7097
#SArabic,9
#SEnglish,9
#SUnicode,57
#Dots,41
197,225,196,225,172,222,175,215,177,212,180,210,182,208,184,207,186,206,189,204,190,204,190,205,191,205,192,208,193,210,195,215,195,216,195,222,195,226,194,230,194,235,193,241,192,245,192,250,192,253,193,255,193,257,193,258,193,260,193,261,193,262,194,264,194,266,194,267,194,268,194,267,194,265,193,261,193,257,193,255,193,255
#Tms,41
7488,7488,7500,7511,7522,7533,7544,7555,7566,7578,7591,7616,7627,7638,7650,7661,7672,7683,7695,7706,7717,7728,7739,7751,7762,7773,7784,7795,7806,7819,7830,7841,7852,7863,7874,7939,7950,7961,7971,7982,8004
