# Supplementary material for: Algorithm based on normal coordinate vectors with 16 segments for the data fusion from hand-written Arabic text implemented with MATLAB
Source: PeerJ Comput Sci. 2021 Sep 9;7:e705. doi: 10.7717/peerj-cs.705 (PMC8444069; doi:10.7717/peerj-cs.705)
Supplement: Supplemental Information 1 [file peerj-cs-07-705-s001.zip › ProjectAndDataset/DAD Dataset 159 Final/DAD - Numbers/testing/Writer-104,Nums(2).txt]

#WriterName,Writer-104
#SArabic,0 
#SEnglish,0
#SUnicode,48
#Dots,4
638,249,644,259,644,258,644,258
#Tms,4
0,0,29,50
#SArabic,1 
#SEnglish,1
#SUnicode,49
#Dots,8
603,230,609,252,609,253,611,261,612,266,612,267,611,266,611,266
#Tms,8
863,863,873,895,920,939,954,975
#SArabic,2 
#SEnglish,2
#SUnicode,50
#Dots,18
576,234,561,236,560,237,559,239,558,242,558,244,558,247,559,250,561,253,564,255,566,257,569,259,573,261,576,262,578,264,579,264,580,264,580,264
#Tms,18
1613,1613,1623,1632,1641,1651,1660,1670,1679,1687,1696,1705,1714,1723,1732,1741,1748,1764
#SArabic,3 
#SEnglish,3
#SUnicode,51
#Dots,29
539,229,532,232,532,231,531,232,530,232,527,234,524,234,522,233,521,232,520,231,519,231,519,230,518,230,518,231,518,232,518,233,520,236,521,238,523,242,524,243,526,247,528,249,530,252,531,253,531,254,532,255,533,256,533,257,533,257
#Tms,29
2321,2321,2337,2367,2379,2403,2427,2442,2454,2465,2473,2481,2488,2549,2558,2567,2574,2581,2589,2597,2604,2612,2619,2623,2629,2637,2644,2659,2671
#SArabic,4 
#SEnglish,4
#SUnicode,52
#Dots,30
497,227,489,238,489,239,494,239,497,239,498,240,498,241,498,242,497,243,496,245,493,248,491,250,489,251,488,252,487,254,487,255,487,256,487,257,488,258,490,259,492,260,495,261,496,261,499,262,501,262,503,262,505,261,507,260,509,259,509,259
#Tms,30
3415,3415,3439,3459,3474,3486,3495,3505,3514,3522,3531,3540,3549,3557,3565,3572,3580,3587,3595,3602,3610,3618,3625,3633,3640,3647,3655,3663,3670,3685
#SArabic,5 
#SEnglish,5
#SUnicode,53
#Dots,33
453,244,462,235,464,235,466,236,469,238,470,239,472,241,474,242,475,244,475,246,475,248,473,249,471,250,467,251,465,251,461,251,459,251,455,251,453,250,451,249,450,248,449,246,448,245,448,244,448,242,449,241,450,240,451,240,452,240,454,239,457,239,458,239,458,239
#Tms,33
4092,4092,4102,4111,4120,4129,4138,4147,4156,4165,4174,4183,4192,4200,4208,4215,4223,4231,4238,4246,4253,4261,4269,4276,4284,4294,4303,4311,4318,4326,4334,4341,4357
#SArabic,6 
#SEnglish,6
#SUnicode,54
#Dots,21
390,228,411,228,412,228,413,228,414,229,414,230,414,232,414,233,414,236,414,238,415,239,415,242,416,244,417,245,419,247,420,248,421,250,422,251,423,252,424,253,424,253
#Tms,21
4922,4922,4933,4942,4951,4960,4970,4979,4988,4997,5004,5013,5020,5028,5036,5043,5051,5058,5067,5074,5089
#SArabic,7 
#SEnglish,7
#SUnicode,55
#Dots,20
361,229,377,248,380,251,381,252,381,251,383,248,384,243,385,240,386,233,386,231,387,228,387,227,387,224,387,223,387,222,388,222,388,221,388,220,387,221,387,221
#Tms,20
5707,5707,5731,5754,5774,5788,5801,5812,5824,5833,5840,5848,5855,5863,5871,5878,5886,5894,5914,5931
#SArabic,8 
#SEnglish,8
#SUnicode,56
#Dots,20
333,258,335,237,336,233,337,231,337,230,338,230,339,232,341,235,342,236,344,239,347,242,349,245,350,246,353,249,354,250,356,252,357,252,358,254,359,254,359,254
#Tms,20
6553,6553,6576,6600,6614,6655,6668,6679,6690,6700,6708,6715,6723,6731,6738,6746,6753,6761,6775,6791
#SArabic,9
#SEnglish,9
#SUnicode,57
#Dots,42
305,231,290,237,290,239,291,241,291,242,294,243,297,244,301,244,303,244,305,244,306,243,308,242,309,241,309,239,309,238,309,236,309,235,309,233,308,232,307,231,307,230,306,230,306,231,306,232,306,234,306,235,307,238,307,239,308,242,309,245,310,247,311,250,312,253,313,254,313,256,314,258,314,259,315,261,315,262,315,261,315,259,315,259
#Tms,42
7299,7299,7308,7318,7326,7335,7344,7353,7362,7371,7380,7389,7398,7406,7414,7422,7429,7437,7444,7452,7463,7472,7519,7528,7537,7544,7552,7559,7569,7576,7584,7592,7600,7608,7616,7623,7631,7639,7655,7685,7695,7710
