# Supplementary material for: Algorithm based on normal coordinate vectors with 16 segments for the data fusion from hand-written Arabic text implemented with MATLAB
Source: PeerJ Comput Sci. 2021 Sep 9;7:e705. doi: 10.7717/peerj-cs.705 (PMC8444069; doi:10.7717/peerj-cs.705)
Supplement: Supplemental Information 1 [file peerj-cs-07-705-s001.zip › ProjectAndDataset/DAD Dataset 159 Final/DAD - Numbers/testing/Writer-104,Nums(8).txt]

#WriterName,Writer-104
#SArabic,0 
#SEnglish,0
#SUnicode,48
#Dots,5
632,263,637,275,638,275,639,274,639,274
#Tms,5
0,0,13,50,73
#SArabic,1 
#SEnglish,1
#SUnicode,49
#Dots,7
594,242,604,264,607,270,608,273,607,273,605,273,605,273
#Tms,7
613,613,637,649,669,679,699
#SArabic,2 
#SEnglish,2
#SUnicode,50
#Dots,11
575,245,556,245,550,251,551,258,554,263,560,267,564,269,569,271,571,272,572,272,572,272
#Tms,11
1890,1890,1914,1936,1950,1963,1976,1989,2003,2016,2036
#SArabic,3 
#SEnglish,3
#SUnicode,51
#Dots,24
527,243,525,255,522,254,520,252,519,251,519,250,517,251,516,253,513,254,512,254,511,254,509,254,508,254,507,254,507,253,506,253,506,254,506,258,511,264,516,268,519,271,522,273,524,274,524,274
#Tms,24
2451,2451,2476,2492,2509,2524,2540,2556,2569,2577,2586,2594,2604,2612,2621,2629,2668,2689,2710,2723,2734,2744,2752,2766
#SArabic,4 
#SEnglish,4
#SUnicode,52
#Dots,21
477,246,474,259,477,259,480,260,483,261,484,263,479,267,474,271,471,274,471,276,471,277,473,279,476,280,480,281,484,282,487,282,490,282,492,282,493,282,494,280,494,280
#Tms,21
3206,3206,3216,3226,3244,3263,3282,3301,3317,3327,3338,3348,3358,3368,3377,3386,3394,3403,3414,3423,3437
#SArabic,5 
#SEnglish,5
#SUnicode,53
#Dots,26
437,261,445,253,447,254,450,255,452,257,454,259,454,261,454,262,453,264,451,266,448,267,446,268,443,269,442,269,441,269,439,268,438,267,438,265,438,264,438,261,438,260,439,259,440,258,440,257,439,257,439,257
#Tms,26
4000,4000,4010,4019,4028,4037,4046,4055,4064,4073,4082,4091,4100,4109,4118,4127,4136,4145,4155,4164,4173,4180,4188,4196,4211,4229
#SArabic,6 
#SEnglish,6
#SUnicode,54
#Dots,19
385,250,405,251,406,252,406,253,407,255,407,257,407,259,408,261,408,262,409,265,410,266,412,268,414,270,414,271,415,272,417,274,417,275,418,275,418,275
#Tms,19
4777,4777,4788,4797,4806,4815,4823,4830,4838,4846,4854,4862,4869,4876,4883,4891,4899,4907,4922
#SArabic,7 
#SEnglish,7
#SUnicode,55
#Dots,18
354,248,376,269,377,270,377,269,376,262,376,257,376,253,376,250,377,246,378,244,379,243,380,241,381,241,381,240,382,240,382,241,381,241,381,241
#Tms,18
5357,5357,5380,5404,5422,5436,5449,5461,5473,5481,5489,5496,5504,5512,5519,5533,5541,5556
#SArabic,8 
#SEnglish,8
#SUnicode,56
#Dots,20
329,273,331,253,332,250,332,249,332,248,332,247,333,248,334,250,335,251,336,254,339,257,341,260,344,264,346,265,348,268,351,271,352,272,353,273,354,274,354,274
#Tms,20
6472,6472,6482,6491,6500,6509,6531,6542,6551,6560,6569,6578,6586,6593,6601,6609,6617,6625,6632,6647
#SArabic,9
#SEnglish,9
#SUnicode,57
#Dots,42
300,249,284,253,284,255,285,256,286,259,287,259,290,261,293,262,294,262,297,262,298,261,300,260,300,259,301,258,302,257,302,255,303,254,303,253,303,252,303,251,303,250,302,248,302,247,302,246,301,246,301,247,301,248,301,249,302,252,302,253,303,257,304,258,306,262,308,267,309,269,310,273,311,274,312,277,312,278,313,280,314,280,314,280
#Tms,42
7039,7040,7049,7058,7066,7073,7082,7089,7096,7104,7112,7120,7127,7135,7142,7150,7158,7166,7173,7180,7188,7196,7204,7213,7251,7260,7268,7275,7283,7290,7297,7305,7313,7321,7328,7336,7344,7352,7359,7367,7377,7392
