# Supplementary material for: Algorithm based on normal coordinate vectors with 16 segments for the data fusion from hand-written Arabic text implemented with MATLAB
Source: PeerJ Comput Sci. 2021 Sep 9;7:e705. doi: 10.7717/peerj-cs.705 (PMC8444069; doi:10.7717/peerj-cs.705)
Supplement: Supplemental Information 1 [file peerj-cs-07-705-s001.zip › ProjectAndDataset/DAD Dataset 159 Final/DAD - Numbers/testing/Writer-104,Nums(9).txt]

#WriterName,Writer-104
#SArabic,0 
#SEnglish,0
#SUnicode,48
#Dots,8
650,281,658,294,659,294,662,295,662,296,663,296,664,296,664,296
#Tms,8
0,0,5,28,29,36,42,82
#SArabic,1 
#SEnglish,1
#SUnicode,49
#Dots,12
598,250,605,276,606,280,606,282,607,285,608,288,608,290,609,291,609,292,610,293,611,293,611,293
#Tms,12
512,512,522,531,540,549,558,563,565,572,582,597
#SArabic,2 
#SEnglish,2
#SUnicode,50
#Dots,13
569,258,547,264,546,267,546,270,546,272,549,276,554,282,556,284,561,287,563,288,566,289,570,289,570,289
#Tms,13
1156,1156,1165,1174,1183,1192,1201,1210,1219,1228,1237,1247,1255
#SArabic,3 
#SEnglish,3
#SUnicode,51
#Dots,33
527,255,520,261,519,260,517,261,515,262,513,263,512,264,511,264,510,263,508,263,508,262,507,262,506,262,505,262,505,263,505,264,505,266,505,267,506,268,507,270,508,272,509,273,511,275,512,277,514,278,515,280,517,281,518,282,520,283,521,283,522,283,523,283,523,283
#Tms,33
1801,1801,1826,1847,1864,1877,1887,1896,1905,1914,1922,1930,1944,1964,1973,1980,1988,1996,1999,2004,2012,2014,2018,2024,2027,2034,2038,2042,2047,2055,2057,2065,2090
#SArabic,4 
#SEnglish,4
#SUnicode,52
#Dots,19
469,258,466,269,472,271,473,273,469,278,465,282,464,285,466,288,469,290,471,292,473,293,474,294,475,294,476,295,477,295,478,295,481,294,483,293,483,293
#Tms,19
2513,2513,2537,2561,2585,2609,2633,2655,2669,2682,2691,2700,2708,2715,2722,2730,2737,2745,2761
#SArabic,5 
#SEnglish,5
#SUnicode,53
#Dots,22
433,276,435,265,437,264,443,264,447,266,450,270,451,274,450,277,447,279,440,281,436,281,433,281,429,280,428,279,427,277,427,275,428,274,429,272,429,271,430,270,430,269,430,269
#Tms,22
3332,3332,3344,3368,3383,3396,3409,3422,3435,3449,3461,3474,3487,3501,3512,3523,3531,3538,3546,3554,3564,3579
#SArabic,6 
#SEnglish,6
#SUnicode,54
#Dots,29
369,264,383,262,387,263,390,265,391,266,392,267,393,268,394,268,394,269,395,270,395,271,396,273,396,275,397,276,397,277,397,278,398,279,399,281,399,282,400,284,401,285,402,287,403,289,404,291,404,292,404,293,405,293,404,293,404,293
#Tms,29
3988,3988,4012,4035,4048,4061,4074,4091,4105,4118,4131,4144,4154,4162,4170,4177,4184,4192,4199,4207,4215,4222,4230,4238,4246,4254,4261,4270,4285
#SArabic,7 
#SEnglish,7
#SUnicode,55
#Dots,26
332,262,346,282,347,284,348,284,349,283,349,282,350,280,351,279,352,276,352,274,353,269,353,267,354,262,355,260,356,257,357,254,358,253,359,252,359,251,360,250,361,250,362,250,363,250,363,251,362,253,362,253
#Tms,26
4765,4765,4774,4784,4801,4810,4818,4826,4834,4841,4849,4857,4865,4872,4880,4887,4895,4902,4910,4917,4924,4932,4943,4951,4959,4974
#SArabic,8 
#SEnglish,8
#SUnicode,56
#Dots,22
299,282,303,262,304,260,304,258,305,256,305,255,305,254,306,255,307,256,309,259,311,261,314,265,315,266,318,270,320,272,324,276,325,277,328,280,329,281,331,283,331,284,331,284
#Tms,22
5346,5346,5356,5365,5374,5382,5391,5420,5430,5438,5445,5454,5461,5469,5476,5484,5491,5499,5507,5514,5524,5540
#SArabic,9
#SEnglish,9
#SUnicode,57
#Dots,27
284,253,266,260,273,263,278,265,280,264,282,262,282,261,282,260,282,257,282,256,281,254,281,253,280,252,280,251,279,250,279,251,280,256,282,264,285,271,286,276,287,278,287,281,288,282,289,284,289,285,290,285,290,285
#Tms,27
5849,5850,5873,5895,5909,5921,5929,5937,5944,5952,5960,5968,5975,5983,5995,6047,6068,6090,6108,6118,6128,6137,6145,6152,6159,6168,6183
