# Supplementary material for: Algorithm based on normal coordinate vectors with 16 segments for the data fusion from hand-written Arabic text implemented with MATLAB
Source: PeerJ Comput Sci. 2021 Sep 9;7:e705. doi: 10.7717/peerj-cs.705 (PMC8444069; doi:10.7717/peerj-cs.705)
Supplement: Supplemental Information 1 [file peerj-cs-07-705-s001.zip › ProjectAndDataset/DAD Dataset 159 Final/DAD - Numbers/testing/Writer-106,Nums(3).txt]

#WriterName,Writer-106
#SArabic,0 
#SEnglish,0
#SUnicode,48
#Dots,2
617,227,617,227
#Tms,2
0,10
#SArabic,1 
#SEnglish,1
#SUnicode,49
#Dots,11
540,192,553,214,555,218,556,221,557,222,558,225,558,226,558,227,559,227,559,228,559,228
#Tms,11
609,609,619,629,638,647,658,666,668,673,685
#SArabic,2 
#SEnglish,2
#SUnicode,50
#Dots,10
515,197,506,197,508,203,513,210,515,214,517,217,518,219,518,220,517,221,517,221
#Tms,10
1735,1736,1760,1783,1799,1813,1822,1832,1841,1859
#SArabic,3 
#SEnglish,3
#SUnicode,51
#Dots,43
488,197,487,199,486,201,485,201,484,201,483,200,482,200,481,200,480,199,479,199,477,199,475,199,474,199,471,200,470,200,468,200,467,200,466,200,465,200,464,200,463,199,462,199,462,200,463,201,463,202,464,203,465,204,466,206,467,207,472,214,473,215,474,216,475,218,475,219,476,220,477,221,477,222,478,222,478,223,478,224,477,224,476,224,476,224
#Tms,43
2347,2348,2372,2389,2402,2414,2421,2429,2437,2446,2453,2461,2469,2477,2488,2497,2506,2513,2521,2529,2537,2545,2591,2602,2605,2612,2618,2622,2627,2648,2652,2657,2663,2666,2672,2678,2687,2693,2696,2717,2723,2727,2756
#SArabic,4 
#SEnglish,4
#SUnicode,52
#Dots,24
433,199,430,204,434,205,436,205,436,206,434,208,433,209,431,211,430,214,429,217,429,219,429,220,431,222,435,224,438,225,440,225,443,225,445,225,446,225,447,225,448,225,448,224,449,223,449,223
#Tms,24
3386,3386,3410,3432,3447,3460,3469,3478,3487,3496,3505,3514,3524,3533,3542,3549,3558,3565,3573,3580,3588,3596,3604,3619
#SArabic,5 
#SEnglish,5
#SUnicode,53
#Dots,20
392,211,402,218,402,219,400,220,399,221,396,222,394,222,392,222,392,221,392,220,392,218,392,217,394,214,395,212,397,210,398,209,400,207,400,206,402,205,402,205
#Tms,20
4262,4262,4272,4281,4291,4300,4309,4318,4327,4336,4345,4352,4360,4368,4376,4383,4391,4398,4406,4428
#SArabic,6 
#SEnglish,6
#SUnicode,54
#Dots,27
349,199,350,195,354,194,358,194,360,195,361,195,362,195,362,196,363,197,364,198,364,199,365,201,367,204,367,205,368,208,369,210,369,213,370,215,370,216,371,218,371,219,371,221,372,222,372,223,372,224,373,225,373,225
#Tms,27
5032,5032,5057,5080,5103,5120,5133,5144,5158,5167,5175,5183,5191,5199,5207,5214,5222,5230,5237,5246,5253,5262,5269,5277,5284,5293,5308
#SArabic,7 
#SEnglish,7
#SUnicode,55
#Dots,20
334,205,336,213,337,219,337,222,337,223,337,222,336,221,334,219,331,215,327,210,325,207,322,204,320,202,319,201,317,199,317,198,316,198,316,199,314,202,314,202
#Tms,20
5911,5912,5936,5959,5982,6007,6022,6035,6048,6061,6073,6082,6091,6100,6108,6116,6124,6167,6177,6192
#SArabic,8 
#SEnglish,8
#SUnicode,56
#Dots,18
281,218,283,202,283,200,284,200,285,201,287,202,289,205,292,209,295,213,296,215,298,217,299,217,300,218,300,219,301,219,299,219,298,219,298,219
#Tms,18
6608,6608,6632,6667,6682,6695,6709,6722,6735,6747,6759,6767,6775,6782,6791,6799,6807,6823
#SArabic,9
#SEnglish,9
#SUnicode,57
#Dots,26
258,204,244,204,242,202,242,199,244,195,246,194,247,193,248,193,249,194,251,196,253,198,254,200,256,203,258,207,259,209,260,212,260,214,260,216,261,218,261,219,261,220,261,221,261,222,262,222,264,222,264,222
#Tms,26
7289,7289,7313,7338,7362,7385,7401,7450,7465,7478,7487,7495,7503,7511,7518,7526,7533,7542,7549,7557,7565,7573,7582,7594,7602,7617
