# Supplementary material for: Algorithm based on normal coordinate vectors with 16 segments for the data fusion from hand-written Arabic text implemented with MATLAB
Source: PeerJ Comput Sci. 2021 Sep 9;7:e705. doi: 10.7717/peerj-cs.705 (PMC8444069; doi:10.7717/peerj-cs.705)
Supplement: Supplemental Information 1 [file peerj-cs-07-705-s001.zip › ProjectAndDataset/DAD Dataset 159 Final/DAD - Numbers/testing/Writer-106,Nums.txt]

#WriterName,Writer-106
#SArabic,0 
#SEnglish,0
#SUnicode,48
#Dots,2
604,223,604,223
#Tms,2
0,9
#SArabic,1 
#SEnglish,1
#SUnicode,49
#Dots,12
531,179,542,204,544,208,545,210,546,215,547,218,547,219,547,220,547,221,546,220,545,220,545,220
#Tms,12
691,691,701,710,720,729,738,748,749,759,768,775
#SArabic,2 
#SEnglish,2
#SUnicode,50
#Dots,19
513,181,500,181,499,183,498,185,498,188,498,190,500,194,501,196,504,200,506,203,509,206,511,208,513,211,514,212,514,213,514,214,513,214,512,214,512,214
#Tms,19
1351,1351,1361,1371,1380,1389,1397,1404,1412,1419,1427,1434,1442,1450,1454,1460,1469,1471,1485
#SArabic,3 
#SEnglish,3
#SUnicode,51
#Dots,58
470,177,473,181,475,185,476,188,476,189,476,190,476,189,475,189,474,189,471,189,469,189,468,189,466,189,465,189,463,189,462,189,461,189,460,189,459,189,458,188,457,187,456,187,455,186,454,186,453,186,453,185,452,185,451,185,450,185,449,185,448,185,447,185,446,185,444,185,444,184,444,185,445,185,446,186,447,186,448,187,449,188,456,197,457,199,458,201,459,203,460,205,461,207,462,208,463,210,463,212,464,213,464,214,464,215,465,215,465,216,464,216,463,214,463,214
#Tms,58
2000,2001,2025,2049,2068,2107,2142,2156,2170,2182,2191,2198,2206,2214,2221,2231,2240,2249,2257,2265,2272,2277,2279,2286,2291,2294,2300,2307,2309,2316,2321,2331,2391,2413,2415,2475,2481,2490,2497,2499,2505,2529,2536,2542,2545,2551,2554,2560,2566,2569,2575,2581,2584,2590,2596,2626,2650,2675
#SArabic,4 
#SEnglish,4
#SUnicode,52
#Dots,27
423,181,417,182,416,184,418,185,420,185,422,185,422,186,422,187,420,188,419,190,417,192,416,194,414,197,414,200,414,201,414,203,415,206,417,207,420,209,423,210,425,210,429,211,430,211,432,211,433,211,435,210,435,210
#Tms,27
3588,3588,3613,3631,3648,3657,3684,3694,3703,3713,3722,3731,3740,3749,3758,3767,3776,3785,3794,3802,3810,3817,3824,3832,3839,3848,3863
#SArabic,5 
#SEnglish,5
#SUnicode,53
#Dots,15
373,189,388,196,388,201,383,205,378,205,376,203,377,197,378,193,380,188,382,184,383,183,384,181,386,180,387,180,387,180
#Tms,15
4536,4536,4561,4585,4608,4629,4645,4657,4669,4677,4684,4692,4700,4708,4723
#SArabic,6 
#SEnglish,6
#SUnicode,54
#Dots,16
323,177,337,178,344,178,345,179,346,180,347,185,349,192,351,199,352,203,354,206,355,208,355,209,357,210,357,211,355,212,355,212
#Tms,16
5466,5467,5491,5515,5593,5614,5636,5657,5668,5679,5688,5696,5704,5712,5720,5736
#SArabic,7 
#SEnglish,7
#SUnicode,55
#Dots,24
290,169,295,189,297,197,299,203,300,204,300,205,300,206,300,205,299,204,295,201,291,196,286,191,283,187,280,184,279,182,276,179,273,176,272,175,271,174,270,173,269,173,269,174,270,177,270,177
#Tms,24
6627,6627,6651,6675,6688,6698,6714,6768,6789,6811,6831,6844,6855,6864,6872,6880,6887,6895,6903,6911,6923,6957,6966,6982
#SArabic,8 
#SEnglish,8
#SUnicode,56
#Dots,19
209,218,218,197,220,188,221,186,222,186,225,190,231,196,235,199,238,202,243,207,244,208,247,210,249,211,250,212,251,213,252,214,253,214,255,213,255,213
#Tms,19
8179,8179,8203,8220,8290,8311,8331,8343,8354,8364,8372,8380,8388,8396,8403,8418,8427,8434,8450
#SArabic,9
#SEnglish,9
#SUnicode,57
#Dots,41
189,185,177,187,175,185,172,183,172,180,172,177,173,175,174,175,176,174,178,174,179,174,180,174,182,174,183,174,184,176,186,177,188,180,189,182,189,186,189,188,189,192,189,194,188,198,187,200,186,204,185,206,183,210,181,212,179,216,177,218,174,222,173,223,170,225,170,226,168,228,167,228,167,229,166,229,164,230,163,230,163,230
#Tms,41
9040,9040,9064,9088,9111,9127,9140,9153,9167,9177,9186,9195,9204,9213,9222,9232,9241,9250,9257,9265,9273,9281,9289,9297,9304,9312,9319,9327,9335,9343,9350,9358,9365,9373,9380,9389,9397,9405,9414,9422,9436
