# Supplementary material for: Algorithm based on normal coordinate vectors with 16 segments for the data fusion from hand-written Arabic text implemented with MATLAB
Source: PeerJ Comput Sci. 2021 Sep 9;7:e705. doi: 10.7717/peerj-cs.705 (PMC8444069; doi:10.7717/peerj-cs.705)
Supplement: Supplemental Information 1 [file peerj-cs-07-705-s001.zip › ProjectAndDataset/DAD Dataset 159 Final/DAD - Numbers/testing/Writer-107,Nums(4).txt]

#WriterName,Writer-107
#SArabic,0 
#SEnglish,0
#SUnicode,48
#Dots,2
644,236,644,236
#Tms,2
0,23
#SArabic,1 
#SEnglish,1
#SUnicode,49
#Dots,8
597,231,602,233,606,243,608,249,609,252,609,251,606,248,606,248
#Tms,8
641,641,665,690,710,771,795,833
#SArabic,2 
#SEnglish,2
#SUnicode,50
#Dots,12
562,228,547,228,547,233,553,237,557,239,564,240,569,241,570,242,569,242,565,243,560,243,560,243
#Tms,12
1840,1841,1864,1883,1897,1910,1923,1936,1958,1969,1985,2005
#SArabic,3 
#SEnglish,3
#SUnicode,51
#Dots,32
515,221,506,229,504,228,504,225,503,225,502,226,499,228,497,229,495,230,493,230,491,230,490,230,489,230,489,229,488,228,487,227,487,226,487,225,487,224,487,225,488,227,493,232,498,236,500,239,502,241,502,242,503,242,503,243,504,244,504,245,502,245,502,245
#Tms,32
2477,2477,2501,2526,2555,2569,2582,2594,2606,2617,2628,2636,2644,2652,2660,2669,2677,2685,2693,2738,2750,2772,2785,2797,2808,2813,2816,2822,2858,2876,2898,2919
#SArabic,4 
#SEnglish,4
#SUnicode,52
#Dots,18
430,210,422,221,424,225,433,227,441,228,442,228,441,228,439,231,440,234,445,237,449,238,456,240,460,240,464,240,465,240,465,239,465,238,465,238
#Tms,18
3575,3575,3598,3623,3647,3671,3715,3737,3758,3774,3785,3797,3810,3822,3831,3838,3846,3861
#SArabic,5 
#SEnglish,5
#SUnicode,53
#Dots,21
393,220,399,216,405,221,407,226,407,229,404,231,402,231,399,231,394,231,391,229,391,227,392,224,394,221,396,219,398,218,400,217,401,217,401,218,400,219,399,220,399,220
#Tms,21
4382,4382,4407,4428,4443,4457,4470,4484,4497,4511,4522,4534,4545,4554,4562,4570,4578,4585,4593,4603,4618
#SArabic,6 
#SEnglish,6
#SUnicode,54
#Dots,16
315,214,350,214,351,215,352,216,353,217,355,220,358,223,360,224,363,226,365,228,367,229,369,231,370,231,372,232,373,232,373,232
#Tms,16
5072,5072,5096,5138,5152,5163,5174,5182,5191,5198,5207,5214,5222,5230,5239,5255
#SArabic,7 
#SEnglish,7
#SUnicode,55
#Dots,21
295,211,294,225,293,229,293,230,292,230,291,228,289,225,288,223,285,219,283,217,281,215,280,215,278,214,276,214,274,213,273,213,272,213,271,213,270,213,271,213,271,213
#Tms,21
6038,6038,6062,6083,6110,6126,6140,6154,6166,6175,6183,6192,6200,6209,6218,6227,6236,6244,6256,6285,6301
#SArabic,8 
#SEnglish,8
#SUnicode,56
#Dots,13
252,231,236,216,233,213,232,214,230,216,227,222,225,226,224,230,222,233,222,234,221,235,222,235,222,235
#Tms,13
6902,6902,6927,6950,6966,6984,7000,7016,7033,7044,7054,7082,7101
#SArabic,9
#SEnglish,9
#SUnicode,57
#Dots,26
192,215,178,224,179,226,186,225,192,223,194,222,195,220,196,219,197,217,197,215,198,215,198,214,198,215,199,220,199,224,201,228,202,230,203,233,204,235,205,237,206,237,206,238,206,239,207,239,208,238,208,238
#Tms,26
7622,7622,7646,7671,7694,7709,7722,7733,7745,7756,7763,7772,7850,7875,7887,7898,7909,7920,7931,7941,7948,7956,7964,7997,8009,8025
