# Supplementary material for: Algorithm based on normal coordinate vectors with 16 segments for the data fusion from hand-written Arabic text implemented with MATLAB
Source: PeerJ Comput Sci. 2021 Sep 9;7:e705. doi: 10.7717/peerj-cs.705 (PMC8444069; doi:10.7717/peerj-cs.705)
Supplement: Supplemental Information 1 [file peerj-cs-07-705-s001.zip › ProjectAndDataset/DAD Dataset 159 Final/DAD - Numbers/testing/Writer-110,Nums(1).txt]

#WriterName,Writer-110
#SArabic,0 
#SEnglish,0
#SUnicode,48
#Dots,2
714,218,714,218
#Tms,2
0,22
#SArabic,1 
#SEnglish,1
#SUnicode,49
#Dots,22
686,224,684,213,684,212,684,211,685,210,685,211,686,216,685,223,685,229,684,232,684,234,683,235,683,236,683,238,682,239,682,240,682,241,682,242,681,242,681,241,681,240,681,240
#Tms,22
784,784,793,813,834,913,935,955,968,979,981,988,993,997,1008,1017,1018,1027,1058,1079,1088,1109
#SArabic,2 
#SEnglish,2
#SUnicode,50
#Dots,17
645,208,629,214,629,216,629,218,633,222,638,226,640,228,642,230,644,232,645,234,646,235,647,236,647,237,648,238,648,237,646,235,646,235
#Tms,17
1838,1838,1848,1866,1886,1903,1916,1925,1934,1942,1952,1960,1969,1977,2041,2061,2097
#SArabic,3 
#SEnglish,3
#SUnicode,51
#Dots,52
602,201,602,192,602,191,602,192,602,195,599,199,598,201,595,203,594,204,593,204,592,204,591,204,590,204,589,204,588,205,587,206,586,206,585,206,584,206,583,206,582,206,581,206,581,205,580,205,580,204,579,203,579,202,578,201,577,200,578,201,580,203,581,205,582,206,583,208,584,209,585,211,586,213,587,214,587,216,588,218,589,219,589,221,591,226,591,227,591,228,591,229,592,230,592,231,592,232,592,231,592,228,592,228
#Tms,52
2547,2548,2570,2623,2645,2666,2678,2690,2700,2709,2721,2766,2787,2796,2803,2811,2819,2832,2841,2853,2862,2881,2895,2903,2910,2918,2925,2931,2946,3055,3075,3076,3082,3085,3092,3097,3101,3106,3112,3115,3122,3127,3147,3152,3157,3161,3166,3175,3187,3251,3274,3295
#SArabic,4 
#SEnglish,4
#SUnicode,52
#Dots,26
546,199,534,213,535,215,539,216,544,217,545,219,546,221,546,224,546,225,546,226,546,228,546,230,547,231,547,232,548,233,550,234,551,234,554,234,556,233,560,232,562,232,566,230,567,230,568,229,567,228,567,228
#Tms,26
4216,4216,4232,4255,4278,4293,4306,4317,4325,4333,4340,4348,4355,4363,4370,4378,4386,4393,4401,4408,4416,4424,4432,4439,4447,4461
#SArabic,5 
#SEnglish,5
#SUnicode,53
#Dots,25
505,226,501,214,504,211,507,210,510,210,512,210,513,211,514,213,514,215,514,218,513,221,511,223,509,224,507,226,505,226,504,226,503,227,502,227,502,226,501,225,501,224,501,223,501,221,501,217,501,217
#Tms,25
6246,6246,6268,6290,6305,6318,6331,6344,6356,6369,6382,6394,6406,6416,6424,6432,6439,6447,6454,6463,6471,6479,6487,6494,6511
#SArabic,6 
#SEnglish,6
#SUnicode,54
#Dots,27
448,198,466,199,467,200,467,201,467,202,467,203,467,204,467,207,466,209,466,212,465,215,464,217,464,220,464,221,464,225,464,226,464,228,464,229,464,231,465,232,465,233,465,234,466,234,466,235,466,234,467,232,467,232
#Tms,27
7540,7540,7551,7575,7590,7600,7609,7618,7627,7636,7645,7654,7663,7671,7680,7689,7697,7704,7712,7719,7726,7734,7743,7751,7817,7837,7867
#SArabic,7 
#SEnglish,7
#SUnicode,55
#Dots,49
419,214,416,208,416,206,416,205,416,206,417,207,418,210,419,212,419,214,420,216,420,217,420,219,420,220,420,222,420,223,420,225,420,226,419,227,419,228,419,229,419,230,418,231,418,232,418,233,418,234,418,233,417,233,417,232,416,231,415,229,413,227,412,225,410,224,408,221,405,219,403,218,401,216,399,215,397,214,395,213,394,212,393,212,391,210,390,209,389,209,388,208,388,209,388,210,388,210
#Tms,49
8916,8916,8939,8962,8991,9003,9014,9024,9032,9039,9047,9054,9062,9070,9077,9085,9092,9100,9108,9116,9123,9131,9138,9147,9162,9192,9201,9208,9217,9224,9231,9239,9246,9254,9262,9269,9277,9285,9292,9300,9307,9315,9323,9331,9338,9346,9411,9420,9434
#SArabic,8 
#SEnglish,8
#SUnicode,56
#Dots,31
383,238,372,219,369,213,367,211,366,210,365,208,364,207,363,206,362,206,361,206,361,208,361,210,360,213,360,215,360,219,360,221,360,226,359,228,358,232,358,234,357,237,356,238,356,240,355,242,355,243,355,244,354,244,354,245,353,245,352,245,352,245
#Tms,31
9793,9793,9817,9837,9851,9863,9873,9889,9903,9979,9988,9996,10003,10010,10017,10025,10033,10040,10048,10055,10063,10071,10079,10087,10094,10102,10108,10131,10161,10170,10185
#SArabic,9
#SEnglish,9
#SUnicode,57
#Dots,65
324,211,305,213,302,213,302,212,302,211,302,209,303,207,304,205,304,204,305,203,306,202,307,201,308,199,308,198,309,198,310,197,310,196,311,195,312,194,313,194,314,194,314,195,315,195,316,196,317,197,318,198,319,200,320,201,320,202,320,203,321,205,321,207,321,208,321,209,321,210,320,212,319,214,319,215,319,216,318,218,318,220,317,221,317,222,316,224,316,226,316,227,316,228,316,230,316,231,316,232,316,233,316,234,316,235,316,236,316,237,317,238,317,239,317,240,317,241,317,242,318,243,318,244,318,243,320,239,320,239
#Tms,65
12420,12420,12442,12458,12473,12483,12492,12502,12511,12519,12528,12536,12543,12550,12557,12565,12572,12580,12588,12663,12672,12680,12687,12695,12703,12711,12719,12726,12733,12740,12749,12756,12764,12772,12780,12788,12795,12802,12810,12818,12825,12833,12840,12848,12855,12863,12870,12878,12885,12894,12901,12908,12916,12923,12931,12939,12947,12954,12966,12975,12984,13012,13068,13085,13125
