# Supplementary material for: Algorithm based on normal coordinate vectors with 16 segments for the data fusion from hand-written Arabic text implemented with MATLAB
Source: PeerJ Comput Sci. 2021 Sep 9;7:e705. doi: 10.7717/peerj-cs.705 (PMC8444069; doi:10.7717/peerj-cs.705)
Supplement: Supplemental Information 1 [file peerj-cs-07-705-s001.zip › ProjectAndDataset/DAD Dataset 159 Final/DAD - Numbers/testing/Writer-110,Nums(9).txt]

#WriterName,Writer-110
#SArabic,0 
#SEnglish,0
#SUnicode,48
#Dots,2
752,232,752,232
#Tms,2
0,8
#SArabic,1 
#SEnglish,1
#SUnicode,49
#Dots,18
723,233,723,222,723,221,723,222,724,223,724,225,725,229,726,232,726,234,726,235,727,237,728,238,728,240,729,241,730,243,731,244,732,245,732,245
#Tms,18
652,653,677,722,735,747,758,767,774,779,782,788,795,796,803,808,810,821
#SArabic,2 
#SEnglish,2
#SUnicode,50
#Dots,18
689,228,681,227,681,229,681,230,682,232,683,233,685,235,688,237,690,237,692,239,695,240,696,241,697,242,697,243,697,244,697,245,696,245,696,245
#Tms,18
1281,1281,1290,1300,1309,1318,1327,1336,1345,1354,1364,1372,1381,1393,1403,1414,1418,1447
#SArabic,3 
#SEnglish,3
#SUnicode,51
#Dots,61
654,218,653,210,653,211,653,212,653,214,652,216,651,217,650,218,649,219,648,220,647,220,646,221,645,221,644,221,643,221,643,220,642,220,640,220,636,221,635,221,634,221,634,222,633,222,632,222,632,221,631,221,630,221,630,220,629,219,629,218,628,217,628,216,629,216,630,217,631,218,632,219,633,220,633,222,634,223,635,225,636,226,636,228,637,229,638,230,639,232,640,233,641,234,642,235,642,236,643,237,644,238,644,239,645,239,645,240,646,240,646,241,645,242,644,242,643,242,642,242,642,242
#Tms,61
1952,1953,1998,2012,2021,2030,2039,2047,2055,2063,2070,2078,2086,2093,2120,2135,2157,2178,2198,2210,2217,2219,2225,2234,2249,2254,2273,2277,2285,2300,2309,2333,2375,2397,2405,2408,2415,2420,2423,2429,2435,2438,2444,2450,2454,2460,2466,2469,2474,2478,2484,2490,2493,2498,2505,2528,2534,2538,2544,2545,2572
#SArabic,4 
#SEnglish,4
#SUnicode,52
#Dots,30
579,209,573,218,579,220,584,220,586,220,587,221,587,222,586,223,585,224,584,225,583,226,582,227,581,229,580,231,580,232,580,233,582,234,583,234,586,234,587,234,591,235,593,235,594,235,598,235,601,236,602,236,603,236,604,236,604,237,604,237
#Tms,30
3113,3114,3136,3159,3171,3182,3201,3209,3217,3224,3231,3238,3247,3254,3262,3270,3278,3285,3293,3300,3308,3315,3322,3330,3337,3345,3353,3360,3373,3399
#SArabic,5 
#SEnglish,5
#SUnicode,53
#Dots,24
528,227,528,216,530,215,531,215,533,214,535,214,537,215,538,216,539,216,540,218,541,220,541,221,539,223,538,224,536,225,535,226,533,227,531,227,529,227,528,227,527,226,526,225,526,224,526,224
#Tms,24
4617,4617,4627,4635,4645,4653,4662,4671,4680,4688,4697,4705,4714,4723,4731,4740,4748,4757,4765,4774,4782,4789,4798,4813
#SArabic,6 
#SEnglish,6
#SUnicode,54
#Dots,22
485,212,499,208,500,209,500,210,500,211,500,212,500,213,500,216,501,218,502,219,503,222,506,226,507,227,508,228,509,229,510,230,510,231,509,231,508,232,507,232,506,233,506,233
#Tms,22
5238,5238,5249,5280,5289,5298,5307,5315,5324,5333,5342,5351,5360,5369,5378,5386,5396,5404,5413,5420,5428,5443
#SArabic,7 
#SEnglish,7
#SUnicode,55
#Dots,25
462,218,468,231,468,232,468,233,467,233,466,233,465,233,464,233,462,232,460,231,457,230,455,228,452,226,450,224,447,222,445,221,443,220,442,220,441,219,441,220,440,220,440,221,440,222,440,223,440,223
#Tms,25
5859,5859,5869,5879,5887,5896,5903,5911,5919,5926,5933,5941,5949,5957,5965,5971,5980,5987,5995,6007,6020,6028,6035,6043,6058
#SArabic,8 
#SEnglish,8
#SUnicode,56
#Dots,27
415,234,405,223,404,221,403,220,402,218,401,217,399,216,398,215,397,215,396,215,395,215,394,215,394,216,393,218,393,219,392,222,392,224,392,227,391,229,391,233,390,234,389,237,389,238,387,240,385,242,382,243,382,243
#Tms,27
6507,6507,6516,6526,6534,6542,6549,6557,6564,6572,6579,6586,6594,6601,6609,6616,6623,6631,6639,6646,6654,6662,6669,6677,6684,6692,6707
#SArabic,9
#SEnglish,9
#SUnicode,57
#Dots,45
368,209,350,218,347,218,346,218,345,217,345,216,345,215,346,213,346,212,346,210,347,209,347,208,348,206,349,205,350,204,351,202,352,201,352,200,352,199,353,199,353,198,354,198,354,199,355,199,355,200,356,202,357,204,357,205,358,209,360,212,361,216,362,218,363,222,363,226,364,228,364,232,364,234,364,236,364,240,364,244,363,245,363,248,363,249,364,251,364,251
#Tms,45
7348,7348,7358,7367,7376,7385,7395,7403,7412,7421,7430,7438,7447,7456,7465,7474,7483,7497,7505,7519,7529,7541,7557,7565,7572,7580,7587,7595,7602,7610,7619,7628,7635,7643,7650,7658,7665,7672,7680,7687,7696,7703,7711,7718,7733
