# Supplementary material for: Algorithm based on normal coordinate vectors with 16 segments for the data fusion from hand-written Arabic text implemented with MATLAB
Source: PeerJ Comput Sci. 2021 Sep 9;7:e705. doi: 10.7717/peerj-cs.705 (PMC8444069; doi:10.7717/peerj-cs.705)
Supplement: Supplemental Information 1 [file peerj-cs-07-705-s001.zip › ProjectAndDataset/DAD Dataset 159 Final/DAD - Numbers/testing/Writer-112,Nums(5).txt]

#WriterName,Writer-112
#SArabic,0 
#SEnglish,0
#SUnicode,48
#Dots,2
643,218,643,218
#Tms,2
0,21
#SArabic,1 
#SEnglish,1
#SUnicode,49
#Dots,29
582,215,585,206,585,205,585,206,585,207,586,210,587,215,588,217,588,218,589,220,590,222,591,224,592,227,593,228,594,230,595,231,595,232,596,233,597,235,598,236,599,237,599,238,600,239,601,240,602,240,601,240,600,240,597,238,597,238
#Tms,29
530,530,549,563,579,592,604,610,611,618,624,627,640,641,648,654,657,663,666,677,681,686,693,702,711,737,746,753,778
#SArabic,2 
#SEnglish,2
#SUnicode,50
#Dots,16
564,218,557,213,546,212,534,214,531,218,532,223,534,225,538,230,541,232,545,236,549,238,550,239,551,239,550,239,547,238,547,238
#Tms,16
1221,1221,1244,1266,1280,1292,1301,1310,1318,1327,1335,1344,1351,1373,1382,1398
#SArabic,3 
#SEnglish,3
#SUnicode,51
#Dots,73
513,202,511,193,511,192,511,193,511,194,512,196,512,198,512,202,511,207,509,209,507,210,504,211,501,211,499,211,496,211,495,210,492,209,491,209,489,207,488,207,488,206,487,206,486,205,485,206,484,206,483,207,482,208,481,209,479,210,478,210,477,210,476,210,475,210,474,209,473,209,472,208,471,208,471,207,470,207,470,206,469,206,469,205,468,204,469,204,469,205,470,206,471,207,472,208,473,209,475,211,476,212,477,214,479,216,480,217,481,219,482,220,484,222,485,224,486,225,487,227,488,228,489,229,489,230,490,231,491,232,492,233,493,234,494,235,495,235,496,234,495,234,494,232,494,232
#Tms,73
1859,1860,1882,1901,1929,1942,1955,1967,1979,1991,2001,2012,2020,2028,2036,2043,2050,2058,2065,2070,2075,2078,2087,2103,2114,2117,2123,2133,2152,2160,2176,2178,2190,2194,2199,2206,2209,2214,2220,2225,2229,2235,2245,2254,2274,2277,2284,2289,2293,2298,2304,2307,2314,2319,2323,2328,2334,2337,2345,2349,2353,2358,2365,2367,2374,2383,2405,2409,2418,2439,2448,2451,2479
#SArabic,4 
#SEnglish,4
#SUnicode,52
#Dots,29
454,207,449,208,441,213,440,219,443,222,445,223,448,223,451,224,452,224,451,224,450,224,449,225,445,227,442,228,441,229,439,231,439,233,440,235,443,237,445,237,450,239,452,240,457,240,458,240,459,240,460,240,460,240,457,238,457,238
#Tms,29
3078,3078,3100,3124,3138,3150,3161,3169,3178,3203,3213,3221,3230,3239,3247,3256,3264,3271,3279,3286,3294,3301,3309,3316,3323,3330,3337,3347,3362
#SArabic,5 
#SEnglish,5
#SUnicode,53
#Dots,23
414,230,407,222,403,222,400,224,398,225,397,227,397,230,398,234,400,235,405,238,410,239,415,239,417,239,419,238,420,237,421,235,421,234,420,231,419,230,419,229,418,229,418,228,418,228
#Tms,23
3831,3831,3841,3850,3859,3867,3876,3884,3893,3902,3911,3919,3927,3934,3942,3949,3956,3963,3971,3978,3985,3993,4014
#SArabic,6 
#SEnglish,6
#SUnicode,54
#Dots,27
359,213,363,214,372,215,377,215,380,214,381,213,382,211,383,210,384,209,384,208,384,209,385,212,386,217,387,220,388,223,390,226,390,228,391,231,392,232,393,234,393,235,394,236,394,237,395,237,394,237,392,236,392,236
#Tms,27
4390,4390,4413,4429,4444,4454,4463,4472,4481,4490,4591,4611,4629,4642,4653,4662,4668,4676,4683,4690,4697,4704,4716,4725,4772,4785,4801
#SArabic,7 
#SEnglish,7
#SUnicode,55
#Dots,22
346,220,341,219,339,226,338,233,337,237,336,241,335,242,335,243,334,244,333,245,333,246,332,245,330,243,326,237,324,228,323,224,323,221,322,218,321,219,320,220,316,222,316,222
#Tms,22
5372,5372,5394,5412,5426,5437,5446,5455,5463,5471,5480,5528,5548,5568,5586,5598,5609,5620,5678,5690,5701,5722
#SArabic,8 
#SEnglish,8
#SUnicode,56
#Dots,21
273,245,278,239,284,231,288,225,291,220,292,218,292,217,293,218,295,220,299,225,302,231,304,234,305,236,306,239,307,239,307,241,308,241,308,242,309,242,309,241,309,241
#Tms,21
6134,6134,6157,6179,6201,6220,6234,6316,6336,6356,6371,6382,6393,6401,6409,6416,6423,6430,6444,6466,6483
#SArabic,9
#SEnglish,9
#SUnicode,57
#Dots,43
272,222,274,212,269,208,263,207,259,208,255,211,253,214,253,216,252,219,253,220,253,223,254,223,255,225,256,226,257,226,258,226,258,225,260,224,261,223,262,222,262,221,263,219,264,218,264,216,264,215,264,213,263,212,264,213,265,216,266,219,267,224,268,228,268,230,268,233,268,235,269,239,269,240,269,243,270,244,270,245,271,246,272,247,272,247
#Tms,43
6885,6885,6908,6930,6945,6958,6967,6975,6982,6990,6997,7004,7012,7022,7031,7052,7061,7068,7076,7083,7091,7097,7104,7112,7119,7127,7136,7191,7209,7221,7232,7241,7248,7256,7264,7271,7278,7285,7293,7300,7307,7314,7328
