# Supplementary material for: Algorithm based on normal coordinate vectors with 16 segments for the data fusion from hand-written Arabic text implemented with MATLAB
Source: PeerJ Comput Sci. 2021 Sep 9;7:e705. doi: 10.7717/peerj-cs.705 (PMC8444069; doi:10.7717/peerj-cs.705)
Supplement: Supplemental Information 1 [file peerj-cs-07-705-s001.zip › ProjectAndDataset/DAD Dataset 159 Final/DAD - Numbers/testing/Writer-112,Nums.txt]

#WriterName,Writer-112
#SArabic,0 
#SEnglish,0
#SUnicode,48
#Dots,2
657,216,657,216
#Tms,2
0,22
#SArabic,1 
#SEnglish,1
#SUnicode,49
#Dots,19
608,203,608,204,612,216,617,225,620,229,622,233,623,234,624,235,625,235,625,236,626,237,627,237,627,238,628,238,627,238,627,237,626,236,618,232,618,232
#Tms,19
464,464,487,509,525,537,550,551,557,563,566,572,582,587,616,621,632,644,658
#SArabic,2 
#SEnglish,2
#SUnicode,50
#Dots,17
580,208,578,203,567,203,556,205,554,209,554,211,557,217,561,222,566,227,570,230,573,233,573,234,574,234,573,234,572,234,569,234,569,234
#Tms,17
1127,1127,1150,1173,1187,1198,1208,1219,1230,1239,1247,1254,1261,1277,1289,1292,1317
#SArabic,3 
#SEnglish,3
#SUnicode,51
#Dots,63
524,204,525,207,525,212,523,214,520,216,517,216,515,216,511,216,508,215,505,214,503,213,502,212,502,213,501,213,501,214,500,215,499,216,497,217,495,217,494,217,492,217,491,217,490,217,488,217,487,217,485,217,484,216,483,216,481,215,480,215,480,214,479,214,478,213,477,213,478,213,479,214,479,215,480,216,481,217,482,218,484,219,485,221,486,222,487,223,488,225,490,226,491,228,492,229,493,231,494,232,496,234,497,235,498,236,499,238,502,241,503,241,502,241,502,240,501,240,501,239,500,239,496,238,496,238
#Tms,63
1960,1960,1982,1997,2010,2021,2029,2038,2047,2056,2064,2073,2117,2126,2135,2143,2152,2160,2168,2175,2176,2183,2188,2193,2197,2204,2206,2214,2216,2223,2228,2231,2237,2246,2267,2288,2290,2297,2304,2306,2313,2317,2321,2326,2334,2335,2342,2348,2351,2357,2364,2366,2373,2378,2398,2403,2456,2463,2471,2478,2480,2486,2515
#SArabic,4 
#SEnglish,4
#SUnicode,52
#Dots,32
457,208,451,208,441,214,439,217,440,219,442,220,446,221,451,221,454,221,457,221,460,221,461,221,461,222,460,223,459,223,456,225,454,227,451,229,449,230,447,232,447,234,447,236,448,238,449,239,452,242,455,243,459,244,462,245,463,245,465,245,461,243,461,243
#Tms,32
2858,2859,2881,2896,2909,2921,2929,2938,2947,2956,2963,2971,2983,2992,3000,3008,3015,3022,3029,3037,3045,3052,3059,3067,3075,3082,3089,3091,3098,3101,3117,3131
#SArabic,5 
#SEnglish,5
#SUnicode,53
#Dots,25
416,231,413,225,411,225,405,225,402,226,397,227,392,231,392,232,393,235,396,238,398,240,406,242,411,243,416,243,418,242,421,241,422,238,423,236,422,233,422,232,420,230,419,228,418,228,415,228,415,228
#Tms,25
3599,3599,3609,3618,3626,3635,3643,3652,3660,3669,3677,3686,3694,3703,3711,3720,3729,3737,3746,3755,3762,3771,3778,3786,3801
#SArabic,6 
#SEnglish,6
#SUnicode,54
#Dots,32
348,215,350,214,361,215,365,214,366,214,366,213,367,213,366,213,366,214,367,214,367,216,367,217,368,220,368,222,368,224,368,227,369,229,369,231,370,234,371,237,371,238,371,239,372,241,372,242,373,242,373,243,374,243,374,244,374,243,373,243,371,243,371,243
#Tms,32
4219,4220,4242,4265,4279,4291,4304,4315,4370,4383,4396,4407,4417,4424,4431,4439,4445,4453,4461,4468,4475,4482,4489,4498,4506,4512,4536,4544,4551,4559,4567,4581
#SArabic,7 
#SEnglish,7
#SUnicode,55
#Dots,30
329,211,328,216,327,221,326,226,325,230,325,233,325,235,324,237,324,239,323,240,323,241,322,242,321,242,321,243,320,242,320,241,319,240,317,238,317,236,315,232,314,229,312,224,311,220,310,218,310,216,309,215,309,214,308,214,300,216,300,216
#Tms,30
4979,4979,4995,5008,5019,5027,5036,5044,5052,5059,5067,5075,5096,5105,5147,5157,5165,5173,5180,5188,5195,5203,5210,5218,5225,5232,5239,5300,5320,5353
#SArabic,8 
#SEnglish,8
#SUnicode,56
#Dots,27
254,246,257,243,262,232,265,225,265,222,265,221,265,220,265,219,265,220,266,220,267,221,267,222,269,224,270,225,271,226,273,229,274,230,277,233,279,235,282,237,283,239,285,241,286,241,286,242,287,243,284,242,284,242
#Tms,27
5686,5687,5709,5732,5745,5758,5769,5777,5813,5843,5852,5859,5867,5874,5881,5888,5896,5904,5910,5918,5925,5933,5940,5948,5955,6005,6021
#SArabic,9
#SEnglish,9
#SUnicode,57
#Dots,42
230,216,223,208,214,209,209,212,208,216,208,218,211,220,213,221,215,222,218,222,219,222,222,221,224,221,226,220,227,219,229,218,230,217,231,215,232,215,232,213,233,213,233,212,232,212,232,213,233,214,233,215,233,216,234,219,234,222,235,223,235,226,236,228,236,229,237,232,237,234,238,236,238,238,238,239,238,240,238,241,237,241,237,241
#Tms,42
6412,6413,6436,6458,6471,6484,6492,6500,6507,6514,6521,6528,6536,6543,6550,6557,6564,6572,6579,6587,6595,6602,6653,6661,6670,6683,6691,6699,6707,6714,6722,6728,6736,6743,6751,6758,6766,6775,6789,6803,6811,6825
