# Supplementary material for: Algorithm based on normal coordinate vectors with 16 segments for the data fusion from hand-written Arabic text implemented with MATLAB
Source: PeerJ Comput Sci. 2021 Sep 9;7:e705. doi: 10.7717/peerj-cs.705 (PMC8444069; doi:10.7717/peerj-cs.705)
Supplement: Supplemental Information 1 [file peerj-cs-07-705-s001.zip › ProjectAndDataset/DAD Dataset 159 Final/DAD - Numbers/testing/Writer-113,Nums(3).txt]

#WriterName,Writer-113
#SArabic,0 
#SEnglish,0
#SUnicode,48
#Dots,5
675,246,675,246,675,246,675,247,675,247
#Tms,5
0,0,0,0,11
#SArabic,1 
#SEnglish,1
#SUnicode,49
#Dots,20
650,242,648,231,648,230,648,231,648,232,649,234,649,236,650,240,650,241,650,242,651,243,651,245,651,246,651,247,652,248,652,249,652,250,652,251,653,251,653,251
#Tms,20
777,777,788,815,829,839,851,862,873,875,877,887,889,897,905,907,912,921,928,945
#SArabic,2 
#SEnglish,2
#SUnicode,50
#Dots,10
622,231,608,239,608,243,610,245,614,248,616,249,621,251,623,251,624,251,624,251
#Tms,10
1571,1571,1582,1593,1604,1615,1626,1637,1648,1671
#SArabic,3 
#SEnglish,3
#SUnicode,51
#Dots,54
580,228,587,231,587,234,586,235,584,237,582,238,578,239,577,239,574,238,573,238,572,237,571,236,571,235,571,234,571,235,572,235,572,237,572,238,570,240,569,241,566,242,564,242,562,242,561,241,560,240,559,239,558,238,558,237,557,237,557,236,557,237,558,237,558,238,559,238,560,239,561,240,562,241,564,242,565,243,566,244,567,245,568,246,569,247,569,248,569,249,569,250,569,251,569,252,568,252,567,253,566,254,565,254,563,254,563,254
#Tms,54
2417,2417,2428,2439,2450,2462,2473,2484,2495,2506,2517,2528,2539,2550,2584,2594,2605,2616,2627,2638,2649,2660,2671,2682,2683,2691,2699,2707,2713,2721,2767,2778,2779,2782,2788,2790,2797,2802,2805,2811,2819,2820,2827,2832,2835,2841,2848,2850,2857,2862,2865,2871,2878,2901
#SArabic,4 
#SEnglish,4
#SUnicode,52
#Dots,21
523,228,510,233,512,235,513,236,517,238,518,239,520,241,520,242,520,244,519,245,518,247,518,249,517,250,518,252,521,253,527,255,529,256,535,257,537,257,539,257,539,257
#Tms,21
4037,4037,4047,4058,4069,4080,4091,4102,4113,4124,4135,4146,4157,4168,4179,4190,4200,4211,4222,4233,4254
#SArabic,5 
#SEnglish,5
#SUnicode,53
#Dots,24
481,229,480,228,470,237,471,242,473,243,475,244,477,245,480,245,482,245,483,244,484,244,486,242,486,241,487,239,487,237,486,236,486,234,485,231,484,230,483,230,482,229,480,229,479,229,479,229
#Tms,24
5870,5870,5881,5892,5902,5914,5925,5936,5947,5958,5969,5980,5991,6001,6012,6023,6034,6045,6056,6066,6077,6089,6099,6121
#SArabic,6 
#SEnglish,6
#SUnicode,54
#Dots,15
427,228,440,231,441,233,442,234,442,236,443,237,444,240,446,242,447,243,448,244,449,245,451,246,452,247,453,248,453,248
#Tms,15
8098,8099,8109,8120,8131,8142,8153,8164,8174,8185,8196,8207,8218,8232,8258
#SArabic,7 
#SEnglish,7
#SUnicode,55
#Dots,19
410,225,410,224,411,223,413,236,411,244,411,245,410,244,409,244,408,243,405,241,403,239,402,238,401,236,400,235,399,232,398,231,398,230,397,230,397,230
#Tms,19
9233,9233,9244,9255,9267,9278,9351,9363,9374,9385,9395,9407,9418,9428,9439,9451,9467,9481,9502
#SArabic,8 
#SEnglish,8
#SUnicode,56
#Dots,17
374,243,375,244,379,226,380,225,381,225,382,226,384,228,385,230,387,233,390,238,391,240,392,243,393,245,395,247,396,249,396,250,396,250
#Tms,17
10179,10179,10189,10200,10230,10241,10252,10263,10274,10285,10296,10307,10318,10329,10340,10351,10373
#SArabic,9
#SEnglish,9
#SUnicode,57
#Dots,30
352,224,350,224,349,237,352,240,354,240,355,240,356,239,357,238,357,236,357,235,357,232,357,230,356,228,355,227,355,225,355,224,355,225,355,226,356,228,357,232,358,233,359,238,360,242,362,246,364,250,368,254,369,256,370,258,369,259,369,259
#Tms,30
10959,10959,10970,10981,10992,11003,11014,11025,11036,11047,11058,11069,11080,11091,11102,11117,11176,11187,11198,11209,11220,11231,11242,11253,11264,11275,11286,11297,11308,11330
