# Supplementary material for: Algorithm based on normal coordinate vectors with 16 segments for the data fusion from hand-written Arabic text implemented with MATLAB
Source: PeerJ Comput Sci. 2021 Sep 9;7:e705. doi: 10.7717/peerj-cs.705 (PMC8444069; doi:10.7717/peerj-cs.705)
Supplement: Supplemental Information 1 [file peerj-cs-07-705-s001.zip › ProjectAndDataset/DAD Dataset 159 Final/DAD - Numbers/testing/Writer-113,Nums(6).txt]

#WriterName,Writer-113
#SArabic,0 
#SEnglish,0
#SUnicode,48
#Dots,4
656,240,655,241,655,241,655,241
#Tms,4
0,0,0,10
#SArabic,1 
#SEnglish,1
#SUnicode,49
#Dots,6
626,230,625,227,625,227,632,243,632,246,632,246
#Tms,6
1112,1112,1123,1134,1144,1166
#SArabic,2 
#SEnglish,2
#SUnicode,50
#Dots,10
606,225,604,225,596,235,596,239,598,241,602,243,603,244,607,245,608,245,608,245
#Tms,10
1688,1688,1699,1710,1721,1732,1743,1754,1765,1787
#SArabic,3 
#SEnglish,3
#SUnicode,51
#Dots,47
570,224,570,223,578,229,579,232,577,233,574,234,572,235,569,235,567,235,564,235,563,234,562,233,562,232,561,231,561,230,562,230,562,231,561,232,560,233,559,234,558,234,555,234,553,234,552,234,551,234,551,233,550,233,551,233,552,233,553,234,554,234,556,235,557,236,559,237,560,238,562,239,563,240,564,241,565,242,566,243,566,244,567,245,568,245,568,246,568,247,569,248,569,248
#Tms,47
2342,2342,2353,2364,2375,2386,2397,2408,2419,2430,2440,2452,2462,2473,2485,2524,2535,2546,2557,2568,2579,2590,2601,2602,2614,2617,2623,2653,2664,2669,2674,2677,2683,2690,2692,2699,2704,2707,2713,2720,2722,2729,2734,2737,2743,2746,2762
#SArabic,4 
#SEnglish,4
#SUnicode,52
#Dots,20
521,226,521,225,517,234,521,235,523,236,524,236,525,237,525,238,525,239,525,240,526,242,526,243,527,244,528,245,529,246,531,246,533,247,536,248,537,248,537,248
#Tms,20
3638,3638,3649,3660,3671,3681,3693,3703,3714,3725,3737,3747,3759,3769,3780,3791,3802,3813,3824,3846
#SArabic,5 
#SEnglish,5
#SUnicode,53
#Dots,19
488,228,488,227,488,228,484,239,490,241,492,241,494,240,495,239,496,237,496,235,495,232,495,231,492,229,491,228,490,228,489,228,488,228,488,229,488,229
#Tms,19
4637,4637,4648,4659,4669,4680,4691,4702,4713,4724,4735,4746,4757,4768,4779,4790,4801,4812,4834
#SArabic,6 
#SEnglish,6
#SUnicode,54
#Dots,16
450,225,451,225,461,228,463,232,463,233,463,235,463,237,464,239,464,241,465,241,467,243,468,244,469,245,471,246,471,247,471,247
#Tms,16
5823,5823,5834,5845,5856,5867,5878,5888,5900,5910,5921,5932,5943,5954,5964,5986
#SArabic,7 
#SEnglish,7
#SUnicode,55
#Dots,20
431,218,430,217,436,234,436,240,435,241,434,243,434,244,433,244,432,244,431,244,429,243,428,241,426,239,424,237,420,234,419,233,417,230,416,229,415,229,415,229
#Tms,20
6596,6596,6608,6619,6629,6641,6653,6664,6675,6686,6697,6707,6718,6729,6740,6751,6763,6774,6785,6809
#SArabic,8 
#SEnglish,8
#SUnicode,56
#Dots,22
394,242,393,234,392,231,392,230,393,229,393,228,394,227,396,226,397,226,398,226,400,227,401,228,403,230,404,232,406,234,408,238,410,240,412,242,414,244,416,247,417,247,417,247
#Tms,22
7562,7562,7573,7584,7594,7606,7617,7628,7639,7650,7661,7672,7683,7693,7704,7715,7726,7737,7748,7759,7770,7792
#SArabic,9
#SEnglish,9
#SUnicode,57
#Dots,30
365,226,361,225,355,229,355,234,356,236,357,237,358,237,360,237,363,237,364,237,367,236,368,234,368,233,369,231,369,229,369,228,368,227,368,226,368,227,368,228,369,230,370,232,371,234,374,237,375,239,377,241,381,244,382,244,384,244,384,244
#Tms,30
9930,9930,9941,9952,9963,9974,9985,9995,10006,10017,10029,10040,10051,10062,10073,10084,10095,10118,10162,10173,10183,10194,10205,10216,10227,10238,10249,10260,10271,10293
