# Supplementary material for: Algorithm based on normal coordinate vectors with 16 segments for the data fusion from hand-written Arabic text implemented with MATLAB
Source: PeerJ Comput Sci. 2021 Sep 9;7:e705. doi: 10.7717/peerj-cs.705 (PMC8444069; doi:10.7717/peerj-cs.705)
Supplement: Supplemental Information 1 [file peerj-cs-07-705-s001.zip › ProjectAndDataset/DAD Dataset 159 Final/DAD - Numbers/testing/Writer-114,Nums(1).txt]

#WriterName,Writer-114
#SArabic,0 
#SEnglish,0
#SUnicode,48
#Dots,3
653,214,652,216,652,216
#Tms,3
0,0,10
#SArabic,1 
#SEnglish,1
#SUnicode,49
#Dots,5
612,209,611,208,616,227,617,228,617,228
#Tms,5
434,434,446,457,479
#SArabic,2 
#SEnglish,2
#SUnicode,50
#Dots,10
598,210,598,209,578,212,578,215,583,223,585,224,588,226,589,227,590,228,590,228
#Tms,10
1283,1283,1294,1305,1316,1327,1338,1349,1360,1387
#SArabic,3 
#SEnglish,3
#SUnicode,51
#Dots,48
553,205,552,205,552,216,548,215,546,214,546,212,545,210,545,209,545,210,546,211,546,213,546,215,546,217,546,218,545,218,543,219,542,219,539,217,537,216,536,215,535,215,535,214,534,213,533,212,532,211,531,210,530,210,530,209,530,208,529,208,530,209,531,211,532,212,533,213,534,215,535,216,536,217,537,219,538,220,539,221,540,222,541,223,542,224,543,225,543,226,544,226,543,226,543,226
#Tms,48
1910,1910,1922,1933,1944,1955,1966,1978,1993,2004,2015,2026,2037,2048,2059,2070,2081,2092,2103,2107,2113,2117,2122,2128,2139,2147,2158,2191,2212,2221,2276,2287,2290,2297,2302,2306,2311,2317,2320,2327,2332,2336,2347,2350,2362,2366,2387,2409
#SArabic,4 
#SEnglish,4
#SUnicode,52
#Dots,24
510,204,501,212,502,212,505,212,507,212,509,211,511,210,511,211,510,212,506,214,504,216,503,218,502,220,502,221,502,223,503,224,504,225,505,225,508,225,513,224,517,223,520,222,522,222,522,222
#Tms,24
3002,3002,3013,3024,3035,3046,3057,3091,3101,3112,3123,3134,3145,3156,3167,3178,3189,3200,3210,3222,3233,3244,3255,3276
#SArabic,5 
#SEnglish,5
#SUnicode,53
#Dots,11
491,208,487,210,475,216,480,208,481,207,483,207,484,207,485,207,485,209,484,211,484,211
#Tms,11
3884,3884,3896,3907,3918,3929,3940,3951,3962,3973,3995
#SArabic,6 
#SEnglish,6
#SUnicode,54
#Dots,17
447,209,456,206,456,207,456,208,456,211,456,213,456,214,456,216,456,218,456,220,456,221,456,222,457,223,459,224,462,224,463,224,463,224
#Tms,17
5267,5267,5278,5289,5300,5311,5322,5333,5344,5355,5365,5376,5387,5398,5409,5420,5443
#SArabic,7 
#SEnglish,7
#SUnicode,55
#Dots,20
433,206,433,204,428,219,426,219,425,219,424,218,423,217,423,216,421,214,420,211,419,209,418,207,418,206,418,205,418,206,419,206,420,208,421,209,422,209,422,209
#Tms,20
6311,6311,6322,6333,6345,6355,6366,6377,6388,6400,6411,6422,6433,6444,6473,6484,6495,6506,6518,6540
#SArabic,8 
#SEnglish,8
#SUnicode,56
#Dots,16
394,222,395,222,394,222,400,204,401,205,402,206,403,208,404,210,405,213,405,215,406,217,406,219,406,220,405,222,404,222,404,222
#Tms,16
7434,7434,7445,7456,7532,7543,7554,7565,7576,7587,7598,7609,7620,7631,7643,7668
#SArabic,9
#SEnglish,9
#SUnicode,57
#Dots,36
381,205,370,214,369,214,369,213,369,211,369,207,370,203,370,201,371,199,371,197,372,196,372,195,373,194,374,193,375,192,376,191,377,191,377,192,377,193,377,196,377,198,376,200,376,202,375,203,375,206,374,207,374,211,374,214,374,217,372,221,372,222,371,225,371,226,372,226,374,225,374,225
#Tms,36
8159,8159,8170,8181,8192,8203,8214,8225,8236,8247,8258,8273,8284,8295,8306,8318,8329,8368,8379,8390,8401,8412,8423,8434,8446,8457,8468,8479,8490,8501,8511,8523,8534,8546,8557,8579
