# Supplementary material for: Algorithm based on normal coordinate vectors with 16 segments for the data fusion from hand-written Arabic text implemented with MATLAB
Source: PeerJ Comput Sci. 2021 Sep 9;7:e705. doi: 10.7717/peerj-cs.705 (PMC8444069; doi:10.7717/peerj-cs.705)
Supplement: Supplemental Information 1 [file peerj-cs-07-705-s001.zip › ProjectAndDataset/DAD Dataset 159 Final/DAD - Numbers/testing/Writer-114,Nums(3).txt]

#WriterName,Writer-114
#SArabic,0 
#SEnglish,0
#SUnicode,48
#Dots,5
567,218,567,218,567,218,569,220,569,220
#Tms,5
0,0,0,0,10
#SArabic,1 
#SEnglish,1
#SUnicode,49
#Dots,6
533,217,533,216,533,215,541,231,543,233,543,233
#Tms,6
521,521,531,542,553,575
#SArabic,2 
#SEnglish,2
#SUnicode,50
#Dots,10
517,216,516,216,503,220,508,225,512,227,515,229,517,230,519,231,521,232,521,232
#Tms,10
1322,1322,1333,1344,1355,1366,1377,1388,1399,1425
#SArabic,3 
#SEnglish,3
#SUnicode,51
#Dots,45
482,215,482,215,482,222,478,222,478,221,477,221,477,222,477,223,477,224,476,225,475,225,474,226,472,226,470,225,469,224,468,222,467,220,465,216,464,215,464,214,464,215,464,216,464,217,464,218,465,218,465,219,465,220,466,220,467,221,468,222,469,223,470,223,472,224,473,226,474,227,476,228,477,229,478,230,479,231,479,232,480,233,481,234,481,235,480,235,480,235
#Tms,45
1844,1844,1855,1866,1877,1898,1912,1922,1933,1944,1955,1966,1977,1988,1999,2010,2021,2032,2043,2048,2071,2080,2086,2091,2094,2100,2110,2116,2131,2141,2146,2152,2155,2162,2167,2170,2176,2181,2185,2192,2197,2206,2222,2230,2247
#SArabic,4 
#SEnglish,4
#SUnicode,52
#Dots,22
452,214,450,215,446,222,450,221,451,222,450,223,445,227,443,230,442,233,442,234,444,234,445,234,447,233,449,233,451,233,453,233,456,233,462,232,465,231,467,230,466,230,466,230
#Tms,22
2646,2646,2657,2668,2679,2690,2701,2712,2723,2735,2745,2756,2767,2778,2789,2800,2811,2822,2833,2844,2855,2877
#SArabic,5 
#SEnglish,5
#SUnicode,53
#Dots,7
420,214,421,214,416,225,414,220,419,217,420,217,420,217
#Tms,7
3357,3357,3368,3379,3390,3401,3423
#SArabic,6 
#SEnglish,6
#SUnicode,54
#Dots,11
387,216,389,214,400,216,402,218,403,220,403,221,404,224,405,225,406,226,406,227,406,227
#Tms,11
5075,5075,5086,5097,5108,5118,5129,5140,5151,5162,5190
#SArabic,7 
#SEnglish,7
#SUnicode,55
#Dots,15
377,211,369,222,368,222,367,221,367,220,366,215,365,212,365,209,364,208,364,207,364,208,364,210,364,213,364,214,364,214
#Tms,15
6159,6159,6170,6181,6193,6203,6214,6225,6236,6247,6259,6269,6280,6291,6313
#SArabic,8 
#SEnglish,8
#SUnicode,56
#Dots,13
345,230,345,231,344,230,345,208,348,212,349,215,350,219,351,220,351,221,352,222,352,223,352,225,352,225
#Tms,13
6716,6716,6726,6737,6749,6759,6770,6782,6793,6804,6814,6826,6848
#SArabic,9
#SEnglish,9
#SUnicode,57
#Dots,18
325,211,322,216,318,219,316,216,320,207,321,206,322,206,323,206,324,207,324,208,325,210,325,212,326,217,325,219,324,224,323,226,324,228,324,228
#Tms,18
7190,7190,7201,7212,7223,7234,7246,7256,7288,7304,7314,7325,7337,7347,7358,7370,7381,7403
