# Supplementary material for: Algorithm based on normal coordinate vectors with 16 segments for the data fusion from hand-written Arabic text implemented with MATLAB
Source: PeerJ Comput Sci. 2021 Sep 9;7:e705. doi: 10.7717/peerj-cs.705 (PMC8444069; doi:10.7717/peerj-cs.705)
Supplement: Supplemental Information 1 [file peerj-cs-07-705-s001.zip › ProjectAndDataset/DAD Dataset 159 Final/DAD - Numbers/testing/Writer-114,Nums.txt]

#WriterName,Writer-114
#SArabic,0 
#SEnglish,0
#SUnicode,48
#Dots,12
629,217,628,216,628,217,629,219,633,216,634,216,633,217,633,218,632,219,632,220,631,221,631,221
#Tms,12
0,0,0,0,0,1,31,38,43,47,52,69
#SArabic,1 
#SEnglish,1
#SUnicode,49
#Dots,5
598,213,598,209,604,230,605,231,605,231
#Tms,5
524,524,536,546,568
#SArabic,2 
#SEnglish,2
#SUnicode,50
#Dots,10
587,214,588,214,587,214,577,216,577,219,586,229,587,230,587,231,588,231,588,231
#Tms,10
2369,2369,2380,2391,2402,2414,2425,2436,2447,2475
#SArabic,3 
#SEnglish,3
#SUnicode,51
#Dots,55
556,211,556,210,557,219,557,220,556,219,554,219,552,218,549,216,549,215,548,213,548,214,549,215,549,216,548,217,547,217,545,217,544,217,541,217,540,217,535,216,533,216,532,216,531,216,531,215,531,214,531,213,532,210,532,209,532,208,532,207,532,208,533,208,533,209,533,210,533,211,534,212,534,213,535,214,535,215,536,215,537,217,538,218,539,220,540,221,541,222,541,223,542,224,543,225,544,226,545,227,546,228,547,229,548,230,548,231,548,231
#Tms,55
3215,3215,3226,3238,3251,3262,3273,3284,3295,3306,3350,3361,3372,3383,3394,3406,3417,3428,3439,3450,3460,3472,3483,3494,3505,3516,3527,3538,3549,3560,3577,3583,3586,3598,3601,3607,3613,3616,3622,3628,3639,3643,3646,3652,3658,3661,3667,3671,3676,3682,3691,3697,3706,3715,3738
#SArabic,4 
#SEnglish,4
#SUnicode,52
#Dots,23
512,204,511,204,500,213,503,213,506,213,509,212,508,213,506,214,500,218,497,220,496,221,496,222,498,223,500,223,502,224,503,224,504,224,507,224,509,224,511,224,514,224,516,223,516,223
#Tms,23
5606,5606,5618,5629,5640,5651,5689,5700,5712,5722,5733,5744,5756,5767,5777,5789,5799,5811,5821,5832,5843,5854,5876
#SArabic,5 
#SEnglish,5
#SUnicode,53
#Dots,21
473,209,473,208,469,218,465,219,464,219,463,219,463,218,463,217,463,215,464,211,464,209,465,208,466,207,467,206,469,206,470,205,471,205,471,206,472,207,472,208,472,208
#Tms,21
6354,6354,6365,6377,6388,6399,6413,6424,6435,6446,6457,6468,6511,6522,6533,6544,6556,6580,6591,6602,6624
#SArabic,6 
#SEnglish,6
#SUnicode,54
#Dots,18
431,208,431,207,432,207,446,206,446,208,445,209,445,210,445,211,445,212,445,213,445,215,446,218,446,219,447,221,448,222,449,222,450,222,450,222
#Tms,18
7949,7949,7960,7971,7982,7993,8011,8027,8038,8049,8060,8071,8082,8093,8104,8115,8128,8150
#SArabic,7 
#SEnglish,7
#SUnicode,55
#Dots,20
416,201,417,201,412,214,409,216,408,216,407,216,406,216,405,215,404,214,403,213,403,212,403,210,403,206,403,205,403,203,403,204,403,205,403,206,402,207,402,207
#Tms,20
9629,9629,9640,9652,9662,9674,9685,9696,9707,9718,9729,9740,9751,9762,9773,9802,9813,9824,9835,9857
#SArabic,8 
#SEnglish,8
#SUnicode,56
#Dots,21
375,226,374,224,377,208,379,203,381,202,381,201,382,201,382,202,383,202,384,204,386,207,387,208,389,212,390,214,390,216,390,218,389,219,387,221,386,222,385,222,385,222
#Tms,21
10286,10286,10297,10309,10320,10340,10354,10370,10381,10391,10402,10413,10424,10435,10446,10456,10467,10478,10489,10500,10522
#SArabic,9
#SEnglish,9
#SUnicode,57
#Dots,23
353,203,352,205,343,202,344,199,345,197,347,196,349,196,351,194,352,194,353,194,353,196,354,197,354,200,355,202,354,206,354,209,353,211,353,212,353,214,353,215,353,217,354,217,354,217
#Tms,23
10955,10955,10966,10977,10988,10999,11010,11021,11032,11090,11101,11112,11123,11134,11145,11156,11167,11178,11189,11200,11211,11222,11244
