# Supplementary material for: Algorithm based on normal coordinate vectors with 16 segments for the data fusion from hand-written Arabic text implemented with MATLAB
Source: PeerJ Comput Sci. 2021 Sep 9;7:e705. doi: 10.7717/peerj-cs.705 (PMC8444069; doi:10.7717/peerj-cs.705)
Supplement: Supplemental Information 1 [file peerj-cs-07-705-s001.zip › ProjectAndDataset/DAD Dataset 159 Final/DAD - Numbers/testing/Writer-115,Nums.txt]

#WriterName,Writer-115
#SArabic,0 
#SEnglish,0
#SUnicode,48
#Dots,2
568,222,568,222
#Tms,2
0,23
#SArabic,1 
#SEnglish,1
#SUnicode,49
#Dots,16
516,184,521,202,523,213,524,224,524,229,525,232,525,236,526,238,526,240,526,241,526,240,526,239,525,239,525,237,524,235,524,235
#Tms,16
695,696,719,739,752,764,773,782,792,808,830,839,845,852,854,878
#SArabic,2 
#SEnglish,2
#SUnicode,50
#Dots,43
470,181,455,174,452,175,448,177,447,178,447,180,446,181,446,183,446,184,446,185,447,187,447,188,448,189,450,191,453,194,454,195,458,198,460,199,462,201,464,202,466,204,467,205,469,206,470,208,471,209,472,210,473,211,474,212,475,213,476,214,476,216,477,216,478,217,479,218,479,219,480,220,481,221,482,222,483,223,484,223,484,224,485,224,485,224
#Tms,43
1708,1708,1732,1755,1769,1782,1791,1801,1810,1817,1826,1833,1840,1848,1855,1863,1870,1874,1878,1886,1887,1895,1896,1904,1909,1912,1918,1925,1927,1934,1939,1943,1948,1955,1958,1964,1969,1972,1985,1987,1995,2002,2045
#SArabic,3 
#SEnglish,3
#SUnicode,51
#Dots,65
409,177,424,189,424,191,419,192,416,191,414,190,411,189,410,188,409,187,408,187,409,187,410,188,411,189,413,191,414,192,415,194,416,195,417,197,416,197,415,197,413,197,410,197,407,196,405,196,402,195,400,195,398,194,396,193,394,193,392,192,390,192,388,191,386,191,384,190,382,190,377,188,376,187,377,187,378,188,379,189,380,189,382,190,390,195,392,197,394,198,397,200,400,202,402,204,404,206,406,207,408,209,410,211,411,212,413,214,414,215,415,216,416,218,417,219,417,220,418,221,419,222,419,223,420,223,420,224,420,224
#Tms,65
2539,2539,2563,2588,2607,2619,2628,2636,2645,2653,2688,2698,2706,2714,2721,2729,2737,2745,2779,2788,2796,2804,2812,2819,2827,2834,2838,2842,2848,2855,2857,2864,2869,2872,2879,2902,2909,2977,2986,2993,2998,3001,3023,3029,3031,3037,3045,3046,3052,3059,3061,3067,3075,3076,3082,3088,3092,3098,3101,3107,3113,3116,3122,3128,3170
#SArabic,4 
#SEnglish,4
#SUnicode,52
#Dots,34
330,176,326,190,332,193,339,194,341,194,341,195,340,196,338,197,337,197,336,198,335,199,334,200,333,201,333,202,333,203,333,204,334,205,334,206,334,207,334,209,335,211,336,213,337,214,339,216,340,217,344,219,346,220,351,223,356,224,359,225,364,226,367,226,372,226,372,226
#Tms,34
3742,3742,3766,3791,3806,3820,3831,3841,3850,3859,3868,3877,3887,3897,3906,3914,3921,3929,3936,3945,3953,3961,3968,3976,3984,3991,3999,4007,4015,4023,4030,4037,4045,4061
#SArabic,5 
#SEnglish,5
#SUnicode,53
#Dots,36
299,198,287,199,285,202,285,208,286,212,286,213,287,216,289,218,292,220,295,222,298,223,299,223,302,223,304,222,306,221,307,221,309,219,310,218,311,216,311,214,312,212,312,210,312,208,311,207,311,206,310,205,309,203,308,202,306,201,305,200,303,199,302,198,301,198,298,198,297,198,297,198
#Tms,36
4600,4600,4624,4643,4657,4668,4677,4686,4695,4703,4711,4718,4726,4734,4741,4749,4757,4764,4772,4779,4786,4794,4802,4810,4817,4825,4832,4840,4847,4854,4862,4869,4876,4884,4892,4907
#SArabic,6 
#SEnglish,6
#SUnicode,54
#Dots,29
205,187,221,186,227,187,233,186,237,185,238,184,239,184,239,185,240,186,241,188,243,190,244,192,245,194,247,196,248,198,250,201,251,202,254,205,255,207,257,211,259,212,261,216,264,219,265,220,266,221,267,223,267,225,267,226,267,226
#Tms,29
5416,5416,5440,5465,5483,5499,5528,5569,5591,5606,5619,5628,5636,5644,5652,5660,5667,5675,5682,5690,5697,5705,5713,5720,5727,5735,5743,5750,5765
#SArabic,7 
#SEnglish,7
#SUnicode,55
#Dots,32
186,180,183,200,185,211,186,221,186,226,186,229,186,230,185,230,184,228,182,226,181,224,178,221,175,217,172,213,168,209,167,207,164,204,161,201,160,199,158,196,156,193,156,192,154,189,154,188,152,186,152,185,151,184,150,184,149,184,148,185,148,186,148,186
#Tms,32
6262,6262,6287,6311,6326,6340,6351,6379,6390,6398,6408,6417,6426,6435,6444,6453,6462,6469,6477,6485,6493,6500,6508,6516,6524,6531,6539,6546,6554,6567,6576,6590
#SArabic,8 
#SEnglish,8
#SUnicode,56
#Dots,29
144,225,129,203,122,194,118,189,117,187,115,185,114,185,114,184,113,185,112,189,112,196,113,201,114,206,115,209,115,212,116,215,116,217,116,220,116,221,116,222,116,225,116,227,116,228,115,230,114,231,114,232,113,233,112,234,112,234
#Tms,29
7003,7003,7029,7045,7058,7069,7078,7087,7160,7182,7203,7218,7230,7241,7250,7258,7265,7273,7280,7288,7295,7303,7310,7318,7326,7334,7342,7349,7364
#SArabic,9
#SEnglish,9
#SUnicode,57
#Dots,49
71,191,60,188,59,189,58,193,59,197,61,202,62,203,65,206,66,207,71,211,74,212,75,212,78,212,79,212,80,211,81,210,82,209,83,206,83,205,84,201,84,199,85,195,85,193,85,189,84,188,83,185,83,184,82,182,81,182,81,181,80,181,81,181,83,184,85,191,86,196,89,204,91,213,93,217,95,223,96,226,98,230,98,231,99,234,100,237,100,239,101,241,101,242,102,242,102,242
#Tms,49
7948,7948,7972,7994,8009,8023,8032,8041,8051,8061,8069,8077,8084,8092,8100,8108,8115,8123,8131,8139,8146,8153,8161,8168,8176,8183,8191,8198,8206,8213,8221,8317,8339,8357,8369,8381,8389,8396,8404,8411,8419,8427,8434,8442,8450,8457,8467,8482,8498
