# Supplementary material for: Algorithm based on normal coordinate vectors with 16 segments for the data fusion from hand-written Arabic text implemented with MATLAB
Source: PeerJ Comput Sci. 2021 Sep 9;7:e705. doi: 10.7717/peerj-cs.705 (PMC8444069; doi:10.7717/peerj-cs.705)
Supplement: Supplemental Information 1 [file peerj-cs-07-705-s001.zip › ProjectAndDataset/DAD Dataset 159 Final/DAD - Numbers/testing/Writer-116,Nums(1).txt]

#WriterName,Writer-116
#SArabic,0 
#SEnglish,0
#SUnicode,48
#Dots,8
703,227,704,232,704,233,704,234,704,235,705,235,707,233,707,233
#Tms,8
0,0,0,60,103,141,173,198
#SArabic,1 
#SEnglish,1
#SUnicode,49
#Dots,8
661,192,666,218,667,225,668,229,668,230,667,229,665,227,665,227
#Tms,8
1038,1038,1062,1086,1111,1161,1186,1231
#SArabic,2 
#SEnglish,2
#SUnicode,50
#Dots,9
637,189,620,190,616,195,617,201,621,214,623,222,623,226,619,226,619,226
#Tms,9
1700,1700,1725,1752,1776,1802,1827,1852,1897
#SArabic,3 
#SEnglish,3
#SUnicode,51
#Dots,27
591,179,586,192,581,191,577,188,576,187,575,187,573,189,569,190,565,191,563,190,561,189,561,188,560,188,558,188,558,187,557,185,556,184,556,183,556,184,557,188,559,197,560,209,560,215,560,220,558,221,557,221,557,221
#Tms,27
2366,2366,2391,2416,2441,2493,2515,2536,2558,2580,2604,2625,2656,2677,2699,2721,2742,2764,2797,2818,2839,2861,2882,2904,2926,2948,2969
#SArabic,4 
#SEnglish,4
#SUnicode,52
#Dots,13
529,184,513,195,519,197,523,198,520,201,510,206,504,211,502,218,509,222,532,223,537,221,538,220,538,220
#Tms,13
4071,4071,4096,4119,4143,4168,4192,4217,4242,4266,4289,4311,4354
#SArabic,5 
#SEnglish,5
#SUnicode,53
#Dots,12
474,193,485,209,480,213,472,214,466,212,464,210,465,205,473,197,478,194,479,193,482,193,482,193
#Tms,12
5313,5313,5337,5362,5386,5407,5430,5452,5474,5497,5518,5562
#SArabic,6 
#SEnglish,6
#SUnicode,54
#Dots,13
408,178,436,178,439,178,439,179,439,184,438,193,438,201,437,207,436,212,436,215,436,214,436,212,436,212
#Tms,13
5930,5930,5953,5979,6003,6027,6048,6070,6091,6112,6142,6164,6207
#SArabic,7 
#SEnglish,7
#SUnicode,55
#Dots,12
407,176,404,200,401,204,400,206,398,205,397,198,396,183,395,177,394,175,394,176,394,179,394,179
#Tms,12
6809,6809,6835,6859,6884,6909,6934,6958,6983,7006,7031,7078
#SArabic,8 
#SEnglish,8
#SUnicode,56
#Dots,11
346,209,357,189,361,179,363,176,364,178,367,187,371,195,375,202,377,206,377,205,377,205
#Tms,11
8070,8070,8094,8119,8145,8169,8193,8218,8243,8271,8316
#SArabic,9
#SEnglish,9
#SUnicode,57
#Dots,12
320,202,326,168,326,162,325,159,323,158,318,158,312,162,305,170,303,175,309,179,332,177,332,177
#Tms,12
9152,9152,9175,9200,9225,9247,9268,9290,9312,9335,9357,9401
