# Supplementary material for: Algorithm based on normal coordinate vectors with 16 segments for the data fusion from hand-written Arabic text implemented with MATLAB
Source: PeerJ Comput Sci. 2021 Sep 9;7:e705. doi: 10.7717/peerj-cs.705 (PMC8444069; doi:10.7717/peerj-cs.705)
Supplement: Supplemental Information 1 [file peerj-cs-07-705-s001.zip › ProjectAndDataset/DAD Dataset 159 Final/DAD - Numbers/testing/Writer-116,Nums(9).txt]

#WriterName,Writer-116
#SArabic,0 
#SEnglish,0
#SUnicode,48
#Dots,16
698,242,699,231,699,230,699,228,698,228,698,229,698,230,698,231,698,232,699,232,699,233,699,234,700,235,701,236,701,237,701,237
#Tms,16
0,0,8,34,47,140,167,167,177,182,185,194,201,209,221,262
#SArabic,1 
#SEnglish,1
#SUnicode,49
#Dots,7
629,183,630,211,634,222,639,233,642,241,645,247,645,247
#Tms,7
760,760,784,810,834,858,907
#SArabic,2 
#SEnglish,2
#SUnicode,50
#Dots,14
591,187,570,183,565,184,564,187,564,195,566,207,569,215,574,221,578,226,580,229,583,233,585,235,586,234,586,234
#Tms,14
1593,1593,1617,1642,1666,1692,1717,1742,1763,1784,1806,1828,1850,1895
#SArabic,3 
#SEnglish,3
#SUnicode,51
#Dots,23
535,189,525,201,519,200,516,196,515,191,515,190,514,191,513,193,509,195,504,196,498,194,493,192,491,190,490,189,490,190,491,195,494,204,496,214,498,226,500,233,502,239,503,240,503,240
#Tms,23
2396,2396,2420,2446,2470,2494,2517,2541,2563,2584,2607,2628,2649,2670,2726,2747,2768,2790,2812,2834,2856,2877,2919
#SArabic,4 
#SEnglish,4
#SUnicode,52
#Dots,17
441,193,432,199,436,201,442,201,448,202,450,203,448,205,443,209,439,214,436,220,436,226,439,228,448,229,459,229,467,228,471,226,471,226
#Tms,17
4102,4103,4126,4151,4176,4200,4224,4248,4272,4297,4320,4341,4362,4383,4405,4426,4470
#SArabic,5 
#SEnglish,5
#SUnicode,53
#Dots,14
387,202,401,217,401,222,396,226,390,228,386,228,382,227,380,222,379,218,381,213,389,207,398,203,405,200,405,200
#Tms,14
5186,5186,5210,5234,5258,5280,5302,5323,5344,5365,5387,5408,5429,5471
#SArabic,6 
#SEnglish,6
#SUnicode,54
#Dots,14
327,190,348,187,350,189,352,192,353,193,352,195,351,201,351,209,353,217,354,223,356,227,356,228,355,226,355,226
#Tms,14
6133,6133,6157,6182,6206,6229,6251,6272,6294,6315,6337,6358,6380,6423
#SArabic,7 
#SEnglish,7
#SUnicode,55
#Dots,14
313,189,313,216,313,221,313,223,312,222,310,221,307,220,306,216,306,207,306,194,306,187,305,185,304,185,304,185
#Tms,14
7018,7018,7043,7067,7091,7116,7142,7166,7191,7212,7233,7255,7277,7320
#SArabic,8 
#SEnglish,8
#SUnicode,56
#Dots,11
277,237,276,196,276,193,275,193,271,199,267,207,263,217,262,223,262,225,264,225,264,225
#Tms,11
7741,7741,7764,7809,7833,7855,7879,7903,7924,7945,7986
#SArabic,9
#SEnglish,9
#SUnicode,57
#Dots,13
232,239,236,214,236,203,236,197,234,193,233,192,230,192,223,196,218,201,218,205,228,207,246,202,246,202
#Tms,13
8551,8551,8574,8598,8624,8646,8667,8688,8710,8731,8753,8774,8816
