# Supplementary material for: Algorithm based on normal coordinate vectors with 16 segments for the data fusion from hand-written Arabic text implemented with MATLAB
Source: PeerJ Comput Sci. 2021 Sep 9;7:e705. doi: 10.7717/peerj-cs.705 (PMC8444069; doi:10.7717/peerj-cs.705)
Supplement: Supplemental Information 1 [file peerj-cs-07-705-s001.zip › ProjectAndDataset/DAD Dataset 159 Final/DAD - Numbers/testing/Writer-118,Nums(8).txt]

#WriterName,Writer-118
#SArabic,0 
#SEnglish,0
#SUnicode,48
#Dots,36
717,217,718,215,719,215,728,219,726,220,724,221,723,221,722,222,721,222,720,222,719,222,718,222,718,221,718,220,719,220,719,219,720,219,721,218,722,217,723,217,724,216,724,217,724,218,723,218,723,219,722,219,721,220,720,220,720,219,719,219,719,218,719,217,720,217,721,217,723,217,723,217
#Tms,36
0,0,0,0,5,17,19,26,28,40,49,65,70,82,88,95,97,103,109,118,125,163,174,178,185,187,202,217,223,232,238,256,283,358,367,384
#SArabic,1 
#SEnglish,1
#SUnicode,49
#Dots,26
676,226,677,226,672,210,670,206,669,206,669,205,669,204,669,205,669,206,670,207,670,209,672,212,673,212,674,213,675,214,676,215,677,217,679,218,680,219,681,220,682,221,683,222,685,224,685,225,685,226,685,226
#Tms,26
1058,1058,1069,1081,1092,1103,1123,1156,1168,1179,1190,1202,1207,1213,1216,1222,1228,1231,1237,1243,1246,1252,1263,1267,1273,1287
#SArabic,2 
#SEnglish,2
#SUnicode,50
#Dots,13
621,209,623,207,610,213,611,215,628,222,636,224,638,224,640,225,641,225,641,226,640,226,639,226,639,226
#Tms,13
2405,2405,2416,2427,2438,2449,2460,2471,2482,2506,2517,2528,2550
#SArabic,3 
#SEnglish,3
#SUnicode,51
#Dots,76
567,222,561,208,559,205,558,203,558,202,558,203,560,205,562,207,564,210,565,211,566,214,565,216,564,217,562,218,558,218,554,218,553,218,550,216,548,215,548,214,547,213,547,212,547,213,545,214,544,216,542,217,541,218,540,218,539,218,538,218,537,218,536,217,535,216,534,216,533,215,532,215,532,214,531,213,530,212,529,211,528,210,528,209,527,208,526,207,526,206,526,207,527,208,528,209,530,211,531,212,533,214,535,215,537,217,538,219,540,221,542,222,544,224,545,226,546,227,547,229,548,230,549,231,550,233,551,234,552,235,553,236,554,237,555,237,557,238,558,239,559,240,560,241,561,242,562,243,561,244,561,244
#Tms,76
3017,3017,3028,3040,3050,3098,3109,3120,3131,3141,3153,3163,3174,3185,3196,3207,3218,3229,3240,3251,3262,3273,3301,3312,3323,3334,3345,3356,3370,3379,3390,3391,3400,3406,3409,3415,3421,3424,3430,3436,3445,3451,3454,3466,3479,3539,3550,3553,3559,3565,3568,3574,3581,3583,3589,3595,3598,3604,3611,3613,3619,3625,3628,3639,3641,3643,3649,3652,3659,3664,3668,3673,3679,3682,3694,3709
#SArabic,4 
#SEnglish,4
#SUnicode,52
#Dots,30
458,210,460,208,460,208,445,218,472,223,478,223,479,223,480,224,479,224,478,224,473,226,470,227,467,229,464,230,463,232,461,234,461,236,463,238,465,239,475,242,487,245,497,247,502,248,503,249,504,249,504,250,503,250,500,250,499,250,499,250
#Tms,30
4379,4379,4390,4401,4412,4424,4435,4446,4468,4479,4490,4501,4512,4523,4534,4545,4556,4567,4578,4589,4600,4611,4622,4633,4644,4655,4666,4677,4688,4710
#SArabic,5 
#SEnglish,5
#SUnicode,53
#Dots,14
382,223,383,222,399,219,405,231,389,234,385,233,382,230,382,229,383,227,388,225,401,221,407,221,408,221,408,221
#Tms,14
5558,5558,5570,5581,5592,5603,5614,5625,5636,5647,5658,5669,5680,5702
#SArabic,6 
#SEnglish,6
#SUnicode,54
#Dots,17
307,213,306,213,305,212,326,211,327,211,327,212,328,213,328,214,329,216,331,218,334,222,337,226,340,229,344,232,348,235,352,239,352,239
#Tms,17
7758,7758,7769,7781,7792,7870,7881,7892,7903,7914,7925,7936,7947,7958,7969,7980,8002
#SArabic,7 
#SEnglish,7
#SUnicode,55
#Dots,26
255,217,257,212,257,211,255,214,246,228,243,232,240,236,237,240,235,242,232,245,231,246,230,246,230,244,229,243,227,237,224,233,222,229,218,224,216,222,213,217,212,215,211,212,211,213,212,213,213,218,213,218
#Tms,26
8498,8498,8510,8521,8532,8543,8554,8565,8576,8587,8598,8609,8620,8631,8642,8653,8664,8675,8686,8697,8708,8719,8749,8760,8771,8793
#SArabic,8 
#SEnglish,8
#SUnicode,56
#Dots,20
143,230,146,212,148,209,149,207,149,206,150,206,150,207,153,209,155,211,158,213,161,216,164,218,168,222,170,224,171,226,172,227,176,229,177,230,179,230,179,230
#Tms,20
9344,9344,9355,9366,9377,9400,9411,9422,9433,9443,9455,9466,9477,9488,9499,9510,9521,9532,9543,9565
#SArabic,9
#SEnglish,9
#SUnicode,57
#Dots,28
91,215,92,210,91,210,83,220,91,226,97,226,101,226,104,225,106,223,107,221,109,217,109,214,109,212,109,210,109,209,108,209,108,210,108,212,109,214,109,218,110,221,111,227,113,232,115,237,118,242,123,248,126,250,126,250
#Tms,28
10028,10028,10039,10050,10061,10072,10083,10094,10105,10116,10127,10138,10149,10160,10171,10182,10207,10219,10230,10241,10252,10263,10274,10285,10296,10307,10318,10340
