# Supplementary material for: Algorithm based on normal coordinate vectors with 16 segments for the data fusion from hand-written Arabic text implemented with MATLAB
Source: PeerJ Comput Sci. 2021 Sep 9;7:e705. doi: 10.7717/peerj-cs.705 (PMC8444069; doi:10.7717/peerj-cs.705)
Supplement: Supplemental Information 1 [file peerj-cs-07-705-s001.zip › ProjectAndDataset/DAD Dataset 159 Final/DAD - Numbers/testing/Writer-119,Nums(4).txt]

#WriterName,Writer-119
#SArabic,0 
#SEnglish,0
#SUnicode,48
#Dots,3
742,224,743,223,743,223
#Tms,3
0,0,11
#SArabic,1 
#SEnglish,1
#SUnicode,49
#Dots,9
693,209,691,204,695,211,701,223,704,229,705,232,706,236,704,237,704,237
#Tms,9
502,502,513,524,536,547,558,565,581
#SArabic,2 
#SEnglish,2
#SUnicode,50
#Dots,10
648,206,649,205,646,204,626,212,626,215,646,230,649,232,650,234,650,235,650,235
#Tms,10
1024,1024,1035,1046,1058,1069,1080,1091,1102,1125
#SArabic,3 
#SEnglish,3
#SUnicode,51
#Dots,53
584,211,582,205,583,207,582,213,581,214,579,215,578,215,575,215,573,215,572,214,570,213,569,211,569,210,568,210,568,211,567,212,565,213,561,213,560,213,559,213,557,213,556,213,555,213,554,212,553,212,552,212,551,211,551,210,550,210,551,211,553,213,554,214,556,216,558,217,560,219,562,220,563,222,565,223,566,225,568,226,569,227,570,228,571,229,571,230,572,231,572,232,573,233,573,234,574,235,574,236,575,237,575,238,575,238
#Tms,53
1678,1678,1689,1700,1711,1722,1733,1744,1755,1766,1777,1788,1799,1849,1863,1874,1885,1897,1902,1909,1911,1918,1923,1926,1932,1939,1941,1953,1956,2016,2027,2031,2038,2040,2046,2052,2055,2061,2068,2070,2076,2082,2085,2091,2098,2100,2106,2112,2121,2130,2145,2158,2171
#SArabic,4 
#SEnglish,4
#SUnicode,52
#Dots,27
513,211,514,210,497,216,497,218,499,220,500,220,504,222,507,223,510,224,511,224,510,225,507,226,502,227,496,230,494,231,492,233,491,235,492,237,492,238,496,241,499,243,503,244,507,245,509,246,510,246,509,246,509,246
#Tms,27
3664,3664,3675,3686,3697,3708,3719,3730,3742,3753,3778,3789,3800,3811,3822,3833,3844,3855,3866,3877,3888,3899,3911,3921,3932,3944,3966
#SArabic,5 
#SEnglish,5
#SUnicode,53
#Dots,13
434,218,429,216,428,217,432,229,434,229,445,226,445,223,445,220,444,218,443,217,441,216,439,216,439,216
#Tms,13
4360,4360,4371,4382,4394,4405,4416,4428,4439,4450,4461,4472,4495
#SArabic,6 
#SEnglish,6
#SUnicode,54
#Dots,19
358,204,356,202,375,205,377,209,377,211,378,216,379,217,381,222,383,224,385,227,387,229,387,230,388,232,389,233,390,234,390,235,391,235,391,236,391,236
#Tms,19
5134,5134,5145,5156,5167,5178,5189,5200,5211,5222,5234,5245,5256,5267,5278,5289,5300,5311,5333
#SArabic,7 
#SEnglish,7
#SUnicode,55
#Dots,17
322,214,321,213,307,231,305,232,303,232,302,231,300,230,298,227,295,221,293,216,292,212,292,210,291,207,292,207,292,208,293,211,293,211
#Tms,17
5797,5797,5808,5819,5830,5842,5853,5864,5876,5887,5898,5909,5920,5958,5969,5980,6002
#SArabic,8 
#SEnglish,8
#SUnicode,56
#Dots,15
220,223,228,203,230,200,231,200,232,201,234,202,236,205,240,211,241,213,244,219,246,222,248,225,249,227,249,229,249,229
#Tms,15
6424,6424,6435,6451,6462,6474,6484,6495,6506,6518,6529,6540,6551,6562,6587
#SArabic,9
#SEnglish,9
#SUnicode,57
#Dots,31
166,203,165,203,157,204,157,215,161,216,169,208,170,207,170,203,171,202,171,201,171,202,172,204,173,208,176,213,177,217,179,222,181,226,184,230,184,232,185,235,186,236,187,238,187,239,188,239,188,240,189,240,189,241,190,241,190,240,191,239,191,239
#Tms,31
7063,7063,7074,7085,7096,7108,7119,7130,7141,7152,7234,7245,7256,7268,7279,7290,7301,7312,7323,7334,7345,7357,7368,7379,7390,7422,7433,7461,7472,7483,7505
