# Supplementary material for: Algorithm based on normal coordinate vectors with 16 segments for the data fusion from hand-written Arabic text implemented with MATLAB
Source: PeerJ Comput Sci. 2021 Sep 9;7:e705. doi: 10.7717/peerj-cs.705 (PMC8444069; doi:10.7717/peerj-cs.705)
Supplement: Supplemental Information 1 [file peerj-cs-07-705-s001.zip › ProjectAndDataset/DAD Dataset 159 Final/DAD - Numbers/testing/Writer-119,Nums(6).txt]

#WriterName,Writer-119
#SArabic,0 
#SEnglish,0
#SUnicode,48
#Dots,3
718,245,720,244,720,244
#Tms,3
0,0,11
#SArabic,1 
#SEnglish,1
#SUnicode,49
#Dots,8
679,226,677,221,684,237,687,246,687,252,686,253,685,254,685,254
#Tms,8
368,368,379,390,401,412,413,426
#SArabic,2 
#SEnglish,2
#SUnicode,50
#Dots,13
625,225,625,223,620,221,604,227,610,240,617,245,619,247,625,250,626,252,627,253,626,254,625,255,625,255
#Tms,13
833,833,844,856,867,878,889,900,911,923,928,937,954
#SArabic,3 
#SEnglish,3
#SUnicode,51
#Dots,56
559,225,559,222,558,219,559,222,558,228,556,228,555,229,552,228,550,227,549,226,548,225,548,224,548,223,548,224,548,225,548,226,548,227,547,228,546,228,545,229,544,229,543,229,541,229,540,228,539,228,538,228,537,227,536,227,535,226,535,225,534,225,534,224,533,224,534,224,534,225,535,226,536,227,538,229,539,230,541,231,543,233,545,234,547,236,549,238,550,239,552,241,553,242,555,244,556,245,556,246,557,247,557,248,557,249,557,250,556,250,556,250
#Tms,56
1574,1574,1585,1596,1607,1618,1629,1640,1651,1662,1674,1685,1702,1723,1734,1745,1753,1763,1775,1783,1789,1792,1798,1805,1807,1813,1819,1822,1828,1835,1837,1849,1858,1903,1914,1918,1921,1927,1933,1936,1942,1948,1951,1957,1963,1966,1972,1978,1981,1987,1993,2002,2012,2017,2041,2058
#SArabic,4 
#SEnglish,4
#SUnicode,52
#Dots,25
490,218,490,217,478,226,480,228,482,229,487,231,489,232,493,233,494,233,494,234,493,234,490,235,486,237,485,238,484,240,483,242,483,243,484,245,488,248,492,249,497,250,501,251,505,252,506,252,506,252
#Tms,25
2603,2603,2614,2625,2636,2647,2658,2669,2681,2707,2718,2729,2740,2751,2762,2774,2785,2796,2807,2819,2830,2841,2853,2864,2889
#SArabic,5 
#SEnglish,5
#SUnicode,53
#Dots,13
427,230,426,230,425,241,434,241,436,240,437,238,437,236,436,233,436,232,434,230,433,230,432,230,432,230
#Tms,13
3314,3314,3325,3337,3347,3358,3370,3381,3392,3403,3415,3426,3449
#SArabic,6 
#SEnglish,6
#SUnicode,54
#Dots,19
354,214,352,212,374,216,377,221,377,223,378,226,379,229,380,232,382,235,382,237,383,238,384,239,384,241,385,242,385,243,386,245,387,246,386,246,386,246
#Tms,19
3939,3939,3950,3961,3972,3983,3994,4005,4016,4027,4038,4049,4061,4072,4083,4094,4105,4116,4138
#SArabic,7 
#SEnglish,7
#SUnicode,55
#Dots,18
324,228,323,228,310,242,306,243,303,243,301,242,300,241,298,238,296,235,295,232,295,229,294,227,294,225,293,224,293,223,294,224,294,225,294,225
#Tms,18
4604,4604,4616,4627,4638,4650,4661,4673,4684,4695,4706,4717,4728,4739,4750,4792,4803,4825
#SArabic,8 
#SEnglish,8
#SUnicode,56
#Dots,18
235,238,234,238,234,237,240,218,242,216,243,216,246,219,248,220,252,226,255,229,257,233,259,236,260,238,260,241,260,242,259,244,258,245,258,245
#Tms,18
5246,5246,5257,5268,5280,5291,5302,5313,5324,5335,5346,5357,5368,5379,5390,5401,5412,5434
#SArabic,9
#SEnglish,9
#SUnicode,57
#Dots,31
196,219,190,219,188,220,188,231,189,231,199,226,200,223,201,220,201,219,201,217,201,216,201,217,202,218,203,221,204,224,206,229,208,233,210,237,212,241,215,246,215,247,216,251,217,253,217,254,217,255,217,256,218,256,219,256,220,256,221,255,221,255
#Tms,31
5876,5876,5887,5898,5909,5920,5931,5942,5953,5965,5976,6028,6041,6052,6063,6074,6085,6096,6107,6119,6130,6141,6152,6163,6174,6185,6202,6247,6259,6270,6292
