# Supplementary material for: Algorithm based on normal coordinate vectors with 16 segments for the data fusion from hand-written Arabic text implemented with MATLAB
Source: PeerJ Comput Sci. 2021 Sep 9;7:e705. doi: 10.7717/peerj-cs.705 (PMC8444069; doi:10.7717/peerj-cs.705)
Supplement: Supplemental Information 1 [file peerj-cs-07-705-s001.zip › ProjectAndDataset/DAD Dataset 159 Final/DAD - Numbers/testing/Writer-119,Nums.txt]

#WriterName,Writer-119
#SArabic,0 
#SEnglish,0
#SUnicode,48
#Dots,3
613,224,614,225,614,225
#Tms,3
0,0,11
#SArabic,1 
#SEnglish,1
#SUnicode,49
#Dots,9
565,217,565,216,576,233,578,237,578,238,578,239,579,240,579,241,579,241
#Tms,9
764,764,775,786,797,883,898,916,939
#SArabic,2 
#SEnglish,2
#SUnicode,50
#Dots,17
548,216,530,224,530,225,532,227,533,229,536,232,538,234,540,235,542,236,544,238,544,239,545,240,546,241,547,242,547,243,547,244,547,244
#Tms,17
1469,1469,1480,1492,1503,1514,1526,1537,1548,1559,1570,1581,1592,1604,1614,1627,1728
#SArabic,3 
#SEnglish,3
#SUnicode,51
#Dots,51
510,220,509,218,508,215,502,220,499,218,499,217,499,218,499,219,499,220,498,221,497,221,496,222,495,222,492,222,491,222,489,221,488,221,487,220,487,219,486,219,486,218,485,218,486,218,486,219,489,221,490,222,491,223,493,224,494,225,496,226,497,227,498,228,499,229,500,230,501,231,502,232,503,233,503,234,504,235,505,236,505,237,506,237,506,238,507,238,507,239,508,240,508,241,509,241,508,240,507,240,507,240
#Tms,51
2471,2471,2483,2494,2505,2516,2578,2589,2600,2612,2622,2634,2645,2656,2668,2679,2690,2701,2712,2723,2734,2745,2791,2802,2813,2818,2821,2827,2834,2836,2842,2845,2851,2857,2860,2866,2872,2875,2881,2892,2902,2905,2911,2920,2926,2941,2965,2971,3016,3027,3042
#SArabic,4 
#SEnglish,4
#SUnicode,52
#Dots,30
462,213,456,220,457,221,459,222,461,223,464,224,466,225,468,225,469,225,469,226,468,226,466,227,464,228,462,229,460,230,459,231,457,233,456,234,456,235,456,236,458,239,460,240,462,241,464,242,466,244,468,244,469,244,469,245,470,245,470,245
#Tms,30
3668,3668,3679,3691,3702,3713,3725,3736,3747,3790,3801,3812,3823,3833,3844,3856,3867,3878,3889,3900,3912,3923,3934,3945,3956,3967,3979,3991,4030,4056
#SArabic,5 
#SEnglish,5
#SUnicode,53
#Dots,25
421,224,414,231,420,237,425,237,427,236,429,235,430,234,431,232,432,231,433,229,433,228,434,227,434,226,433,226,432,225,431,224,428,223,427,223,426,223,425,223,424,223,423,223,422,223,422,224,422,224
#Tms,25
4547,4547,4559,4570,4581,4592,4603,4614,4626,4637,4648,4660,4675,4687,4699,4709,4721,4732,4743,4754,4765,4777,4792,4803,4826
#SArabic,6 
#SEnglish,6
#SUnicode,54
#Dots,17
378,216,377,216,400,218,403,219,404,220,404,222,405,224,405,225,406,228,407,230,408,232,409,234,410,236,411,237,412,238,412,239,412,239
#Tms,17
5808,5808,5819,5830,5841,5852,5863,5874,5885,5896,5908,5919,5930,5941,5952,5963,6063
#SArabic,7 
#SEnglish,7
#SUnicode,55
#Dots,19
364,218,364,217,351,231,348,232,347,232,346,232,345,231,343,229,341,227,339,224,338,221,337,218,336,217,335,214,335,212,334,211,334,210,334,211,334,211
#Tms,19
6770,6770,6781,6792,6805,6816,6827,6839,6850,6861,6872,6884,6895,6906,6917,6928,6940,7048,7070
#SArabic,8 
#SEnglish,8
#SUnicode,56
#Dots,22
303,229,303,230,303,229,309,215,310,215,311,215,313,216,315,218,317,219,319,222,319,223,320,225,321,227,322,229,322,230,323,232,324,233,324,234,324,235,325,236,325,237,325,237
#Tms,22
7551,7551,7562,7573,7594,7606,7617,7628,7639,7651,7661,7672,7684,7695,7706,7717,7728,7739,7774,7798,7820,7842
#SArabic,9
#SEnglish,9
#SUnicode,57
#Dots,29
283,219,280,221,277,227,279,228,285,229,286,228,288,227,289,225,290,223,291,222,291,221,291,220,292,220,292,219,292,220,292,222,292,224,293,227,293,228,295,232,296,235,298,238,299,240,300,241,300,242,300,243,301,243,301,244,301,244
#Tms,29
8562,8562,8573,8585,8595,8607,8618,8629,8640,8651,8662,8674,8695,8711,8810,8821,8832,8843,8854,8865,8876,8887,8898,8909,8920,8931,8943,8954,9078
#SArabic,0 
#SEnglish,0
#SUnicode,48
#Dots,14
279,218,285,215,286,215,288,215,289,215,290,215,291,215,292,215,293,215,294,215,295,215,295,216,295,217,295,217
#Tms,14
9887,9887,9898,9909,9920,9931,9942,9953,9985,10000,10015,10111,10171,10200
