# Supplementary material for: Algorithm based on normal coordinate vectors with 16 segments for the data fusion from hand-written Arabic text implemented with MATLAB
Source: PeerJ Comput Sci. 2021 Sep 9;7:e705. doi: 10.7717/peerj-cs.705 (PMC8444069; doi:10.7717/peerj-cs.705)
Supplement: Supplemental Information 1 [file peerj-cs-07-705-s001.zip › ProjectAndDataset/DAD Dataset 159 Final/DAD - Numbers/testing/Writer-120,Nums(8).txt]

#WriterName,Writer-120
#SArabic,0 
#SEnglish,0
#SUnicode,48
#Dots,56
646,184,639,186,638,186,637,182,637,181,638,181,638,180,639,180,640,179,641,179,642,178,643,178,644,178,645,178,646,178,647,178,648,179,649,179,650,180,651,181,652,182,652,184,651,184,650,185,649,185,648,185,647,185,646,185,645,184,644,184,644,183,644,182,644,181,644,180,645,180,646,179,650,178,651,178,652,178,653,178,654,179,653,179,651,178,651,177,651,176,652,176,653,176,654,176,655,176,656,176,656,177,657,177,657,178,657,179,656,179,656,179
#Tms,56
0,0,6,31,36,42,45,51,57,60,66,72,75,81,87,90,96,102,105,117,126,151,159,171,180,186,189,195,201,210,216,231,235,246,249,255,279,285,291,300,315,384,411,428,449,453,465,468,478,484,489,492,498,514,547,572
#SArabic,1 
#SEnglish,1
#SUnicode,49
#Dots,17
605,159,605,160,607,169,609,176,610,182,612,187,612,190,613,192,613,195,614,198,615,200,615,201,615,200,614,199,612,198,610,195,610,195
#Tms,17
1608,1608,1618,1628,1637,1647,1656,1665,1675,1684,1693,1703,1730,1741,1750,1760,1778
#SArabic,2 
#SEnglish,2
#SUnicode,50
#Dots,30
538,169,561,165,562,165,561,165,557,165,551,166,547,167,545,167,543,167,542,168,541,168,541,169,541,170,541,171,541,175,542,179,543,182,545,187,547,192,548,194,550,198,551,200,552,203,553,204,554,206,554,207,555,208,554,206,554,204,554,204
#Tms,30
2354,2354,2379,2402,2419,2434,2446,2455,2463,2471,2479,2495,2507,2515,2523,2531,2539,2547,2555,2562,2571,2578,2587,2591,2597,2606,2612,2651,2661,2669
#SArabic,3 
#SEnglish,3
#SUnicode,51
#Dots,44
492,156,495,169,492,170,485,168,481,163,479,161,479,159,479,160,479,161,479,163,478,167,478,168,477,169,474,170,471,171,467,171,465,170,461,169,459,168,456,166,454,165,452,164,452,163,451,162,452,163,454,166,456,168,462,177,465,183,469,192,471,196,472,199,473,202,473,204,474,206,474,207,474,208,474,209,474,210,473,210,472,209,471,203,470,200,470,200
#Tms,44
3223,3223,3247,3272,3289,3306,3317,3347,3359,3370,3381,3391,3399,3409,3418,3427,3434,3442,3449,3458,3466,3474,3482,3490,3515,3525,3532,3540,3548,3556,3564,3566,3570,3575,3581,3584,3590,3596,3600,3614,3626,3635,3636,3650
#SArabic,4 
#SEnglish,4
#SUnicode,52
#Dots,42
407,163,419,168,418,169,417,170,413,173,409,176,405,178,404,180,402,182,402,185,402,186,404,188,407,189,412,190,418,190,421,190,426,191,431,191,432,191,435,192,436,193,436,194,436,195,434,197,432,199,431,200,430,201,429,202,429,203,430,203,432,203,435,203,437,203,440,202,442,202,444,200,445,200,446,200,446,199,445,199,444,198,444,198
#Tms,42
4060,4060,4071,4080,4089,4098,4108,4117,4126,4136,4145,4155,4164,4173,4182,4191,4199,4208,4216,4224,4233,4241,4249,4257,4265,4273,4281,4289,4302,4310,4317,4325,4333,4341,4349,4357,4365,4367,4370,4376,4384,4393
#SArabic,5 
#SEnglish,5
#SUnicode,53
#Dots,24
373,168,389,179,389,180,386,182,383,183,381,183,377,184,372,184,368,182,365,181,364,180,362,175,363,171,364,169,366,166,370,164,372,163,376,163,378,163,380,164,382,166,382,167,382,170,382,170
#Tms,24
5355,5355,5365,5375,5384,5393,5403,5412,5421,5431,5441,5451,5460,5469,5478,5486,5493,5501,5509,5517,5525,5533,5541,5557
#SArabic,6 
#SEnglish,6
#SUnicode,54
#Dots,15
297,160,323,151,324,150,326,155,328,171,331,179,333,185,335,190,336,191,337,192,338,193,338,192,336,191,336,190,336,190
#Tms,15
6197,6197,6221,6245,6270,6292,6309,6322,6333,6342,6350,6374,6383,6392,6408
#SArabic,7 
#SEnglish,7
#SUnicode,55
#Dots,18
260,161,282,188,283,189,284,191,285,191,285,190,288,182,291,169,293,159,294,156,294,155,295,154,295,155,295,158,294,162,293,164,292,167,292,167
#Tms,18
6882,6882,6892,6902,6911,6933,6954,6972,6984,6995,7003,7011,7053,7062,7071,7078,7087,7103
#SArabic,8 
#SEnglish,8
#SUnicode,56
#Dots,30
231,159,234,184,235,185,234,181,234,167,235,156,235,154,236,152,236,151,237,151,237,152,240,154,241,155,245,159,249,164,252,167,258,175,260,178,264,184,266,186,268,190,269,193,272,196,273,199,274,200,274,201,274,200,273,198,270,196,270,196
#Tms,30
7442,7443,7466,7491,7513,7529,7542,7552,7560,7577,7587,7594,7603,7610,7618,7625,7633,7641,7649,7658,7665,7675,7683,7692,7699,7708,7733,7742,7750,7765
#SArabic,9
#SEnglish,9
#SUnicode,57
#Dots,28
185,163,169,164,167,160,168,155,172,151,173,150,176,150,179,150,182,154,185,157,190,163,192,168,195,173,198,178,199,181,201,185,203,189,204,191,206,194,207,197,207,198,208,200,209,201,209,202,210,202,210,201,210,200,210,200
#Tms,28
8328,8328,8353,8376,8394,8407,8421,8434,8447,8461,8474,8483,8492,8502,8510,8520,8528,8536,8544,8553,8560,8568,8576,8584,8592,8627,8636,8651
