# Supplementary material for: Algorithm based on normal coordinate vectors with 16 segments for the data fusion from hand-written Arabic text implemented with MATLAB
Source: PeerJ Comput Sci. 2021 Sep 9;7:e705. doi: 10.7717/peerj-cs.705 (PMC8444069; doi:10.7717/peerj-cs.705)
Supplement: Supplemental Information 1 [file peerj-cs-07-705-s001.zip › ProjectAndDataset/DAD Dataset 159 Final/DAD - Numbers/testing/Writer-121,Nums(1).txt]

#WriterName,Writer-121
#SArabic,0 
#SEnglish,0
#SUnicode,48
#Dots,3
624,208,622,209,622,209
#Tms,3
0,0,11
#SArabic,1 
#SEnglish,1
#SUnicode,49
#Dots,7
584,193,584,189,587,215,587,222,587,223,587,222,587,222
#Tms,7
705,705,716,727,739,757,778
#SArabic,2 
#SEnglish,2
#SUnicode,50
#Dots,15
554,200,554,199,530,202,527,204,527,208,528,211,529,215,531,218,534,222,537,226,538,228,540,229,543,229,545,229,545,229
#Tms,15
1292,1292,1303,1314,1325,1336,1347,1358,1369,1380,1391,1402,1413,1424,1435
#SArabic,3 
#SEnglish,3
#SUnicode,51
#Dots,32
499,204,500,204,495,212,491,212,483,210,482,209,481,209,480,209,479,210,477,211,476,212,475,213,474,213,473,213,472,212,471,211,470,209,469,207,468,205,467,204,467,205,467,206,467,211,468,215,470,222,471,224,473,230,474,233,474,236,475,238,475,239,475,239
#Tms,32
3917,3917,3928,3939,3950,3961,3979,4033,4043,4054,4065,4076,4086,4105,4115,4127,4138,4149,4160,4171,4208,4218,4230,4241,4252,4263,4274,4285,4296,4307,4317,4339
#SArabic,4 
#SEnglish,4
#SUnicode,52
#Dots,28
437,209,438,208,420,220,418,226,419,227,422,228,426,229,430,230,435,231,436,231,437,231,436,232,435,233,430,235,426,237,424,238,423,240,422,242,422,243,424,245,425,246,430,247,434,248,439,248,443,247,446,246,448,245,448,245
#Tms,28
4918,4918,4929,4940,4950,4962,4973,4983,4994,5005,5016,5027,5039,5049,5060,5071,5083,5094,5104,5116,5127,5138,5149,5160,5170,5181,5192,5214
#SArabic,5 
#SEnglish,5
#SUnicode,53
#Dots,25
371,217,371,216,370,216,359,232,364,236,368,236,370,235,372,234,374,233,375,232,376,230,378,228,378,226,379,226,379,225,379,223,378,222,377,220,376,219,374,218,372,216,369,215,368,215,367,214,367,214
#Tms,25
5976,5976,5987,5997,6009,6020,6031,6042,6053,6064,6075,6086,6097,6108,6119,6130,6141,6152,6164,6175,6186,6197,6208,6219,6241
#SArabic,6 
#SEnglish,6
#SUnicode,54
#Dots,15
312,207,311,206,308,205,331,209,330,214,329,219,329,220,328,226,328,230,329,233,329,236,330,238,330,239,329,239,329,239
#Tms,15
7053,7053,7064,7075,7086,7097,7107,7119,7130,7141,7152,7163,7174,7193,7214
#SArabic,7 
#SEnglish,7
#SUnicode,55
#Dots,18
303,208,301,209,279,230,274,233,273,233,272,233,271,232,270,231,269,228,267,223,265,218,264,214,263,211,262,208,262,206,261,206,261,204,261,204
#Tms,18
7921,7921,7932,7943,7959,7969,7980,7991,8002,8013,8024,8035,8046,8057,8068,8079,8090,8119
#SArabic,8 
#SEnglish,8
#SUnicode,56
#Dots,14
245,226,245,226,236,206,235,203,235,204,233,207,231,211,228,215,226,219,223,223,222,225,221,226,221,227,221,227
#Tms,14
8618,8619,8630,8641,8683,8694,8706,8717,8728,8739,8750,8761,8772,8794
#SArabic,9
#SEnglish,9
#SUnicode,57
#Dots,24
190,207,188,208,166,211,170,204,171,203,172,201,173,201,174,201,175,201,177,201,178,201,180,201,181,203,183,205,184,209,186,215,187,225,187,229,187,232,187,236,187,238,187,239,188,240,188,240
#Tms,24
9405,9405,9416,9427,9438,9449,9460,9476,9492,9503,9513,9524,9535,9546,9557,9568,9579,9590,9601,9611,9622,9633,9644,9666
