# Supplementary material for: Algorithm based on normal coordinate vectors with 16 segments for the data fusion from hand-written Arabic text implemented with MATLAB
Source: PeerJ Comput Sci. 2021 Sep 9;7:e705. doi: 10.7717/peerj-cs.705 (PMC8444069; doi:10.7717/peerj-cs.705)
Supplement: Supplemental Information 1 [file peerj-cs-07-705-s001.zip › ProjectAndDataset/DAD Dataset 159 Final/DAD - Numbers/testing/Writer-121,Nums(4).txt]

#WriterName,Writer-121
#SArabic,0 
#SEnglish,0
#SUnicode,48
#Dots,3
563,213,563,215,563,215
#Tms,3
0,0,11
#SArabic,1 
#SEnglish,1
#SUnicode,49
#Dots,16
518,194,516,187,515,186,516,194,520,217,520,219,521,221,522,223,522,225,523,226,523,227,524,228,524,229,525,229,525,228,525,228
#Tms,16
361,361,372,383,394,405,405,409,414,420,423,429,435,453,459,476
#SArabic,2 
#SEnglish,2
#SUnicode,50
#Dots,11
480,202,479,202,461,204,458,209,463,222,466,224,470,226,474,227,479,228,481,228,481,228
#Tms,11
1405,1405,1416,1427,1439,1450,1461,1472,1483,1494,1516
#SArabic,3 
#SEnglish,3
#SUnicode,51
#Dots,40
443,202,444,202,434,208,431,206,429,205,428,204,428,203,427,203,426,203,425,203,423,203,422,203,420,203,418,203,417,203,415,203,414,203,413,202,412,202,412,201,411,201,412,202,412,204,415,210,416,212,418,214,419,216,420,218,422,220,423,221,425,223,427,224,428,225,430,227,431,228,432,229,433,230,433,231,433,232,433,232
#Tms,40
2410,2410,2421,2432,2443,2454,2466,2477,2488,2498,2509,2520,2531,2543,2553,2565,2576,2587,2597,2609,2620,2655,2666,2677,2682,2685,2691,2697,2700,2706,2712,2715,2721,2727,2730,2736,2742,2745,2751,2772
#SArabic,4 
#SEnglish,4
#SUnicode,52
#Dots,27
392,206,378,217,380,219,384,221,388,222,391,223,393,224,394,224,394,225,393,226,391,227,388,229,383,232,381,234,379,237,379,238,379,241,381,243,384,245,389,246,394,247,403,247,408,246,412,244,414,243,415,242,415,242
#Tms,27
3397,3397,3408,3419,3430,3441,3451,3463,3474,3484,3496,3507,3518,3529,3540,3551,3562,3573,3584,3595,3606,3617,3627,3639,3649,3661,3682
#SArabic,5 
#SEnglish,5
#SUnicode,53
#Dots,17
347,223,341,223,333,226,335,238,348,237,352,236,355,235,356,234,357,232,358,230,359,227,358,224,356,222,352,221,347,219,341,217,341,217
#Tms,17
4616,4616,4627,4638,4649,4661,4672,4683,4694,4705,4715,4727,4737,4748,4759,4771,4793
#SArabic,6 
#SEnglish,6
#SUnicode,54
#Dots,15
285,210,281,209,282,209,304,210,305,215,306,219,306,223,307,226,307,231,308,233,308,235,309,236,310,236,310,236,310,236
#Tms,15
5641,5641,5652,5663,5675,5686,5697,5707,5718,5729,5740,5751,5762,5773,5795
#SArabic,7 
#SEnglish,7
#SUnicode,55
#Dots,10
274,213,271,214,244,233,243,232,234,220,232,216,232,215,231,214,232,215,232,215
#Tms,10
6346,6346,6357,6368,6379,6390,6401,6412,6441,6462
#SArabic,8 
#SEnglish,8
#SUnicode,56
#Dots,8
213,226,210,221,201,211,199,214,193,227,192,230,190,234,190,234
#Tms,8
7042,7042,7053,7064,7075,7086,7098,7120
#SArabic,9
#SEnglish,9
#SUnicode,57
#Dots,22
162,211,161,211,144,208,145,205,153,199,155,198,157,197,159,196,160,196,161,196,162,196,164,199,166,202,169,207,170,212,171,216,173,223,173,226,173,229,174,231,175,234,175,234
#Tms,22
8026,8026,8037,8048,8059,8070,8081,8092,8103,8113,8124,8136,8147,8158,8169,8180,8192,8202,8213,8224,8235,8257
