# Supplementary material for: Algorithm based on normal coordinate vectors with 16 segments for the data fusion from hand-written Arabic text implemented with MATLAB
Source: PeerJ Comput Sci. 2021 Sep 9;7:e705. doi: 10.7717/peerj-cs.705 (PMC8444069; doi:10.7717/peerj-cs.705)
Supplement: Supplemental Information 1 [file peerj-cs-07-705-s001.zip › ProjectAndDataset/DAD Dataset 159 Final/DAD - Numbers/testing/Writer-121,Nums(6).txt]

#WriterName,Writer-121
#SArabic,0 
#SEnglish,0
#SUnicode,48
#Dots,3
571,217,569,219,569,219
#Tms,3
0,0,10
#SArabic,1 
#SEnglish,1
#SUnicode,49
#Dots,6
526,205,524,203,538,231,541,239,542,240,542,240
#Tms,6
606,606,617,628,639,661
#SArabic,2 
#SEnglish,2
#SUnicode,50
#Dots,10
499,213,500,213,499,212,476,223,476,227,495,238,501,239,505,239,509,239,509,239
#Tms,10
1097,1097,1108,1119,1130,1141,1152,1163,1174,1195
#SArabic,3 
#SEnglish,3
#SUnicode,51
#Dots,43
456,210,453,213,441,217,439,216,436,213,435,212,435,211,434,211,432,212,430,213,428,214,427,214,427,215,426,214,425,213,424,213,422,211,421,210,420,209,420,208,419,208,420,209,420,210,420,211,421,213,422,218,423,220,424,223,425,225,426,227,427,230,428,232,430,234,431,236,432,238,433,239,434,241,435,242,436,243,436,244,437,244,437,245,437,245
#Tms,43
2132,2132,2143,2154,2165,2176,2186,2207,2218,2229,2240,2251,2262,2273,2284,2295,2305,2316,2328,2338,2349,2365,2368,2374,2380,2390,2395,2398,2404,2410,2413,2419,2425,2429,2434,2440,2443,2449,2455,2458,2464,2470,2496
#SArabic,4 
#SEnglish,4
#SUnicode,52
#Dots,22
400,212,400,211,392,221,396,224,397,225,396,226,394,228,391,230,386,233,384,235,383,236,382,238,382,240,385,242,386,242,393,243,397,244,404,243,406,243,409,243,410,242,410,242
#Tms,22
3009,3009,3019,3031,3041,3052,3063,3074,3085,3096,3106,3118,3129,3140,3151,3162,3173,3184,3195,3206,3216,3239
#SArabic,5 
#SEnglish,5
#SUnicode,53
#Dots,14
349,220,342,225,343,236,349,238,359,234,360,232,361,229,361,227,360,224,358,221,355,219,351,218,346,217,346,217
#Tms,14
3893,3893,3904,3915,3926,3937,3948,3959,3970,3982,3993,4004,4015,4037
#SArabic,6 
#SEnglish,6
#SUnicode,54
#Dots,14
290,211,287,210,314,210,316,215,316,219,315,226,315,230,314,234,314,237,313,238,313,239,313,240,312,239,312,239
#Tms,14
4941,4941,4952,4963,4974,4985,4996,5007,5018,5029,5040,5051,5062,5084
#SArabic,7 
#SEnglish,7
#SUnicode,55
#Dots,12
278,217,254,235,252,233,250,230,247,225,246,221,244,217,244,215,243,214,243,213,242,214,242,214
#Tms,12
5543,5543,5554,5564,5576,5587,5598,5609,5620,5631,5642,5664
#SArabic,8 
#SEnglish,8
#SUnicode,56
#Dots,9
228,229,227,224,219,215,217,217,207,230,206,233,206,234,206,235,206,235
#Tms,9
6072,6072,6083,6093,6104,6115,6126,6137,6159
#SArabic,9
#SEnglish,9
#SUnicode,57
#Dots,20
189,219,182,223,171,224,172,220,176,214,177,214,178,214,180,215,183,217,185,219,189,224,190,226,192,233,193,237,194,240,194,243,194,244,195,245,194,246,194,246
#Tms,20
6812,6812,6823,6834,6845,6874,6884,6895,6906,6917,6928,6939,6950,6961,6972,6982,6993,7004,7015,7037
