# Supplementary material for: Algorithm based on normal coordinate vectors with 16 segments for the data fusion from hand-written Arabic text implemented with MATLAB
Source: PeerJ Comput Sci. 2021 Sep 9;7:e705. doi: 10.7717/peerj-cs.705 (PMC8444069; doi:10.7717/peerj-cs.705)
Supplement: Supplemental Information 1 [file peerj-cs-07-705-s001.zip › ProjectAndDataset/DAD Dataset 159 Final/DAD - Numbers/testing/Writer-121,Nums(8).txt]

#WriterName,Writer-121
#SArabic,0 
#SEnglish,0
#SUnicode,48
#Dots,4
651,231,651,232,651,233,651,233
#Tms,4
0,0,0,10
#SArabic,1 
#SEnglish,1
#SUnicode,49
#Dots,6
606,220,605,218,605,219,614,241,614,244,614,244
#Tms,6
1928,1928,1939,1950,1961,1983
#SArabic,2 
#SEnglish,2
#SUnicode,50
#Dots,8
566,226,565,224,564,224,563,224,542,233,543,236,554,244,554,244
#Tms,8
2533,2533,2544,2555,2567,2577,2589,2610
#SArabic,3 
#SEnglish,3
#SUnicode,51
#Dots,26
521,217,504,221,503,220,501,219,500,219,498,219,495,220,494,220,492,221,491,222,490,222,489,221,488,220,487,219,486,218,485,217,484,216,484,217,484,220,485,223,486,229,488,232,489,233,492,237,493,239,493,239
#Tms,26
3592,3592,3603,3614,3625,3636,3647,3657,3668,3679,3690,3711,3727,3739,3750,3761,3772,3792,3804,3814,3826,3836,3847,3858,3870,3892
#SArabic,4 
#SEnglish,4
#SUnicode,52
#Dots,21
446,214,444,216,438,224,442,226,446,229,444,231,442,233,439,234,437,236,437,237,436,239,436,241,437,243,438,244,440,246,445,246,449,246,453,246,456,245,457,244,457,244
#Tms,21
4657,4657,4668,4679,4690,4702,4713,4723,4734,4745,4756,4767,4777,4789,4800,4811,4822,4833,4844,4855,4877
#SArabic,5 
#SEnglish,5
#SUnicode,53
#Dots,15
383,223,382,222,379,222,376,241,394,238,399,236,400,235,401,233,400,230,398,228,393,224,389,222,385,221,382,221,382,221
#Tms,15
5323,5323,5334,5345,5356,5367,5378,5389,5400,5411,5423,5433,5444,5455,5477
#SArabic,6 
#SEnglish,6
#SUnicode,54
#Dots,14
316,215,312,214,313,214,336,216,336,221,336,224,336,226,337,229,338,232,339,233,340,235,341,235,340,236,340,236
#Tms,14
6229,6229,6241,6252,6263,6274,6285,6296,6307,6317,6329,6339,6350,6372
#SArabic,7 
#SEnglish,7
#SUnicode,55
#Dots,9
299,216,298,215,298,216,295,218,276,232,268,222,267,221,267,220,267,220
#Tms,9
6782,6782,6793,6804,6815,6826,6836,6847,6878
#SArabic,8 
#SEnglish,8
#SUnicode,56
#Dots,8
240,230,239,229,230,215,229,217,221,229,220,232,221,233,221,233
#Tms,8
7381,7381,7393,7404,7415,7426,7437,7459
#SArabic,9
#SEnglish,9
#SUnicode,57
#Dots,19
196,222,197,221,197,222,196,223,186,227,179,221,187,212,188,212,190,214,191,215,197,220,201,223,205,229,206,230,208,235,209,237,209,239,208,241,208,241
#Tms,19
8084,8084,8095,8106,8117,8129,8139,8151,8162,8172,8184,8195,8206,8216,8228,8238,8249,8260,8283
