# Supplementary material for: Algorithm based on normal coordinate vectors with 16 segments for the data fusion from hand-written Arabic text implemented with MATLAB
Source: PeerJ Comput Sci. 2021 Sep 9;7:e705. doi: 10.7717/peerj-cs.705 (PMC8444069; doi:10.7717/peerj-cs.705)
Supplement: Supplemental Information 1 [file peerj-cs-07-705-s001.zip › ProjectAndDataset/DAD Dataset 159 Final/DAD - Numbers/testing/Writer-124,Nums(4).txt]

#WriterName,Writer-124
#SArabic,0 
#SEnglish,0
#SUnicode,48
#Dots,2
586,239,586,239
#Tms,2
0,23
#SArabic,1 
#SEnglish,1
#SUnicode,49
#Dots,8
531,218,536,234,538,240,540,244,541,246,540,246,535,246,535,246
#Tms,8
438,438,462,488,512,555,577,599
#SArabic,2 
#SEnglish,2
#SUnicode,50
#Dots,11
510,218,491,217,489,220,488,224,491,228,495,232,498,235,502,239,503,242,502,244,502,244
#Tms,11
920,921,944,970,994,1019,1042,1063,1085,1107,1150
#SArabic,3 
#SEnglish,3
#SUnicode,51
#Dots,25
462,211,461,218,459,220,457,220,455,218,454,216,453,216,451,217,447,217,442,216,440,214,439,212,439,213,440,216,442,219,445,225,448,230,450,235,451,238,451,239,451,240,452,240,451,240,446,240,446,240
#Tms,25
1602,1602,1627,1652,1676,1698,1764,1786,1808,1829,1851,1873,1944,1965,1987,2009,2030,2052,2073,2076,2088,2118,2163,2185,2206
#SArabic,4 
#SEnglish,4
#SUnicode,52
#Dots,13
406,206,397,210,401,212,405,215,405,218,402,222,400,226,401,230,404,233,408,235,413,237,415,238,415,238
#Tms,13
2616,2616,2641,2666,2690,2715,2739,2764,2789,2810,2832,2854,2897
#SArabic,5 
#SEnglish,5
#SUnicode,53
#Dots,17
367,211,353,217,352,221,354,224,357,225,365,226,372,226,376,225,378,223,379,220,379,218,377,215,373,214,366,213,358,215,355,215,355,215
#Tms,17
3418,3418,3444,3469,3493,3519,3544,3568,3593,3616,3637,3660,3682,3704,3726,3754,3796
#SArabic,6 
#SEnglish,6
#SUnicode,54
#Dots,14
290,209,312,208,316,209,318,210,318,212,319,215,320,220,321,225,322,230,322,234,323,236,320,238,315,239,315,239
#Tms,14
4067,4067,4090,4114,4140,4165,4189,4214,4238,4260,4281,4303,4327,4371
#SArabic,7 
#SEnglish,7
#SUnicode,55
#Dots,15
272,205,266,220,264,225,262,228,261,229,260,228,257,225,254,221,250,215,246,208,244,204,242,202,241,203,237,208,237,208
#Tms,15
4701,4701,4725,4750,4774,4799,4823,4847,4872,4894,4915,4937,4962,4986,5028
#SArabic,8 
#SEnglish,8
#SUnicode,56
#Dots,17
226,237,217,219,213,211,210,206,208,203,208,202,206,204,203,210,201,216,198,226,195,234,193,238,192,240,191,241,190,241,187,238,187,238
#Tms,17
5312,5313,5336,5360,5385,5410,5435,5459,5485,5510,5533,5555,5576,5598,5667,5689,5733
#SArabic,9
#SEnglish,9
#SUnicode,57
#Dots,24
173,217,147,218,140,217,135,214,133,212,133,209,135,207,140,203,143,202,144,201,145,202,146,205,148,210,149,215,151,222,153,228,154,236,154,242,155,247,156,250,156,251,156,252,152,252,152,252
#Tms,24
5951,5951,5972,5994,6016,6038,6060,6081,6103,6125,6147,6168,6189,6211,6232,6254,6275,6298,6319,6341,6363,6418,6440,6483
