# Supplementary material for: Algorithm based on normal coordinate vectors with 16 segments for the data fusion from hand-written Arabic text implemented with MATLAB
Source: PeerJ Comput Sci. 2021 Sep 9;7:e705. doi: 10.7717/peerj-cs.705 (PMC8444069; doi:10.7717/peerj-cs.705)
Supplement: Supplemental Information 1 [file peerj-cs-07-705-s001.zip › ProjectAndDataset/DAD Dataset 159 Final/DAD - Numbers/testing/Writer-124,Nums(8).txt]

#WriterName,Writer-124
#SArabic,0 
#SEnglish,0
#SUnicode,48
#Dots,2
546,242,546,242
#Tms,2
0,23
#SArabic,1 
#SEnglish,1
#SUnicode,49
#Dots,13
497,226,497,244,497,246,497,249,498,250,498,252,498,253,498,254,497,254,495,254,494,254,493,254,493,254
#Tms,13
445,445,457,467,477,487,488,506,549,555,559,559,590
#SArabic,2 
#SEnglish,2
#SUnicode,50
#Dots,24
445,224,432,232,432,233,433,235,434,236,436,238,439,240,441,242,443,243,445,245,446,246,447,246,448,247,449,248,450,248,450,249,451,250,452,250,452,251,453,251,453,252,453,253,452,254,452,254
#Tms,24
930,930,939,948,957,966,977,987,996,1006,1015,1016,1019,1026,1032,1035,1041,1048,1056,1062,1077,1089,1102,1128
#SArabic,3 
#SEnglish,3
#SUnicode,51
#Dots,47
401,217,401,226,398,227,393,225,392,223,391,223,390,223,389,224,385,224,382,223,379,222,378,221,376,220,375,219,374,219,374,218,374,219,375,220,375,221,376,221,376,222,377,223,377,224,378,225,378,227,379,228,380,229,381,231,382,232,383,234,384,235,385,236,386,237,387,239,387,240,388,241,389,242,389,243,390,244,390,245,391,246,391,247,391,248,390,248,389,248,388,248,388,248
#Tms,47
1627,1627,1653,1678,1704,1773,1787,1801,1814,1828,1841,1855,1869,1882,1897,1912,1947,1962,1964,1970,1977,1979,1986,1988,1994,2000,2003,2017,2019,2025,2031,2034,2040,2047,2049,2055,2061,2070,2077,2079,2091,2100,2137,2161,2164,2170,2201
#SArabic,4 
#SEnglish,4
#SUnicode,52
#Dots,39
346,211,331,213,331,214,332,216,334,217,336,219,338,220,341,221,344,222,346,224,348,225,348,226,349,227,348,228,348,229,346,230,345,232,343,234,342,235,342,236,342,237,342,238,342,239,343,240,344,241,346,242,347,242,348,243,350,243,351,244,352,244,353,245,354,245,355,245,356,246,357,246,358,247,357,247,357,247
#Tms,39
2782,2782,2792,2802,2812,2822,2831,2840,2848,2857,2865,2874,2882,2891,2899,2908,2917,2926,2934,2943,2952,2961,2970,2978,2986,2994,2999,3006,3015,3020,3023,3029,3036,3038,3044,3051,3060,3075,3098
#SArabic,5 
#SEnglish,5
#SUnicode,53
#Dots,15
293,218,281,226,281,230,284,233,290,233,299,232,305,230,306,228,306,225,303,223,298,221,291,221,283,222,279,223,279,223
#Tms,15
3451,3452,3476,3501,3525,3549,3574,3598,3624,3647,3672,3695,3720,3748,3788
#SArabic,6 
#SEnglish,6
#SUnicode,54
#Dots,25
226,213,248,214,248,215,250,215,251,217,251,218,252,219,252,220,252,222,252,224,252,226,253,227,253,228,253,230,254,232,254,233,254,234,254,235,254,236,254,237,254,238,253,238,252,239,251,239,251,239
#Tms,25
4083,4083,4093,4102,4112,4125,4135,4145,4155,4165,4174,4184,4192,4202,4211,4221,4229,4239,4249,4258,4271,4278,4287,4296,4313
#SArabic,7 
#SEnglish,7
#SUnicode,55
#Dots,23
217,208,210,224,209,229,207,233,206,234,205,234,204,234,203,232,202,230,200,226,197,222,195,218,193,215,192,213,191,212,191,211,191,210,190,210,189,210,188,211,186,213,185,214,185,214
#Tms,23
4653,4654,4678,4704,4731,4763,4780,4795,4808,4822,4836,4851,4866,4880,4889,4898,4907,4916,4943,4951,4959,4968,4985
#SArabic,8 
#SEnglish,8
#SUnicode,56
#Dots,21
179,235,173,219,172,216,171,215,170,212,168,211,168,209,167,208,166,208,165,209,163,214,161,220,159,228,158,234,158,239,157,242,157,243,156,243,155,244,152,243,152,243
#Tms,21
5262,5262,5271,5280,5290,5299,5308,5318,5330,5383,5403,5424,5445,5466,5488,5509,5530,5586,5607,5629,5672
#SArabic,9
#SEnglish,9
#SUnicode,57
#Dots,20
137,224,116,225,112,224,111,221,113,217,116,213,119,211,120,210,122,211,124,215,126,221,129,231,132,239,134,246,135,251,136,253,137,254,137,255,136,255,136,255
#Tms,20
5907,5907,5931,5956,5980,6006,6031,6052,6073,6095,6117,6138,6159,6180,6202,6223,6244,6315,6337,6379
