# Supplementary material for: Algorithm based on normal coordinate vectors with 16 segments for the data fusion from hand-written Arabic text implemented with MATLAB
Source: PeerJ Comput Sci. 2021 Sep 9;7:e705. doi: 10.7717/peerj-cs.705 (PMC8444069; doi:10.7717/peerj-cs.705)
Supplement: Supplemental Information 1 [file peerj-cs-07-705-s001.zip › ProjectAndDataset/DAD Dataset 159 Final/DAD - Numbers/testing/Writer-125,Nums(8).txt]

#WriterName,Writer-125
#SArabic,0 
#SEnglish,0
#SUnicode,48
#Dots,7
617,220,618,235,618,236,619,237,619,236,618,235,618,235
#Tms,7
0,0,4,15,44,51,66
#SArabic,1 
#SEnglish,1
#SUnicode,49
#Dots,24
567,197,568,202,568,203,568,204,568,206,569,210,569,213,569,216,569,220,569,222,569,225,569,227,569,231,569,232,570,234,570,235,570,236,570,237,570,238,569,238,567,238,566,239,565,239,565,239
#Tms,24
1390,1390,1415,1440,1455,1469,1480,1489,1496,1505,1512,1520,1528,1536,1543,1546,1552,1555,1576,1585,1595,1600,1601,1616
#SArabic,2 
#SEnglish,2
#SUnicode,50
#Dots,15
528,206,507,203,504,205,502,208,503,212,505,217,508,220,514,225,519,229,523,231,523,232,523,233,519,233,517,233,517,233
#Tms,15
2309,2309,2333,2353,2367,2380,2394,2410,2424,2438,2450,2461,2471,2479,2495
#SArabic,3 
#SEnglish,3
#SUnicode,51
#Dots,75
473,198,478,203,479,205,479,208,478,209,476,209,474,210,473,210,472,210,471,210,469,210,466,210,465,209,463,208,461,207,459,204,459,203,459,201,458,200,458,201,458,202,458,204,458,205,458,206,458,207,457,208,456,209,455,209,453,210,450,210,448,210,447,210,445,210,444,210,442,210,441,209,440,208,439,208,438,207,438,206,437,205,437,204,437,203,436,202,436,201,436,202,437,202,437,203,438,204,439,205,439,206,440,207,441,208,442,209,442,211,443,212,447,220,447,222,448,223,448,225,449,226,449,227,450,229,451,230,451,231,452,233,452,234,452,235,453,235,453,236,453,237,452,237,451,237,448,237,448,237
#Tms,75
3223,3223,3247,3272,3286,3300,3310,3319,3328,3337,3347,3356,3365,3375,3385,3395,3405,3413,3421,3469,3481,3490,3498,3506,3514,3522,3530,3538,3546,3554,3562,3566,3569,3575,3581,3583,3590,3595,3598,3605,3610,3613,3619,3625,3640,3701,3704,3710,3716,3725,3729,3734,3741,3744,3750,3755,3779,3785,3789,3794,3800,3803,3809,3815,3819,3824,3830,3833,3839,3845,3849,3869,3879,3894,3908
#SArabic,4 
#SEnglish,4
#SUnicode,52
#Dots,29
408,203,394,207,395,210,399,210,407,210,411,210,412,211,411,213,409,215,405,218,402,221,398,224,395,227,395,228,394,230,394,232,396,233,397,234,400,235,402,235,405,236,408,237,410,237,413,238,415,238,415,237,414,237,413,235,413,235
#Tms,29
4721,4721,4745,4763,4779,4795,4812,4829,4841,4852,4861,4870,4878,4887,4896,4905,4912,4921,4929,4936,4944,4953,4960,4968,4976,5002,5010,5019,5034
#SArabic,5 
#SEnglish,5
#SUnicode,53
#Dots,38
351,206,339,218,338,219,338,221,340,223,340,224,342,224,344,225,346,225,348,225,351,225,352,224,354,224,356,223,358,222,360,221,361,221,363,219,364,218,364,217,365,216,365,215,365,213,364,212,364,211,363,209,361,208,360,208,359,207,357,207,356,207,354,207,353,206,352,206,351,207,350,208,349,208,349,208
#Tms,38
5822,5823,5833,5842,5852,5861,5870,5879,5888,5897,5907,5916,5925,5934,5943,5953,5961,5971,5981,5990,5998,6006,6014,6023,6030,6039,6047,6055,6063,6072,6080,6088,6095,6103,6140,6151,6159,6175
#SArabic,6 
#SEnglish,6
#SUnicode,54
#Dots,19
280,208,296,209,299,210,301,212,301,214,302,216,304,219,306,222,307,223,309,225,310,227,311,228,312,229,313,229,313,230,313,231,312,231,311,231,311,231
#Tms,19
7158,7158,7182,7205,7220,7233,7246,7260,7269,7277,7285,7293,7302,7309,7318,7335,7344,7352,7367
#SArabic,7 
#SEnglish,7
#SUnicode,55
#Dots,24
255,200,233,218,226,225,223,227,223,226,223,225,223,222,223,220,223,218,223,215,223,214,223,211,223,209,222,208,221,206,220,204,219,203,217,202,216,200,215,200,215,199,214,199,215,199,215,199
#Tms,24
8000,8000,8024,8048,8085,8097,8108,8116,8124,8131,8139,8147,8156,8163,8172,8179,8188,8196,8204,8212,8220,8228,8254,8273
#SArabic,8 
#SEnglish,8
#SUnicode,56
#Dots,15
195,219,181,201,177,193,172,188,170,186,169,187,168,190,166,195,164,198,160,204,155,209,153,211,151,212,151,211,151,211
#Tms,15
8971,8972,8995,9019,9043,9075,9090,9104,9117,9132,9149,9162,9176,9200,9224
#SArabic,9
#SEnglish,9
#SUnicode,57
#Dots,51
99,180,85,189,84,189,82,188,81,187,81,186,81,184,81,182,82,180,83,179,83,178,85,177,87,176,89,175,90,175,91,175,93,174,95,174,96,174,98,175,99,176,100,176,101,177,101,178,102,180,103,181,103,184,104,186,105,190,105,194,106,197,106,201,107,205,108,207,109,211,109,213,111,217,112,220,112,223,113,224,113,227,113,228,113,230,113,231,113,232,113,233,114,234,114,235,114,236,115,237,115,237
#Tms,51
9681,9681,9691,9701,9710,9719,9729,9738,9747,9757,9766,9776,9785,9794,9804,9813,9822,9829,9838,9845,9854,9862,9870,9878,9886,9894,9902,9910,9918,9926,9933,9941,9949,9957,9965,9973,9981,9990,9998,10006,10014,10022,10029,10038,10045,10053,10061,10069,10078,10087,10103
