# Supplementary material for: Algorithm based on normal coordinate vectors with 16 segments for the data fusion from hand-written Arabic text implemented with MATLAB
Source: PeerJ Comput Sci. 2021 Sep 9;7:e705. doi: 10.7717/peerj-cs.705 (PMC8444069; doi:10.7717/peerj-cs.705)
Supplement: Supplemental Information 1 [file peerj-cs-07-705-s001.zip › ProjectAndDataset/DAD Dataset 159 Final/DAD - Numbers/testing/Writer-127,Nums(2).txt]

#WriterName,Writer-127
#SArabic,0 
#SEnglish,0
#SUnicode,48
#Dots,3
612,223,612,225,612,225
#Tms,3
0,0,10
#SArabic,1 
#SEnglish,1
#SUnicode,49
#Dots,8
567,206,567,202,569,229,568,235,567,237,566,237,566,238,566,238
#Tms,8
482,482,493,504,514,559,570,580
#SArabic,2 
#SEnglish,2
#SUnicode,50
#Dots,21
536,199,520,202,520,206,520,209,522,212,524,214,526,217,528,219,529,220,530,223,530,224,531,225,531,226,530,226,530,227,529,227,528,227,527,227,526,227,525,227,525,227
#Tms,21
1178,1178,1188,1198,1208,1218,1227,1237,1246,1256,1267,1278,1289,1291,1307,1316,1324,1337,1339,1346,1362
#SArabic,3 
#SEnglish,3
#SUnicode,51
#Dots,38
490,191,490,190,487,196,484,196,478,194,476,194,473,195,471,195,469,195,468,195,467,194,466,193,466,192,465,191,465,190,465,191,466,192,467,194,469,197,469,199,470,201,471,203,471,204,472,206,472,208,472,210,472,212,472,213,472,214,472,216,471,217,471,218,471,219,470,220,470,221,469,221,469,222,469,222
#Tms,38
1862,1862,1872,1883,1894,1905,1916,1927,1938,1948,1959,1970,1981,1992,2006,2026,2037,2047,2058,2062,2066,2071,2077,2080,2086,2092,2095,2101,2107,2110,2116,2120,2126,2136,2140,2146,2150,2167
#SArabic,4 
#SEnglish,4
#SUnicode,52
#Dots,19
441,182,433,194,436,195,443,197,444,198,443,199,442,201,440,203,437,206,436,208,435,210,436,211,439,214,443,215,446,216,449,216,451,216,452,216,452,216
#Tms,19
2573,2573,2584,2595,2605,2616,2627,2638,2649,2660,2671,2682,2693,2704,2714,2726,2737,2748,2770
#SArabic,5 
#SEnglish,5
#SUnicode,53
#Dots,15
405,192,404,192,402,193,404,210,408,209,419,199,420,195,419,193,418,193,415,193,411,193,405,195,403,197,401,197,401,197
#Tms,15
3131,3131,3141,3153,3163,3174,3185,3196,3206,3217,3228,3239,3250,3261,3283
#SArabic,6 
#SEnglish,6
#SUnicode,54
#Dots,19
357,188,357,187,369,185,371,187,371,188,372,191,372,195,372,199,373,202,373,206,374,210,374,212,376,215,377,217,378,218,379,219,378,220,378,221,378,221
#Tms,19
3737,3737,3748,3759,3770,3781,3792,3803,3813,3824,3836,3847,3858,3868,3879,3891,3902,3913,3934
#SArabic,7 
#SEnglish,7
#SUnicode,55
#Dots,17
338,180,329,207,327,209,327,210,326,210,325,210,325,209,322,206,319,202,316,198,314,194,311,189,310,187,310,186,309,186,308,187,308,187
#Tms,17
4473,4473,4484,4494,4505,4517,4528,4539,4549,4560,4571,4582,4593,4604,4615,4630,4653
#SArabic,8 
#SEnglish,8
#SUnicode,56
#Dots,18
272,214,273,209,284,188,286,182,287,183,288,185,291,188,293,191,296,195,296,197,298,201,300,203,301,206,302,207,303,208,303,209,304,209,304,209
#Tms,18
5081,5081,5092,5103,5140,5150,5161,5173,5184,5194,5205,5216,5227,5238,5249,5260,5271,5293
#SArabic,9
#SEnglish,9
#SUnicode,57
#Dots,31
250,183,250,182,226,181,220,187,223,194,225,194,227,194,230,193,233,192,237,190,238,188,243,184,245,181,246,179,247,177,247,176,247,177,247,178,247,180,248,183,249,187,249,188,249,193,249,196,249,198,249,200,249,202,249,205,249,206,250,206,250,206
#Tms,31
5822,5822,5833,5844,5855,5866,5877,5888,5898,5909,5919,5930,5941,5952,5963,5973,6010,6020,6031,6042,6053,6064,6075,6085,6096,6106,6117,6129,6139,6164,6185
