# Supplementary material for: Algorithm based on normal coordinate vectors with 16 segments for the data fusion from hand-written Arabic text implemented with MATLAB
Source: PeerJ Comput Sci. 2021 Sep 9;7:e705. doi: 10.7717/peerj-cs.705 (PMC8444069; doi:10.7717/peerj-cs.705)
Supplement: Supplemental Information 1 [file peerj-cs-07-705-s001.zip › ProjectAndDataset/DAD Dataset 159 Final/DAD - Numbers/testing/Writer-127,Nums(3).txt]

#WriterName,Writer-127
#SArabic,0 
#SEnglish,0
#SUnicode,48
#Dots,3
582,200,582,200,582,200
#Tms,3
0,0,10
#SArabic,1 
#SEnglish,1
#SUnicode,49
#Dots,13
552,181,552,180,553,178,552,195,552,206,552,208,552,210,552,211,552,212,551,212,550,213,548,213,548,213
#Tms,13
1201,1201,1212,1223,1234,1245,1256,1267,1278,1290,1303,1313,1335
#SArabic,2 
#SEnglish,2
#SUnicode,50
#Dots,20
525,183,525,182,523,180,508,182,506,190,506,193,508,197,510,200,511,203,514,206,515,208,516,210,516,211,516,213,516,214,516,215,515,215,514,215,513,214,513,214
#Tms,20
1954,1954,1965,1976,1987,1998,2009,2020,2031,2042,2053,2064,2075,2086,2097,2108,2119,2137,2148,2170
#SArabic,3 
#SEnglish,3
#SUnicode,51
#Dots,42
478,169,479,169,470,177,468,176,466,174,465,174,463,172,460,172,458,172,455,173,452,174,448,175,446,175,445,175,444,175,442,174,441,173,441,172,441,170,440,168,440,167,441,167,442,169,443,173,446,177,448,181,449,184,451,186,452,188,453,190,453,193,454,195,454,196,455,198,455,200,455,201,455,202,456,203,456,204,456,205,456,206,456,206
#Tms,42
2635,2635,2646,2657,2668,2679,2689,2700,2711,2722,2733,2744,2755,2766,2777,2789,2798,2808,2817,2827,2835,2868,2879,2889,2900,2911,2913,2916,2922,2925,2932,2938,2942,2947,2953,2956,2962,2968,2971,2977,2986,3023
#SArabic,4 
#SEnglish,4
#SUnicode,52
#Dots,26
404,165,403,165,388,176,389,179,392,180,396,181,399,182,404,184,405,185,405,186,404,188,402,190,397,192,394,194,392,196,392,198,392,200,394,202,397,203,401,204,405,204,409,204,411,204,414,204,414,203,414,203
#Tms,26
3682,3682,3693,3704,3715,3727,3737,3748,3759,3769,3780,3791,3803,3814,3825,3836,3847,3857,3868,3879,3890,3900,3911,3922,3933,3955
#SArabic,5 
#SEnglish,5
#SUnicode,53
#Dots,17
351,179,350,194,352,195,360,194,363,192,366,190,370,186,372,183,374,181,373,179,371,178,366,178,355,178,351,179,348,180,346,181,346,181
#Tms,17
4309,4309,4320,4331,4342,4353,4364,4375,4386,4396,4407,4418,4429,4440,4451,4462,4484
#SArabic,6 
#SEnglish,6
#SUnicode,54
#Dots,18
313,163,330,169,331,171,331,174,331,177,331,179,332,181,333,184,333,187,333,189,333,191,334,193,334,195,335,195,335,196,335,197,335,198,335,198
#Tms,18
4915,4915,4926,4937,4948,4959,4969,4980,4991,5002,5013,5024,5035,5047,5057,5071,5088,5121
#SArabic,7 
#SEnglish,7
#SUnicode,55
#Dots,19
294,162,294,164,286,184,282,191,281,192,280,192,279,191,277,190,275,187,272,184,269,180,267,175,265,170,264,167,263,166,263,165,263,166,262,167,262,167
#Tms,19
5737,5737,5748,5760,5770,5784,5796,5807,5817,5828,5839,5850,5861,5872,5883,5894,5916,5927,5949
#SArabic,8 
#SEnglish,8
#SUnicode,56
#Dots,14
210,193,215,184,230,167,231,167,238,177,240,180,241,183,243,186,244,189,247,192,248,193,251,195,252,196,252,196
#Tms,14
6455,6455,6466,6477,6488,6499,6510,6521,6531,6542,6553,6564,6575,6597
#SArabic,9
#SEnglish,9
#SUnicode,57
#Dots,33
176,162,174,160,171,160,156,166,156,173,157,173,159,174,161,173,163,173,166,171,170,168,173,166,176,164,177,162,178,161,178,160,178,161,178,162,178,166,178,169,179,173,180,176,181,180,182,183,183,187,185,191,185,194,186,195,187,197,187,198,188,198,188,197,188,197
#Tms,33
7219,7220,7231,7242,7253,7264,7275,7286,7297,7308,7318,7329,7340,7351,7362,7372,7470,7481,7492,7503,7513,7524,7535,7546,7557,7568,7579,7590,7601,7612,7666,7677,7699
