# Supplementary material for: Algorithm based on normal coordinate vectors with 16 segments for the data fusion from hand-written Arabic text implemented with MATLAB
Source: PeerJ Comput Sci. 2021 Sep 9;7:e705. doi: 10.7717/peerj-cs.705 (PMC8444069; doi:10.7717/peerj-cs.705)
Supplement: Supplemental Information 1 [file peerj-cs-07-705-s001.zip › ProjectAndDataset/DAD Dataset 159 Final/DAD - Numbers/testing/Writer-127,Nums(5).txt]

#WriterName,Writer-127
#SArabic,0 
#SEnglish,0
#SUnicode,48
#Dots,3
633,204,633,206,633,206
#Tms,3
0,0,11
#SArabic,1 
#SEnglish,1
#SUnicode,49
#Dots,9
598,187,598,184,598,183,601,211,604,222,604,225,603,225,602,225,602,225
#Tms,9
800,800,811,822,833,844,863,874,895
#SArabic,2 
#SEnglish,2
#SUnicode,50
#Dots,17
561,178,557,178,532,181,530,187,531,190,533,194,535,198,538,202,540,206,542,209,544,212,544,214,545,216,545,217,545,218,545,219,545,219
#Tms,17
1323,1323,1333,1343,1352,1362,1372,1382,1392,1401,1411,1421,1431,1441,1445,1459,1516
#SArabic,3 
#SEnglish,3
#SUnicode,51
#Dots,45
519,168,510,177,509,177,508,176,506,175,503,175,502,175,498,175,496,175,494,176,493,176,492,175,490,174,489,173,488,171,487,169,486,167,485,167,486,167,487,169,488,171,489,173,490,175,491,177,493,180,494,182,495,184,496,187,497,189,497,191,498,193,498,195,498,196,498,198,498,199,498,200,498,201,498,202,498,204,498,205,497,206,497,207,497,210,497,211,497,211
#Tms,45
1931,1931,1942,1953,1964,1975,1986,1997,2008,2018,2029,2040,2051,2062,2073,2084,2095,2110,2132,2142,2146,2149,2155,2162,2164,2170,2176,2179,2185,2192,2194,2200,2206,2209,2216,2221,2225,2230,2236,2239,2245,2252,2263,2269,2286
#SArabic,4 
#SEnglish,4
#SUnicode,52
#Dots,24
434,167,424,180,426,182,430,184,435,185,439,186,444,188,445,190,445,191,444,193,440,195,437,196,435,198,433,200,433,201,433,203,436,205,439,207,446,209,450,210,453,210,456,210,458,210,458,210
#Tms,24
2942,2942,2952,2963,2974,2985,2996,3006,3018,3029,3040,3051,3062,3072,3083,3094,3105,3116,3127,3137,3148,3159,3170,3191
#SArabic,5 
#SEnglish,5
#SUnicode,53
#Dots,15
386,185,384,185,379,195,401,204,407,197,407,193,406,189,405,188,401,186,398,185,394,185,391,186,388,186,387,187,387,187
#Tms,15
3563,3563,3573,3584,3595,3606,3617,3628,3638,3649,3659,3671,3682,3693,3714
#SArabic,6 
#SEnglish,6
#SUnicode,54
#Dots,18
313,164,335,170,336,172,336,173,336,177,336,178,337,183,337,186,339,189,340,192,342,195,344,198,345,200,346,202,347,203,347,204,348,204,348,204
#Tms,18
4250,4250,4261,4272,4283,4294,4305,4316,4326,4337,4348,4359,4370,4381,4392,4402,4413,4436
#SArabic,7 
#SEnglish,7
#SUnicode,55
#Dots,22
298,167,297,165,284,189,280,196,278,198,277,198,276,199,274,199,273,197,271,195,269,192,266,187,261,176,258,171,257,168,256,167,255,165,254,165,254,166,254,167,254,170,254,170
#Tms,22
4880,4880,4891,4901,4912,4923,4934,4945,4956,4967,4978,4989,5000,5010,5022,5033,5043,5054,5069,5079,5091,5112
#SArabic,8 
#SEnglish,8
#SUnicode,56
#Dots,20
201,193,202,193,216,169,219,162,220,161,220,162,221,164,224,167,227,171,230,175,234,180,238,186,240,189,242,192,243,194,243,196,244,197,244,198,243,198,243,198
#Tms,20
5573,5573,5584,5594,5605,5641,5651,5662,5673,5684,5695,5705,5717,5727,5738,5749,5759,5771,5781,5803
#SArabic,9
#SEnglish,9
#SUnicode,57
#Dots,35
157,162,157,163,140,178,143,178,158,174,160,173,162,171,164,167,165,165,165,162,165,161,164,160,164,161,165,162,165,163,166,168,167,171,168,174,169,178,170,181,172,186,174,189,176,192,177,193,179,196,180,198,181,199,182,200,183,201,184,203,185,203,185,204,186,204,186,203,186,203
#Tms,35
6314,6314,6324,6335,6346,6357,6368,6379,6390,6401,6411,6423,6466,6476,6487,6498,6509,6520,6530,6541,6553,6563,6574,6585,6596,6607,6617,6628,6639,6650,6662,6673,6685,6724,6745
