# Supplementary material for: Algorithm based on normal coordinate vectors with 16 segments for the data fusion from hand-written Arabic text implemented with MATLAB
Source: PeerJ Comput Sci. 2021 Sep 9;7:e705. doi: 10.7717/peerj-cs.705 (PMC8444069; doi:10.7717/peerj-cs.705)
Supplement: Supplemental Information 1 [file peerj-cs-07-705-s001.zip › ProjectAndDataset/DAD Dataset 159 Final/DAD - Numbers/testing/Writer-129,Nums(1).txt]

#WriterName,Writer-129
#SArabic,0 
#SEnglish,0
#SUnicode,48
#Dots,3
647,192,648,190,648,190
#Tms,3
0,0,11
#SArabic,1 
#SEnglish,1
#SUnicode,49
#Dots,15
591,184,591,180,595,188,601,198,603,202,604,203,605,203,605,204,605,205,606,206,606,207,606,208,605,208,604,208,604,208
#Tms,15
746,746,757,768,779,790,802,832,848,859,874,991,1001,1012,1023
#SArabic,2 
#SEnglish,2
#SUnicode,50
#Dots,25
540,180,525,182,524,185,523,187,523,189,525,193,525,194,530,198,533,201,538,203,542,205,546,207,547,208,548,208,548,209,549,210,549,211,550,211,550,212,551,212,551,213,550,213,549,213,548,213,548,213
#Tms,25
1514,1514,1525,1536,1547,1558,1569,1581,1591,1603,1613,1624,1635,1646,1670,1681,1687,1693,1700,1708,1714,1807,1817,1820,1832
#SArabic,3 
#SEnglish,3
#SUnicode,51
#Dots,89
504,184,503,183,502,174,501,181,499,182,498,183,495,183,494,183,493,183,492,183,490,181,490,180,489,179,489,178,489,177,489,178,489,179,488,180,488,182,487,184,486,185,485,185,484,186,482,187,481,187,480,187,479,187,478,187,477,187,476,187,475,187,474,187,472,187,471,186,470,186,469,186,468,185,467,185,466,185,465,184,464,183,463,182,463,181,463,180,462,180,462,179,462,178,461,178,461,177,462,177,463,178,464,179,465,180,467,181,469,182,470,184,472,186,475,187,477,189,479,191,481,193,482,195,484,197,485,199,486,200,487,201,488,203,488,204,489,204,489,205,489,206,490,206,490,207,491,207,491,208,492,209,492,210,493,211,493,212,494,212,494,213,494,214,494,215,495,215,495,216,494,217,494,218,493,218,493,218
#Tms,89
2375,2375,2386,2396,2407,2418,2429,2441,2452,2462,2474,2485,2496,2507,2517,2587,2600,2610,2621,2633,2644,2655,2666,2677,2683,2690,2692,2698,2704,2707,2713,2720,2722,2728,2731,2737,2743,2746,2752,2763,2767,2776,2788,2791,2797,2803,2806,2818,2821,2917,2927,2932,2935,2941,2947,2951,2956,2962,2965,2971,2977,2981,2986,2992,2995,3001,3012,3022,3025,3031,3046,3052,3061,3067,3071,3082,3091,3101,3115,3121,3136,3184,3221,3244,3251,3268,3280,3284,3306
#SArabic,4 
#SEnglish,4
#SUnicode,52
#Dots,38
434,182,436,181,435,181,422,190,433,194,435,194,440,194,442,194,443,194,444,194,443,194,443,195,441,196,439,197,436,198,434,199,432,201,428,203,427,205,425,206,424,208,423,210,422,212,422,213,422,214,423,216,425,218,428,219,432,220,437,221,441,221,446,222,448,222,450,222,451,222,452,222,451,222,451,222
#Tms,38
4166,4166,4177,4188,4199,4209,4220,4231,4242,4258,4318,4328,4340,4350,4361,4373,4383,4395,4406,4417,4427,4438,4449,4460,4471,4482,4493,4504,4515,4526,4537,4548,4558,4569,4580,4591,4747,4768
#SArabic,5 
#SEnglish,5
#SUnicode,53
#Dots,29
391,195,380,201,383,202,388,203,391,203,395,203,396,203,398,202,399,202,399,201,399,200,399,199,399,198,399,197,399,196,398,196,397,196,395,196,393,195,390,195,389,195,387,195,385,195,384,195,383,195,382,195,380,196,379,197,379,197
#Tms,29
5432,5432,5443,5454,5465,5476,5487,5498,5509,5520,5531,5542,5553,5564,5581,5591,5602,5613,5624,5635,5646,5657,5668,5679,5690,5700,5711,5722,5744
#SArabic,6 
#SEnglish,6
#SUnicode,54
#Dots,20
323,195,344,188,345,188,345,189,345,190,346,191,347,194,347,195,349,199,351,201,353,205,355,208,359,212,362,214,364,216,365,217,365,218,366,218,366,219,366,219
#Tms,20
6159,6159,6170,6199,6210,6220,6232,6243,6254,6265,6276,6287,6298,6309,6320,6331,6342,6421,6502,6528
#SArabic,7 
#SEnglish,7
#SUnicode,55
#Dots,28
296,181,296,180,288,202,287,204,287,203,286,202,284,201,282,200,280,198,277,195,276,195,274,193,272,191,271,190,269,187,267,185,265,184,264,182,262,180,261,179,260,178,259,177,258,176,258,177,258,178,258,180,259,182,259,182
#Tms,28
7178,7178,7189,7200,7297,7307,7318,7329,7340,7351,7362,7373,7384,7395,7406,7418,7429,7439,7450,7461,7472,7482,7501,7594,7604,7616,7627,7649
#SArabic,8 
#SEnglish,8
#SUnicode,56
#Dots,18
252,209,232,190,231,187,229,184,228,183,228,184,227,185,225,187,224,191,222,195,221,199,220,204,218,208,216,214,215,216,214,217,214,218,214,218
#Tms,18
8132,8132,8143,8154,8165,8249,8259,8271,8282,8293,8304,8315,8326,8337,8348,8358,8369,8510
#SArabic,8 
#SEnglish,8
#SUnicode,56
#Dots,39
172,185,172,184,170,183,153,197,164,201,166,201,171,199,173,196,175,194,177,190,180,185,182,181,183,178,183,177,183,176,183,175,183,176,183,177,183,180,183,183,184,188,187,198,189,204,190,206,191,209,193,212,194,215,194,217,195,218,195,219,195,220,196,221,196,222,196,223,196,224,197,224,197,225,196,225,196,225
#Tms,39
9014,9014,9025,9036,9047,9057,9068,9079,9090,9101,9112,9123,9134,9145,9156,9167,9232,9242,9253,9264,9275,9287,9298,9309,9320,9331,9342,9353,9363,9374,9386,9396,9407,9419,9429,9445,9539,9550,9572
