# Supplementary material for: Algorithm based on normal coordinate vectors with 16 segments for the data fusion from hand-written Arabic text implemented with MATLAB
Source: PeerJ Comput Sci. 2021 Sep 9;7:e705. doi: 10.7717/peerj-cs.705 (PMC8444069; doi:10.7717/peerj-cs.705)
Supplement: Supplemental Information 1 [file peerj-cs-07-705-s001.zip › ProjectAndDataset/DAD Dataset 159 Final/DAD - Numbers/testing/Writer-129,Nums(5).txt]

#WriterName,Writer-129
#SArabic,0 
#SEnglish,0
#SUnicode,48
#Dots,3
701,219,700,218,700,218
#Tms,3
0,0,10
#SArabic,1 
#SEnglish,1
#SUnicode,49
#Dots,17
641,204,639,198,638,196,641,199,653,210,658,213,659,214,660,215,661,215,661,216,662,216,662,217,663,218,664,219,665,219,665,220,665,220
#Tms,17
569,569,581,591,602,613,624,628,679,695,700,703,712,725,727,739,753
#SArabic,2 
#SEnglish,2
#SUnicode,50
#Dots,17
598,199,599,199,586,202,590,207,592,209,596,211,601,213,605,214,612,216,616,217,618,217,619,217,620,218,621,218,621,219,619,219,619,219
#Tms,17
1166,1166,1177,1188,1199,1209,1220,1231,1242,1253,1264,1275,1286,1345,1396,1407,1422
#SArabic,3 
#SEnglish,3
#SUnicode,51
#Dots,60
559,196,555,195,555,196,554,196,553,196,552,196,552,195,551,195,550,193,550,192,550,193,549,194,549,196,548,198,548,199,547,200,546,201,545,201,544,201,543,200,542,200,541,199,540,198,538,198,537,197,536,196,535,195,533,194,532,193,531,192,531,191,530,190,529,189,530,190,531,190,532,191,533,192,535,193,536,194,538,195,541,196,543,198,546,199,548,201,551,203,554,205,556,206,559,208,561,209,563,211,564,212,565,212,566,213,568,214,568,215,569,215,569,216,568,216,566,217,566,217
#Tms,60
1901,1901,1912,1933,1951,1962,1973,1984,1994,2005,2063,2074,2084,2096,2107,2118,2129,2141,2152,2163,2164,2171,2176,2179,2185,2191,2194,2201,2206,2209,2215,2221,2231,2284,2294,2296,2299,2305,2311,2314,2321,2324,2329,2335,2339,2344,2351,2354,2359,2365,2369,2374,2381,2392,2399,2485,2494,2504,2515,2530
#SArabic,4 
#SEnglish,4
#SUnicode,52
#Dots,29
481,191,482,191,481,191,477,202,489,202,489,203,487,204,486,206,483,208,481,210,478,214,477,216,476,218,476,219,477,220,479,222,481,222,485,224,490,224,494,224,501,223,505,223,508,222,509,222,510,222,509,222,508,222,507,222,507,222
#Tms,29
2963,2963,2974,2985,2996,3061,3072,3083,3094,3105,3116,3127,3137,3148,3159,3170,3181,3192,3203,3214,3225,3236,3247,3258,3269,3343,3359,3370,3392
#SArabic,5 
#SEnglish,5
#SUnicode,53
#Dots,20
438,210,438,208,439,220,446,221,457,217,457,216,456,214,455,213,453,211,451,210,449,209,447,208,445,208,443,209,441,209,438,211,438,212,436,213,436,214,436,214
#Tms,20
3743,3743,3754,3765,3776,3787,3798,3809,3820,3831,3842,3852,3863,3874,3885,3896,3907,3918,3929,3951
#SArabic,6 
#SEnglish,6
#SUnicode,54
#Dots,20
378,205,378,203,403,200,406,200,406,201,406,202,406,204,407,207,408,208,410,210,412,212,413,214,416,215,416,216,418,217,419,217,420,217,420,218,421,218,421,218
#Tms,20
4850,4850,4861,4872,4906,4917,4928,4939,4950,4961,4972,4982,4993,5004,5015,5026,5065,5076,5086,5154
#SArabic,7 
#SEnglish,7
#SUnicode,55
#Dots,26
338,203,338,202,339,202,349,217,349,218,348,218,347,218,346,218,344,217,342,216,340,215,338,213,337,212,335,211,334,210,332,208,330,207,329,206,328,205,327,204,326,204,325,204,325,205,326,206,326,207,326,207
#Tms,26
5583,5583,5594,5605,5616,5686,5697,5708,5718,5729,5740,5752,5763,5773,5784,5795,5806,5817,5828,5839,5850,5861,5981,5992,6003,6024
#SArabic,8 
#SEnglish,8
#SUnicode,56
#Dots,21
298,214,295,211,285,199,280,191,279,189,277,187,276,186,275,186,275,187,275,188,274,192,272,195,271,200,268,204,266,209,264,214,263,217,262,218,261,219,261,218,261,218
#Tms,21
6755,6755,6766,6777,6788,6799,6810,6823,6868,6878,6889,6900,6911,6922,6933,6944,6955,6966,6977,7117,7139
#SArabic,9
#SEnglish,9
#SUnicode,57
#Dots,32
230,197,231,191,219,196,215,204,215,207,216,209,221,211,226,212,231,211,234,210,237,209,238,206,238,204,238,201,237,199,236,194,235,193,234,191,234,190,233,190,233,191,234,193,235,196,236,200,239,210,240,213,241,218,242,221,243,224,244,226,245,226,245,226
#Tms,32
7586,7586,7597,7607,7618,7629,7640,7651,7662,7673,7684,7695,7705,7716,7727,7738,7749,7760,7771,7784,7840,7851,7861,7872,7884,7894,7906,7917,7928,7939,8092,8114
