# Supplementary material for: Algorithm based on normal coordinate vectors with 16 segments for the data fusion from hand-written Arabic text implemented with MATLAB
Source: PeerJ Comput Sci. 2021 Sep 9;7:e705. doi: 10.7717/peerj-cs.705 (PMC8444069; doi:10.7717/peerj-cs.705)
Supplement: Supplemental Information 1 [file peerj-cs-07-705-s001.zip › ProjectAndDataset/DAD Dataset 159 Final/DAD - Numbers/testing/Writer-129,Nums.txt]

#WriterName,Writer-129
#SArabic,0 
#SEnglish,0
#SUnicode,48
#Dots,4
691,210,692,210,693,209,693,209
#Tms,4
0,0,0,11
#SArabic,1 
#SEnglish,1
#SUnicode,49
#Dots,21
616,196,616,191,617,190,618,192,628,208,631,214,632,216,633,218,633,219,634,219,634,220,634,221,634,222,635,223,635,224,635,225,635,226,635,227,636,228,635,227,635,227
#Tms,21
627,627,638,649,660,671,681,692,699,706,708,720,729,738,747,753,764,769,783,909,931
#SArabic,2 
#SEnglish,2
#SUnicode,50
#Dots,27
592,191,590,190,582,190,579,192,576,197,576,200,577,204,580,207,583,210,590,213,595,215,599,217,601,219,603,220,604,221,604,222,605,223,605,224,606,224,606,225,607,225,607,226,606,226,605,225,604,225,602,225,602,225
#Tms,27
1373,1373,1383,1394,1405,1416,1427,1438,1449,1460,1471,1482,1493,1504,1518,1533,1546,1555,1560,1563,1579,1647,1677,1683,1689,1693,1710
#SArabic,3 
#SEnglish,3
#SUnicode,51
#Dots,80
549,198,549,194,549,195,547,196,545,198,542,199,540,199,537,200,534,200,533,200,532,199,531,199,531,198,531,197,531,195,531,193,531,194,530,195,530,196,529,197,528,199,526,201,525,201,524,202,523,202,522,202,521,202,520,202,519,202,518,201,517,201,516,200,515,199,514,199,514,198,513,197,512,196,511,195,511,194,510,193,510,192,509,191,510,191,510,192,511,192,512,193,513,194,515,195,516,197,518,198,520,199,522,201,524,203,526,205,528,207,530,208,531,210,533,211,534,213,535,214,536,215,537,215,537,216,538,216,538,217,539,217,539,218,540,219,540,220,540,221,541,221,541,222,541,223,542,223,542,224,542,225,541,225,540,225,539,225,539,225
#Tms,80
2198,2198,2209,2219,2231,2242,2253,2263,2275,2286,2297,2307,2318,2329,2340,2351,2433,2449,2461,2472,2482,2494,2505,2516,2523,2532,2539,2548,2553,2559,2562,2569,2574,2578,2583,2589,2592,2599,2604,2608,2613,2622,2706,2717,2720,2721,2728,2733,2736,2742,2749,2751,2762,2764,2766,2773,2779,2781,2788,2793,2796,2802,2809,2811,2818,2823,2826,2841,2853,2862,2869,2871,2880,2891,2893,2909,3054,3067,3069,3086
#SArabic,4 
#SEnglish,4
#SUnicode,52
#Dots,36
471,190,471,189,467,198,469,200,484,201,487,200,488,200,489,200,488,200,487,201,485,201,483,202,481,203,477,205,475,207,473,209,472,210,471,212,470,214,469,216,468,219,468,221,468,224,469,225,472,228,475,230,478,231,482,232,486,233,491,234,493,235,495,235,496,236,497,236,498,236,498,236
#Tms,36
3767,3767,3777,3789,3800,3810,3821,3832,3891,3902,3913,3925,3935,3947,3957,3968,3979,3990,4001,4012,4023,4034,4045,4056,4067,4078,4088,4099,4110,4121,4132,4143,4153,4165,4176,4349
#SArabic,5 
#SEnglish,5
#SUnicode,53
#Dots,30
443,202,443,200,430,208,432,212,433,212,438,213,441,213,445,213,448,212,450,212,451,210,451,209,452,207,452,205,452,204,452,203,451,203,449,202,448,202,446,202,444,202,441,202,439,202,436,202,433,202,431,203,429,203,428,203,427,204,427,204
#Tms,30
4916,4916,4927,4938,4948,4959,4970,4981,4992,5003,5014,5025,5036,5047,5058,5068,5080,5090,5101,5112,5123,5134,5145,5156,5167,5178,5189,5200,5211,5233
#SArabic,6 
#SEnglish,6
#SUnicode,54
#Dots,23
366,199,370,199,393,197,395,197,395,198,396,199,397,200,399,202,400,205,403,208,405,211,407,213,410,216,412,217,415,219,416,220,417,221,418,221,418,222,419,222,419,223,420,223,420,223
#Tms,23
5669,5669,5680,5690,5714,5724,5735,5746,5757,5768,5779,5789,5800,5811,5822,5832,5843,5854,5866,5901,5912,5923,6087
#SArabic,7 
#SEnglish,7
#SUnicode,55
#Dots,27
343,195,339,214,339,215,339,216,338,216,338,215,337,214,334,213,333,212,330,211,328,209,326,207,324,205,322,203,320,201,319,199,318,198,317,198,315,197,314,196,314,195,313,195,312,194,312,195,312,197,313,198,313,198
#Tms,27
6638,6638,6649,6660,6696,6707,6719,6730,6740,6752,6763,6774,6784,6795,6806,6817,6828,6839,6850,6861,6872,6883,6893,7008,7020,7031,7051
#SArabic,8 
#SEnglish,8
#SUnicode,56
#Dots,34
304,222,301,217,295,209,292,204,291,203,290,203,290,202,289,202,288,201,287,201,287,200,286,200,286,199,285,200,285,201,284,202,283,205,282,207,281,209,280,212,280,214,279,217,278,218,277,220,277,221,276,221,276,222,275,222,274,222,274,223,273,223,274,223,275,222,275,222
#Tms,34
7526,7526,7536,7547,7557,7567,7578,7588,7601,7613,7625,7637,7649,7698,7713,7724,7736,7746,7757,7768,7779,7790,7801,7812,7823,7834,7846,7856,7923,7935,7946,8038,8049,8071
#SArabic,9
#SEnglish,9
#SUnicode,57
#Dots,39
238,199,236,197,215,203,213,207,215,209,220,211,222,211,230,211,233,211,236,210,237,209,238,207,239,205,239,203,240,201,240,198,240,196,239,195,238,195,238,194,238,195,238,196,238,198,239,201,240,205,241,209,243,214,244,217,245,220,246,220,247,221,247,222,248,223,249,224,250,225,251,226,252,226,252,227,252,227
#Tms,39
8646,8646,8657,8668,8679,8689,8700,8711,8722,8733,8744,8755,8766,8777,8788,8799,8810,8821,8839,8849,8934,8945,8956,8967,8978,8989,9000,9011,9022,9032,9044,9054,9065,9076,9087,9098,9109,9121,9305
