# Supplementary material for: Algorithm based on normal coordinate vectors with 16 segments for the data fusion from hand-written Arabic text implemented with MATLAB
Source: PeerJ Comput Sci. 2021 Sep 9;7:e705. doi: 10.7717/peerj-cs.705 (PMC8444069; doi:10.7717/peerj-cs.705)
Supplement: Supplemental Information 1 [file peerj-cs-07-705-s001.zip › ProjectAndDataset/DAD Dataset 159 Final/DAD - Numbers/testing/Writer-130,Nums(5).txt]

#WriterName,Writer-130
#SArabic,0 
#SEnglish,0
#SUnicode,48
#Dots,5
608,241,609,243,608,243,608,243,608,243
#Tms,5
0,0,0,0,9
#SArabic,1 
#SEnglish,1
#SUnicode,49
#Dots,15
585,221,588,239,589,244,589,247,589,250,589,251,589,254,589,255,589,256,589,255,590,255,590,254,590,253,590,252,590,252
#Tms,15
799,799,810,821,832,843,854,865,876,930,937,942,951,960,978
#SArabic,2 
#SEnglish,2
#SUnicode,50
#Dots,16
570,222,571,221,555,212,550,216,553,230,554,234,557,238,559,242,563,247,565,249,568,254,570,256,571,258,571,259,570,259,570,259
#Tms,16
1610,1610,1621,1632,1643,1654,1665,1676,1687,1698,1709,1720,1731,1742,1761,1783
#SArabic,3 
#SEnglish,3
#SUnicode,51
#Dots,50
522,206,522,204,522,205,533,225,531,227,529,227,525,224,521,223,519,221,518,220,517,220,516,221,515,221,514,222,512,222,510,222,507,222,505,222,503,220,499,217,497,215,495,213,495,212,494,212,494,211,495,212,496,213,498,214,499,215,502,217,504,219,507,221,510,224,513,226,516,229,518,232,521,234,523,237,525,239,526,241,529,246,531,248,532,249,533,251,534,252,534,253,535,254,536,255,536,256,536,256
#Tms,50
2266,2266,2277,2288,2299,2310,2321,2332,2342,2353,2389,2403,2414,2425,2436,2447,2457,2468,2479,2490,2501,2512,2522,2523,2532,2553,2562,2569,2571,2577,2583,2586,2592,2599,2601,2607,2613,2616,2622,2629,2640,2643,2646,2652,2659,2661,2667,2673,2676,2696
#SArabic,4 
#SEnglish,4
#SUnicode,52
#Dots,25
478,202,478,199,478,200,466,210,476,217,480,219,481,220,481,221,480,221,479,222,477,223,474,224,473,225,471,228,470,231,469,235,469,237,471,241,475,244,480,247,485,249,490,251,494,253,495,254,495,254
#Tms,25
3110,3110,3121,3132,3143,3154,3165,3195,3206,3217,3228,3239,3250,3261,3272,3283,3294,3305,3316,3327,3338,3349,3359,3371,3392
#SArabic,5 
#SEnglish,5
#SUnicode,53
#Dots,19
433,212,433,210,433,211,445,230,436,233,432,232,426,230,424,229,420,226,419,223,419,221,421,219,426,217,430,217,433,217,435,217,436,219,436,221,436,221
#Tms,19
3766,3766,3777,3788,3799,3810,3821,3832,3842,3853,3864,3875,3887,3898,3909,3919,3930,3942,3964
#SArabic,6 
#SEnglish,6
#SUnicode,54
#Dots,16
361,203,363,201,364,201,383,209,386,220,388,225,389,229,391,232,392,236,393,239,394,242,394,243,395,245,395,246,395,245,395,245
#Tms,16
4591,4591,4602,4613,4624,4636,4646,4657,4668,4679,4689,4700,4711,4722,4764,4788
#SArabic,7 
#SEnglish,7
#SUnicode,55
#Dots,29
337,196,338,195,334,217,333,225,333,227,332,229,331,231,330,230,330,229,328,227,326,224,324,221,321,217,316,212,315,210,310,204,308,200,305,195,305,193,303,189,303,187,303,186,303,187,303,188,303,190,303,196,304,200,304,203,304,203
#Tms,29
5239,5239,5250,5261,5272,5283,5294,5337,5348,5359,5369,5380,5391,5402,5413,5424,5434,5446,5457,5468,5479,5490,5520,5531,5542,5553,5564,5575,5597
#SArabic,8 
#SEnglish,8
#SUnicode,56
#Dots,29
285,227,286,224,271,202,262,193,260,189,258,185,256,182,254,178,254,177,253,177,253,178,253,179,252,183,251,189,249,195,249,199,247,205,247,209,246,212,246,216,246,221,246,222,247,225,247,227,247,228,247,229,246,230,245,230,245,230
#Tms,29
5938,5938,5949,5960,5971,5982,5993,6004,6015,6025,6048,6059,6069,6080,6091,6102,6113,6124,6135,6146,6157,6168,6179,6190,6201,6212,6237,6248,6269
#SArabic,9
#SEnglish,9
#SUnicode,57
#Dots,35
212,198,186,196,186,194,187,191,189,188,191,186,193,184,194,183,195,183,196,183,196,184,197,184,198,187,199,190,202,195,203,197,206,204,208,209,210,214,211,217,213,221,215,226,217,229,218,232,220,235,221,238,222,240,222,241,223,241,222,240,221,239,219,238,217,237,215,237,215,237
#Tms,35
6806,6806,6817,6828,6839,6850,6861,6872,6883,6993,7156,7167,7178,7189,7200,7211,7222,7233,7244,7254,7266,7277,7288,7299,7309,7320,7331,7342,7353,7419,7431,7442,7452,7463,7485
