# Supplementary material for: Algorithm based on normal coordinate vectors with 16 segments for the data fusion from hand-written Arabic text implemented with MATLAB
Source: PeerJ Comput Sci. 2021 Sep 9;7:e705. doi: 10.7717/peerj-cs.705 (PMC8444069; doi:10.7717/peerj-cs.705)
Supplement: Supplemental Information 1 [file peerj-cs-07-705-s001.zip › ProjectAndDataset/DAD Dataset 159 Final/DAD - Numbers/testing/Writer-131,Nums(2).txt]

#WriterName,Writer-131
#SArabic,0 
#SEnglish,0
#SUnicode,48
#Dots,4
580,227,586,227,585,227,585,227
#Tms,4
0,0,106,157
#SArabic,1 
#SEnglish,1
#SUnicode,49
#Dots,17
553,210,553,217,553,219,553,221,554,223,554,226,555,228,555,229,555,232,556,233,556,235,557,236,557,237,557,238,558,238,558,239,558,239
#Tms,17
1786,1786,1796,1805,1814,1823,1831,1839,1846,1853,1862,1869,1877,1884,1892,1899,2007
#SArabic,2 
#SEnglish,2
#SUnicode,50
#Dots,32
530,215,522,216,521,216,520,217,519,217,518,218,518,219,517,220,517,221,517,222,516,222,516,223,516,224,517,226,517,227,519,228,519,229,522,231,523,232,525,233,526,234,528,235,528,236,529,237,530,238,530,239,530,240,530,241,530,242,529,242,528,241,528,241
#Tms,32
3396,3396,3405,3415,3423,3432,3440,3452,3461,3470,3477,3485,3493,3500,3508,3516,3523,3531,3538,3546,3553,3561,3568,3576,3584,3592,3599,3614,3650,3658,3670,3686
#SArabic,3 
#SEnglish,3
#SUnicode,51
#Dots,68
499,218,500,212,500,211,500,212,499,213,499,214,498,215,497,217,496,218,496,219,495,219,495,220,494,220,493,220,492,220,492,219,491,219,491,218,490,218,489,218,489,219,488,219,488,220,487,220,486,220,485,221,484,221,483,221,482,220,481,220,481,219,480,218,479,217,478,217,477,216,477,215,476,215,476,214,475,214,475,213,474,213,474,214,475,215,475,216,475,217,476,218,476,219,477,220,477,221,477,222,478,223,478,224,479,225,479,226,480,230,481,231,481,232,481,233,482,234,482,235,482,236,483,237,483,238,484,239,484,240,484,241,484,240,484,240
#Tms,68
4304,4304,4327,4402,4416,4428,4442,4454,4466,4475,4484,4493,4503,4521,4542,4556,4568,4576,4628,4643,4651,4659,4666,4674,4682,4689,4703,4724,4739,4754,4762,4770,4778,4785,4793,4801,4809,4816,4829,4844,4853,4923,4943,4947,4953,4959,4968,4974,4977,4983,4989,4993,4998,5004,5024,5034,5037,5043,5049,5058,5064,5073,5083,5097,5113,5152,5175,5194
#SArabic,4 
#SEnglish,4
#SUnicode,52
#Dots,35
454,211,445,217,444,218,444,219,443,220,444,220,444,221,445,221,447,222,449,222,451,223,452,223,453,224,454,224,454,225,453,225,453,226,452,226,451,227,451,228,450,229,449,230,449,231,449,232,449,233,450,233,450,234,452,234,453,234,455,234,456,234,458,235,459,235,460,235,460,235
#Tms,35
5997,5997,6007,6016,6025,6035,6044,6052,6062,6070,6079,6088,6097,6105,6116,6125,6133,6142,6152,6161,6169,6176,6192,6201,6215,6225,6232,6240,6247,6254,6262,6270,6277,6285,6300
#SArabic,5 
#SEnglish,5
#SUnicode,53
#Dots,25
422,213,425,222,424,223,422,224,421,224,420,225,418,226,416,227,415,227,414,227,413,227,412,226,412,225,413,224,413,222,415,220,416,219,417,217,419,215,422,214,423,213,425,212,426,212,428,212,428,212
#Tms,25
7047,7047,7057,7066,7075,7084,7093,7101,7111,7119,7130,7155,7166,7174,7182,7190,7197,7204,7212,7220,7228,7235,7243,7251,7268
#SArabic,6 
#SEnglish,6
#SUnicode,54
#Dots,31
379,215,392,214,397,213,398,213,398,214,397,214,396,216,396,218,396,220,396,221,396,224,397,227,398,228,399,230,399,231,401,234,402,235,404,237,404,238,406,240,407,240,408,241,408,242,409,242,409,243,409,242,409,241,408,240,408,239,408,238,408,238
#Tms,31
8774,8774,8797,8818,8862,8878,8893,8904,8912,8920,8929,8936,8943,8951,8959,8967,8974,8982,8990,8997,9004,9012,9019,9027,9036,9053,9075,9083,9090,9098,9113
#SArabic,7 
#SEnglish,7
#SUnicode,55
#Dots,24
361,214,355,227,353,230,352,232,351,234,350,236,349,236,348,235,348,234,347,233,347,232,346,230,346,229,345,226,345,224,344,221,344,220,344,217,344,216,343,215,343,214,344,214,345,218,345,218
#Tms,24
9786,9786,9796,9806,9815,9824,9839,9881,9891,9899,9907,9914,9922,9930,9937,9945,9952,9960,9967,9975,9982,10056,10076,10110
#SArabic,8 
#SEnglish,8
#SUnicode,56
#Dots,27
308,235,314,224,317,218,318,215,319,214,320,213,321,213,322,213,323,213,324,214,324,215,325,216,326,218,327,220,328,222,328,223,329,225,330,227,330,228,330,229,331,230,331,231,332,232,333,233,334,234,335,234,335,234
#Tms,27
10643,10643,10666,10689,10708,10723,10736,10754,10766,10776,10785,10795,10807,10816,10825,10833,10842,10851,10858,10866,10873,10881,10889,10904,10913,10921,10936
#SArabic,9
#SEnglish,9
#SUnicode,57
#Dots,43
290,213,290,217,289,217,288,217,287,217,287,216,286,215,286,214,286,213,287,212,288,211,289,211,290,210,291,210,292,209,293,209,293,208,294,208,295,209,295,210,295,211,295,212,295,214,295,216,295,217,294,220,294,223,294,224,294,226,294,229,294,231,294,232,294,234,294,235,295,236,295,237,295,238,296,238,296,239,296,240,296,241,297,241,297,241
#Tms,43
11616,11616,11630,11640,11651,11660,11669,11681,11691,11699,11709,11720,11729,11737,11746,11754,11763,11772,11789,11799,11808,11816,11824,11832,11840,11847,11855,11862,11870,11878,11885,11893,11900,11908,11915,11924,11939,11949,11958,11979,11988,11995,12010
