# Supplementary material for: Algorithm based on normal coordinate vectors with 16 segments for the data fusion from hand-written Arabic text implemented with MATLAB
Source: PeerJ Comput Sci. 2021 Sep 9;7:e705. doi: 10.7717/peerj-cs.705 (PMC8444069; doi:10.7717/peerj-cs.705)
Supplement: Supplemental Information 1 [file peerj-cs-07-705-s001.zip › ProjectAndDataset/DAD Dataset 159 Final/DAD - Numbers/testing/Writer-131,Nums(3).txt]

#WriterName,Writer-131
#SArabic,0 
#SEnglish,0
#SUnicode,48
#Dots,6
549,209,552,217,552,218,552,219,552,220,552,220
#Tms,6
0,0,20,34,71,99
#SArabic,1 
#SEnglish,1
#SUnicode,49
#Dots,17
530,203,534,207,535,208,536,213,537,217,537,221,537,224,537,225,537,228,537,229,537,230,537,231,537,232,537,231,537,230,537,229,537,229
#Tms,17
695,695,705,714,724,733,742,751,760,760,769,775,784,835,838,839,854
#SArabic,2 
#SEnglish,2
#SUnicode,50
#Dots,18
501,209,495,209,490,211,488,214,488,216,489,219,489,220,492,222,495,224,498,226,502,228,503,229,505,230,506,231,507,232,506,232,506,233,506,233
#Tms,18
2140,2140,2163,2186,2202,2217,2226,2235,2243,2253,2261,2271,2279,2288,2297,2321,2329,2356
#SArabic,3 
#SEnglish,3
#SUnicode,51
#Dots,52
467,213,461,214,460,215,460,214,459,214,459,213,458,213,457,213,456,213,456,214,455,214,453,214,452,214,451,214,450,214,449,214,449,213,448,213,447,212,446,211,445,211,444,210,443,210,442,210,442,209,442,210,444,212,446,214,448,218,450,220,450,221,452,224,453,226,455,228,455,230,456,231,457,232,458,234,458,235,459,236,460,236,460,237,461,238,462,239,462,240,463,240,463,241,464,241,464,242,464,241,462,241,462,241
#Tms,52
3527,3527,3550,3576,3591,3605,3627,3641,3655,3664,3672,3682,3695,3703,3712,3727,3739,3747,3755,3763,3771,3778,3787,3799,3807,3884,3905,3925,3937,3948,3958,3966,3972,3980,3982,3988,3991,3997,4000,4006,4016,4016,4021,4030,4037,4042,4052,4057,4072,4147,4156,4164
#SArabic,4 
#SEnglish,4
#SUnicode,52
#Dots,26
418,209,409,216,408,219,411,220,414,221,417,222,419,223,419,224,419,225,419,226,419,227,418,227,418,228,417,229,417,230,417,231,417,232,418,233,420,234,421,234,424,234,426,234,430,235,432,235,437,235,437,235
#Tms,26
4924,4925,4950,4974,4989,5002,5017,5031,5041,5049,5056,5064,5072,5079,5086,5096,5111,5126,5136,5143,5151,5158,5166,5173,5181,5196
#SArabic,5 
#SEnglish,5
#SUnicode,53
#Dots,27
383,211,388,219,387,220,386,221,385,222,383,223,381,224,380,225,378,225,377,225,375,225,374,225,373,224,372,224,372,222,371,221,371,220,373,218,374,217,375,216,379,214,382,213,384,212,386,212,387,211,389,212,389,212
#Tms,27
5928,5928,5937,5946,5954,5963,5971,5981,5989,5997,6004,6016,6025,6033,6041,6049,6057,6065,6072,6079,6087,6094,6102,6110,6118,6126,6143
#SArabic,6 
#SEnglish,6
#SUnicode,54
#Dots,24
330,212,343,209,345,209,346,210,348,210,348,211,348,212,348,213,348,214,348,217,348,220,349,222,349,224,350,227,350,228,351,230,351,231,352,233,352,234,353,234,353,235,353,234,354,234,354,234
#Tms,24
6897,6897,6906,6915,6924,6941,6977,7001,7022,7043,7056,7067,7077,7085,7092,7101,7108,7117,7124,7132,7139,7205,7227,7263
#SArabic,7 
#SEnglish,7
#SUnicode,55
#Dots,18
312,208,307,223,305,227,303,229,302,228,301,227,300,224,298,222,298,220,297,218,296,214,296,213,295,210,295,209,295,208,295,209,295,213,295,213
#Tms,18
7997,7997,8019,8043,8089,8103,8115,8126,8134,8142,8150,8157,8165,8172,8180,8255,8276,8312
#SArabic,8 
#SEnglish,8
#SUnicode,56
#Dots,25
257,230,265,217,266,214,267,213,268,212,269,210,270,210,270,209,270,210,272,211,273,214,274,217,275,219,275,221,276,222,276,223,276,225,276,226,277,227,277,228,278,229,279,229,280,230,281,230,281,230
#Tms,25
9373,9373,9383,9392,9401,9409,9419,9427,9484,9506,9528,9543,9555,9566,9574,9582,9590,9603,9611,9618,9633,9641,9650,9657,9672
#SArabic,9
#SEnglish,9
#SUnicode,57
#Dots,57
233,207,235,211,235,213,235,214,233,214,232,214,231,214,230,214,229,213,229,212,228,212,228,211,227,210,227,209,228,208,228,207,229,207,229,206,230,205,231,205,232,204,233,204,233,203,234,203,235,203,235,202,235,203,236,203,236,204,236,205,236,206,236,208,236,209,236,210,236,211,237,213,237,214,237,216,237,217,238,219,238,220,238,221,237,223,237,224,237,226,236,227,236,229,236,230,235,232,235,233,235,234,235,235,235,236,235,237,235,238,235,239,235,239
#Tms,57
10395,10395,10420,10441,10457,10471,10480,10489,10497,10505,10513,10520,10533,10549,10565,10576,10586,10593,10602,10609,10617,10624,10632,10640,10648,10656,10669,10677,10685,10693,10701,10709,10716,10724,10732,10739,10747,10754,10762,10770,10777,10785,10792,10800,10807,10815,10823,10830,10838,10846,10853,10861,10868,10879,10888,10912,11018
