# Supplementary material for: Algorithm based on normal coordinate vectors with 16 segments for the data fusion from hand-written Arabic text implemented with MATLAB
Source: PeerJ Comput Sci. 2021 Sep 9;7:e705. doi: 10.7717/peerj-cs.705 (PMC8444069; doi:10.7717/peerj-cs.705)
Supplement: Supplemental Information 1 [file peerj-cs-07-705-s001.zip › ProjectAndDataset/DAD Dataset 159 Final/DAD - Numbers/testing/Writer-132,Nums(2).txt]

#WriterName,Writer-132
#SArabic,0 
#SEnglish,0
#SUnicode,48
#Dots,2
549,222,549,222
#Tms,2
0,9
#SArabic,2 
#SEnglish,2
#SUnicode,50
#Dots,32
495,193,496,200,497,202,498,205,498,207,499,209,500,212,500,215,500,216,501,217,501,218,501,219,502,220,502,221,502,222,502,223,503,224,503,225,503,226,504,227,504,228,504,229,505,230,505,231,505,232,506,232,506,233,506,234,507,234,506,234,502,231,502,231
#Tms,32
595,596,606,617,626,636,646,656,661,663,669,675,678,684,691,693,699,705,708,722,724,730,739,752,775,781,796,826,841,925,952,970
#SArabic,2 
#SEnglish,2
#SUnicode,50
#Dots,50
472,191,458,194,453,195,450,195,448,196,447,196,447,197,446,198,446,199,445,199,445,200,445,201,445,202,445,203,445,204,445,205,445,206,446,207,446,208,446,209,446,210,447,211,447,212,447,213,447,214,447,215,447,216,448,217,448,218,448,219,448,220,449,221,449,222,449,223,449,224,450,224,450,225,450,226,450,227,451,227,451,228,451,229,452,230,452,231,452,232,452,233,453,233,453,232,452,231,452,231
#Tms,50
1525,1525,1549,1569,1586,1606,1616,1626,1639,1648,1657,1665,1674,1684,1691,1699,1704,1710,1719,1725,1734,1738,1749,1752,1764,1769,1773,1779,1789,1794,1798,1803,1812,1819,1828,1833,1839,1854,1869,1872,1879,1894,1902,1911,1923,1932,1962,2068,2079,2089
#SArabic,3 
#SEnglish,3
#SUnicode,51
#Dots,109
420,186,422,190,420,193,417,196,414,197,412,198,411,199,410,199,409,199,408,199,407,198,406,197,405,196,405,195,404,194,404,193,403,192,402,191,402,190,401,189,401,188,400,188,400,187,399,186,399,185,398,185,398,186,399,188,399,189,400,191,400,192,399,193,399,194,398,195,398,196,397,197,396,197,396,198,395,198,394,198,393,198,392,198,391,198,390,198,387,196,386,196,386,195,385,195,385,194,384,194,384,193,383,193,382,192,382,191,381,191,381,190,380,190,380,189,380,190,381,192,382,196,382,197,382,198,383,199,383,200,383,201,383,202,384,203,384,204,384,205,384,206,384,207,385,207,385,208,385,209,385,210,386,210,386,211,387,214,387,215,387,216,388,217,388,218,388,219,389,220,389,221,390,222,390,223,391,224,391,225,391,226,392,226,392,227,393,229,393,230,393,231,393,232,393,233,394,233,394,234,394,235,394,236,395,236,395,237,395,236,395,235,394,235,393,234,393,234
#Tms,109
2842,2843,2870,2889,2904,2915,2923,2931,2943,2968,2977,2992,3002,3010,3018,3025,3034,3042,3051,3066,3081,3090,3098,3111,3126,3148,3226,3250,3256,3279,3280,3286,3293,3302,3307,3316,3325,3332,3337,3346,3349,3362,3370,3376,3400,3406,3409,3415,3422,3424,3430,3436,3445,3454,3460,3469,3484,3499,3613,3639,3663,3664,3673,3679,3685,3688,3694,3703,3709,3713,3718,3724,3728,3733,3739,3743,3748,3754,3776,3778,3784,3787,3799,3808,3815,3823,3832,3838,3847,3859,3868,3874,3877,3902,3907,3916,3929,3944,3946,3952,3967,3988,4147,4172,4235,4240,4246,4246,4263
#SArabic,4 
#SEnglish,4
#SUnicode,52
#Dots,80
347,191,338,194,334,196,331,198,329,199,327,200,326,201,325,202,324,203,324,204,323,205,323,206,323,207,323,208,324,208,325,209,325,210,326,210,327,210,328,211,329,211,330,211,332,212,333,212,334,212,336,212,337,213,338,213,339,213,340,213,341,213,341,214,344,214,346,214,346,215,346,216,345,216,343,218,342,219,341,220,339,221,337,223,336,223,335,225,334,226,333,226,333,227,333,228,332,229,332,230,333,230,333,231,334,232,335,232,335,233,336,233,337,233,338,234,339,234,340,234,341,235,342,235,343,235,344,236,346,236,347,236,348,236,350,236,351,236,352,236,353,236,354,236,355,236,356,236,357,235,358,235,359,235,359,234,359,233,359,233
#Tms,80
5257,5257,5283,5309,5333,5347,5360,5371,5379,5395,5409,5425,5439,5455,5464,5472,5481,5489,5497,5505,5513,5524,5533,5541,5550,5557,5566,5574,5582,5591,5601,5677,5701,5722,5737,5781,5794,5805,5817,5826,5834,5841,5849,5858,5866,5873,5881,5889,5896,5905,5916,5919,5931,5940,5947,5949,5955,5961,5964,5970,5977,5979,5985,5991,5994,6000,6007,6017,6018,6024,6030,6033,6039,6045,6048,6054,6060,6069,6075,6088
#SArabic,5 
#SEnglish,5
#SUnicode,53
#Dots,63
290,202,282,213,282,215,282,216,282,218,282,219,283,220,284,221,284,222,285,222,286,223,287,224,288,224,289,224,290,224,291,224,292,224,293,224,295,223,296,223,297,223,298,222,299,222,299,221,300,221,301,220,302,220,302,219,303,219,304,219,304,218,305,217,305,216,306,215,306,214,306,213,306,212,306,211,306,210,306,209,305,208,304,207,303,207,303,206,302,206,302,205,301,205,300,204,299,204,298,203,297,203,296,203,295,202,294,202,293,202,292,202,291,201,290,201,287,201,285,202,284,202,284,203,284,203
#Tms,63
6760,6760,6771,6781,6791,6801,6810,6820,6829,6839,6849,6858,6868,6877,6887,6897,6906,6916,6925,6934,6942,6950,6964,6975,6984,6994,7005,7015,7023,7032,7039,7050,7065,7080,7090,7105,7115,7128,7144,7165,7182,7212,7239,7249,7264,7281,7290,7308,7324,7341,7392,7416,7428,7440,7485,7494,7502,7606,7629,7651,7663,7675,7692
#SArabic,6 
#SEnglish,6
#SUnicode,54
#Dots,41
223,193,240,193,244,194,248,193,250,193,251,193,252,194,253,196,254,199,255,202,256,205,257,206,258,208,258,210,258,211,259,213,259,214,259,215,260,217,260,218,260,219,260,220,261,221,261,222,261,223,262,223,262,224,262,225,263,226,263,227,264,227,264,228,264,229,265,229,265,230,266,230,266,231,267,231,267,230,266,229,266,229
#Tms,41
8818,8818,8842,8869,8887,8902,9073,9094,9122,9137,9150,9162,9174,9185,9193,9202,9209,9218,9226,9237,9246,9255,9267,9276,9291,9300,9307,9316,9327,9345,9357,9366,9381,9390,9405,9421,9430,9535,9556,9574,9597
#SArabic,7 
#SEnglish,7
#SUnicode,55
#Dots,42
202,201,200,202,200,205,200,207,200,208,200,211,200,213,200,214,200,216,200,218,200,219,200,221,200,222,199,223,199,225,199,226,199,227,198,227,197,227,195,226,193,225,190,223,189,221,187,220,186,219,186,218,185,217,184,216,183,215,183,214,182,213,181,212,180,211,179,210,179,209,178,209,178,208,177,208,177,207,176,207,176,208,176,208
#Tms,42
10297,10297,10307,10317,10325,10335,10344,10354,10362,10371,10381,10390,10400,10409,10418,10427,10440,10451,10535,10557,10579,10595,10607,10618,10626,10634,10641,10649,10657,10665,10672,10681,10689,10698,10707,10715,10723,10731,10738,10749,10897,10939
#SArabic,8 
#SEnglish,8
#SUnicode,56
#Dots,68
157,227,151,221,149,220,147,218,145,216,144,215,143,214,142,213,141,213,141,212,140,211,139,210,138,209,137,208,137,207,136,207,135,206,135,205,134,205,134,204,133,204,133,203,132,203,132,202,132,201,131,200,130,200,130,199,129,199,129,198,128,198,128,197,127,197,127,198,127,200,127,202,127,204,127,205,127,206,127,207,127,208,126,208,126,210,126,211,125,212,125,213,125,214,124,215,124,216,123,217,123,218,122,218,122,219,121,220,120,221,119,222,119,223,118,223,118,224,117,225,117,226,116,226,116,227,115,228,115,229,115,228,119,225,119,225
#Tms,68
12193,12193,12217,12240,12258,12272,12282,12292,12302,12311,12321,12331,12340,12350,12361,12371,12380,12393,12403,12414,12423,12432,12448,12457,12478,12500,12515,12527,12573,12583,12597,12605,12627,12808,12830,12847,12861,12873,12882,12889,12898,12905,12914,12921,12930,12943,12957,12966,12981,12990,12999,13011,13020,13028,13041,13056,13074,13089,13101,13117,13131,13140,13158,13194,13216,13339,13365,13415
#SArabic,9
#SEnglish,9
#SUnicode,57
#Dots,104
61,203,54,206,52,207,48,207,47,207,46,207,45,207,45,206,44,206,44,205,44,204,43,203,43,202,43,201,43,200,43,199,43,198,43,197,43,196,43,195,44,195,44,194,44,193,44,192,45,192,45,191,46,191,46,190,47,190,47,189,48,189,49,188,50,188,51,187,52,187,53,187,53,186,54,186,55,186,56,186,57,187,58,187,58,188,59,188,59,189,60,189,60,190,60,191,61,192,61,193,61,194,61,195,61,196,61,197,61,198,61,199,61,200,61,201,61,202,61,203,61,204,61,205,61,206,61,207,61,208,61,209,61,210,61,211,62,212,62,213,62,214,62,215,62,216,62,217,62,218,63,219,63,220,63,221,63,222,63,223,63,224,63,225,63,226,63,227,63,228,63,229,63,230,62,230,62,231,62,232,62,233,62,234,62,235,62,236,62,237,61,237,61,238,61,239,61,240,61,241,61,242,61,243,61,242,61,242
#Tms,104
21368,21368,21392,21418,21432,21454,21472,21485,21499,21512,21524,21536,21545,21552,21560,21570,21582,21591,21606,21621,21636,21646,21657,21675,21684,21702,21712,21720,21728,21741,21750,21765,21786,21805,21825,21835,21843,21850,21858,21930,21951,21967,21981,21994,22015,22034,22052,22064,22075,22084,22098,22114,22123,22137,22154,22170,22179,22188,22197,22209,22218,22227,22239,22248,22257,22266,22278,22294,22302,22317,22326,22338,22347,22356,22368,22377,22392,22401,22414,22425,22437,22446,22461,22470,22482,22497,22506,22514,22522,22530,22542,22557,22572,22588,22598,22605,22613,22627,22641,22659,22695,22734,22834,22878
