# Supplementary material for: Algorithm based on normal coordinate vectors with 16 segments for the data fusion from hand-written Arabic text implemented with MATLAB
Source: PeerJ Comput Sci. 2021 Sep 9;7:e705. doi: 10.7717/peerj-cs.705 (PMC8444069; doi:10.7717/peerj-cs.705)
Supplement: Supplemental Information 1 [file peerj-cs-07-705-s001.zip › ProjectAndDataset/DAD Dataset 159 Final/DAD - Numbers/testing/Writer-132,Nums(3).txt]

#WriterName,Writer-132
#SArabic,0 
#SEnglish,0
#SUnicode,48
#Dots,2
622,230,622,230
#Tms,2
0,24
#SArabic,1 
#SEnglish,1
#SUnicode,49
#Dots,29
574,199,580,214,580,216,581,218,582,222,584,226,584,228,585,230,586,233,587,233,587,234,587,235,588,236,588,237,588,238,589,238,589,239,589,240,589,241,590,242,590,244,590,245,590,246,590,247,590,248,591,249,590,248,588,247,588,247
#Tms,29
713,713,723,738,761,776,789,802,817,820,826,830,841,844,850,856,860,865,874,886,907,916,926,935,950,971,1064,1088,1112
#SArabic,2 
#SEnglish,2
#SUnicode,50
#Dots,65
560,198,542,200,540,200,539,200,535,200,534,200,533,200,532,200,531,200,530,200,529,200,528,200,528,201,527,201,526,201,526,202,526,203,525,203,525,204,525,205,525,206,526,206,526,207,526,208,527,209,527,210,527,211,528,212,528,214,529,214,529,215,529,216,529,217,530,217,530,218,530,219,531,220,531,221,531,222,531,223,532,223,532,224,532,225,533,226,533,227,534,228,534,229,534,230,535,231,535,232,535,233,536,234,536,235,536,236,536,237,537,238,537,239,537,240,537,241,538,241,538,242,538,243,539,243,540,243,540,243
#Tms,65
1920,1920,1930,1939,1949,1958,1967,1976,1983,1991,1999,2014,2024,2031,2047,2056,2074,2083,2091,2099,2113,2120,2129,2138,2150,2159,2164,2173,2183,2189,2194,2197,2203,2206,2212,2219,2227,2233,2236,2242,2249,2251,2260,2263,2266,2272,2281,2287,2293,2302,2311,2323,2332,2347,2362,2371,2386,2401,2422,2437,2497,2552,2576,2597,2625
#SArabic,3 
#SEnglish,3
#SUnicode,51
#Dots,25
497,194,496,207,495,207,494,207,492,208,491,208,490,208,489,207,488,207,486,206,485,206,484,205,483,204,482,203,481,202,480,201,480,200,479,199,479,198,479,197,478,196,478,195,478,194,477,194,477,194
#Tms,25
3416,3416,3426,3436,3445,3454,3463,3472,3481,3491,3500,3509,3518,3527,3536,3545,3556,3565,3574,3586,3595,3603,3616,3625,3697
#SArabic,3 
#SEnglish,3
#SUnicode,51
#Dots,73
479,198,473,207,470,207,466,206,464,205,463,204,462,203,462,202,461,201,461,200,460,200,460,199,459,199,459,198,458,198,458,197,457,197,457,196,457,197,457,199,458,200,458,201,458,202,458,203,458,204,458,205,459,206,459,207,459,208,459,209,460,210,460,211,461,212,461,213,461,214,462,215,462,216,463,216,463,217,464,218,464,219,465,220,465,221,466,221,466,222,466,223,467,224,467,225,468,226,468,227,468,228,469,228,469,229,469,230,469,231,469,232,470,232,470,233,470,234,470,235,470,236,470,237,471,238,471,239,471,240,471,241,472,242,472,243,472,244,473,244,473,245,472,245,472,245
#Tms,73
3877,3877,3900,3924,3945,3959,3972,3981,3990,4003,4013,4023,4036,4045,4056,4064,4081,4090,4267,4289,4307,4319,4330,4338,4346,4354,4362,4382,4391,4398,4407,4414,4426,4435,4442,4450,4458,4466,4472,4480,4486,4495,4504,4513,4516,4525,4534,4543,4555,4564,4573,4579,4585,4594,4609,4624,4630,4639,4654,4663,4678,4690,4703,4723,4738,4759,4774,4798,4834,4849,4873,5043,5086
#SArabic,4 
#SEnglish,4
#SUnicode,52
#Dots,71
425,199,419,201,417,202,415,204,414,204,413,205,412,206,410,206,410,207,409,207,409,208,408,208,408,209,408,210,409,210,409,211,410,211,411,211,412,212,413,212,414,212,415,213,416,213,417,213,418,213,419,213,420,214,421,214,422,214,423,214,424,215,425,216,425,217,425,218,424,218,424,219,423,220,423,221,422,222,421,223,420,223,419,225,418,226,418,227,417,228,416,229,416,230,415,231,415,232,415,233,414,233,414,235,414,236,414,237,414,238,415,238,416,239,417,239,418,240,420,240,421,240,424,240,427,240,430,240,432,240,433,240,435,240,436,239,437,238,437,237,437,237
#Tms,71
7435,7435,7460,7482,7497,7510,7524,7537,7547,7556,7565,7575,7588,7612,7633,7642,7650,7663,7672,7680,7688,7696,7703,7711,7719,7726,7741,7750,7766,7785,7800,7831,7856,7870,7878,7887,7896,7905,7913,7921,7929,7937,7945,7954,7962,7970,7978,7986,7994,8002,8009,8017,8026,8035,8044,8053,8061,8070,8078,8086,8094,8102,8110,8119,8126,8135,8142,8150,8156,8159,8174
#SArabic,5 
#SEnglish,5
#SUnicode,53
#Dots,83
383,211,374,215,373,215,372,216,371,217,370,218,370,219,369,220,369,221,369,222,369,223,369,224,369,225,369,226,370,226,370,227,370,228,371,229,372,229,372,230,373,230,373,231,374,232,375,232,376,232,376,233,377,233,378,233,379,234,380,234,381,234,382,234,383,234,384,234,385,234,386,234,387,234,388,233,389,233,390,233,391,232,392,232,392,231,393,231,393,230,394,230,394,229,395,228,396,227,396,226,396,225,397,225,397,224,397,223,397,222,397,221,397,220,396,220,396,219,396,218,396,217,395,217,395,216,395,215,394,215,394,214,393,214,393,213,392,213,391,213,390,212,389,212,388,212,388,211,387,211,384,211,383,211,382,211,381,211,380,211,379,212,378,212,378,212
#Tms,83
9116,9116,9126,9135,9144,9154,9163,9172,9183,9193,9201,9214,9223,9231,9240,9248,9256,9263,9273,9281,9290,9297,9305,9312,9321,9329,9337,9345,9353,9360,9368,9376,9383,9391,9399,9407,9415,9423,9435,9449,9458,9472,9480,9489,9496,9504,9512,9520,9535,9548,9562,9571,9578,9587,9601,9616,9625,9638,9646,9655,9670,9682,9691,9709,9724,9736,9752,9761,9769,9783,9805,9826,9844,9869,9941,9961,9977,9988,10039,10054,10063,10071,10088
#SArabic,6 
#SEnglish,6
#SUnicode,54
#Dots,58
313,201,329,201,334,201,338,201,341,201,344,201,347,201,348,200,349,200,350,200,351,200,352,200,353,200,353,201,354,202,354,205,354,206,354,207,354,208,354,209,354,210,354,212,354,213,354,214,355,215,355,216,355,217,356,218,356,219,356,220,356,221,356,222,357,223,357,224,357,225,357,226,358,226,358,227,358,228,359,229,359,230,359,231,360,231,360,232,360,233,361,234,361,235,361,236,361,237,362,237,362,238,362,239,362,240,362,241,363,241,363,240,363,239,363,239
#Tms,58
11116,11116,11140,11165,11181,11195,11208,11222,11236,11245,11254,11263,11272,11477,11502,11526,11542,11555,11569,11582,11596,11608,11619,11627,11635,11643,11652,11665,11674,11682,11695,11703,11711,11719,11727,11735,11742,11750,11757,11765,11773,11785,11793,11802,11809,11824,11833,11848,11863,11872,11884,11899,11914,11938,11946,12103,12125,12164
#SArabic,7 
#SEnglish,7
#SUnicode,55
#Dots,46
300,206,298,210,298,214,296,218,295,220,294,223,293,223,293,225,292,226,291,227,291,228,291,229,290,229,290,230,290,231,290,232,289,231,288,229,286,227,285,226,284,224,283,223,282,221,281,220,281,219,280,218,279,217,278,216,277,215,276,214,276,213,275,213,275,212,274,212,274,211,273,211,273,210,272,209,271,208,270,207,269,206,269,205,268,204,268,205,269,206,269,206
#Tms,46
13168,13168,13192,13213,13228,13241,13251,13260,13269,13279,13288,13300,13322,13337,13359,13513,13700,13724,13748,13763,13776,13790,13804,13817,13830,13842,13854,13867,13875,13891,13906,13914,13923,13935,13944,13964,14050,14072,14087,14099,14110,14191,14213,14339,14363,14398
#SArabic,8 
#SEnglish,8
#SUnicode,56
#Dots,38
252,231,245,221,244,219,242,216,241,215,240,214,240,213,240,212,239,212,239,211,238,210,237,209,236,208,235,207,234,206,233,205,233,204,232,204,232,203,231,202,230,201,230,200,229,200,229,199,228,198,228,197,227,197,227,196,226,196,226,195,225,195,225,194,225,193,224,193,223,192,222,191,222,190,222,190
#Tms,38
15080,15080,15104,15129,15144,15158,15168,15181,15191,15206,15217,15236,15250,15289,15311,15340,15356,15379,15391,15403,15427,15440,15451,15461,15478,15517,15525,15534,15553,15562,15607,15620,15631,15642,15719,15739,15760,15783
#SArabic,8 
#SEnglish,8
#SUnicode,56
#Dots,24
221,198,220,210,219,212,219,213,219,214,218,216,218,217,218,218,217,218,217,219,217,220,216,220,216,221,215,222,215,223,214,223,214,224,213,225,212,226,211,227,210,228,211,228,215,227,215,227
#Tms,24
16145,16145,16155,16166,16175,16184,16196,16205,16215,16224,16234,16242,16251,16264,16279,16288,16295,16312,16339,16438,16460,16553,16574,16609
#SArabic,9
#SEnglish,9
#SUnicode,57
#Dots,98
183,198,171,200,169,200,168,199,166,199,165,199,164,198,163,198,163,197,162,197,162,196,162,195,162,194,162,193,162,192,163,192,163,191,164,190,164,189,165,189,165,188,166,188,167,188,168,187,169,187,169,186,170,186,171,186,173,185,174,185,175,185,176,185,177,185,178,185,179,185,180,185,180,186,181,186,182,186,182,187,183,187,183,188,183,189,184,190,184,191,184,192,185,192,185,193,185,194,185,195,185,196,185,197,185,198,185,199,185,200,185,201,186,202,186,203,186,204,186,205,186,206,186,207,187,208,187,209,187,210,187,211,188,212,188,213,188,214,188,215,188,216,189,216,189,217,189,218,189,219,189,220,190,221,190,222,190,223,191,224,191,225,192,226,192,227,192,228,192,229,193,230,193,231,193,232,194,232,194,233,194,234,194,235,195,236,195,237,195,238,195,237,197,235,197,235
#Tms,98
18360,18360,18371,18379,18390,18400,18409,18418,18427,18437,18446,18460,18476,18486,18496,18505,18513,18521,18532,18540,18548,18555,18563,18571,18579,18588,18595,18603,18611,18626,18646,18670,18685,18700,18721,18736,18745,18753,18766,18790,18805,18814,18830,18838,18852,18865,18874,18882,18890,18904,18913,18926,18935,18950,18958,18973,18982,18994,19003,19019,19028,19040,19054,19062,19071,19084,19100,19109,19117,19130,19138,19146,19154,19161,19170,19177,19185,19199,19208,19216,19223,19231,19239,19246,19254,19262,19272,19281,19289,19298,19305,19319,19327,19345,19375,19472,19493,19525
