# Supplementary material for: Algorithm based on normal coordinate vectors with 16 segments for the data fusion from hand-written Arabic text implemented with MATLAB
Source: PeerJ Comput Sci. 2021 Sep 9;7:e705. doi: 10.7717/peerj-cs.705 (PMC8444069; doi:10.7717/peerj-cs.705)
Supplement: Supplemental Information 1 [file peerj-cs-07-705-s001.zip › ProjectAndDataset/DAD Dataset 159 Final/DAD - Numbers/testing/Writer-132,Nums(5).txt]

#WriterName,Writer-132
#SArabic,0 
#SEnglish,0
#SUnicode,48
#Dots,2
514,244,514,244
#Tms,2
0,24
#SArabic,1 
#SEnglish,1
#SUnicode,49
#Dots,15
470,211,472,219,473,224,473,227,474,230,474,233,474,236,474,238,474,241,474,243,474,244,474,245,474,244,473,243,473,243
#Tms,15
931,931,955,972,986,999,1012,1025,1039,1052,1064,1071,1267,1292,1339
#SArabic,2 
#SEnglish,2
#SUnicode,50
#Dots,30
450,208,437,210,433,212,430,215,429,217,428,219,428,221,428,223,429,225,429,227,430,229,430,230,431,231,431,232,432,233,432,235,433,236,433,237,433,238,433,239,434,239,434,240,434,241,434,242,435,242,435,243,435,244,435,245,433,245,433,245
#Tms,30
1893,1893,1917,1941,1959,1974,1987,2000,2013,2025,2037,2046,2054,2061,2070,2077,2085,2093,2100,2109,2115,2121,2130,2145,2155,2214,2236,2251,2273,2290
#SArabic,3 
#SEnglish,3
#SUnicode,51
#Dots,104
397,199,399,201,399,206,397,209,395,211,393,212,392,213,391,213,390,214,389,214,388,214,387,214,387,213,386,213,385,212,384,211,384,210,383,209,383,208,382,207,382,206,381,206,381,205,381,204,380,203,380,202,380,201,379,201,379,200,379,201,379,204,379,205,379,206,379,207,379,208,379,209,378,210,378,211,377,212,376,213,375,214,374,214,373,214,372,214,370,214,369,214,368,213,367,213,366,212,365,211,365,210,364,210,364,209,364,208,363,208,363,207,363,206,363,205,362,205,362,204,362,205,363,206,364,210,365,210,365,211,365,212,366,213,366,214,366,215,367,215,367,216,367,217,368,218,368,219,369,220,369,221,369,222,370,223,371,224,372,227,372,228,373,229,374,230,374,231,375,232,375,233,376,233,376,234,377,235,377,236,378,236,378,237,378,238,379,238,379,239,379,240,380,241,380,242,380,243,381,243,381,244,381,243,378,242,378,242
#Tms,104
2896,2896,2920,2944,2959,2972,2981,2989,2996,3006,3014,3025,3036,3043,3052,3060,3069,3076,3085,3093,3101,3108,3116,3123,3138,3153,3166,3174,3183,3259,3281,3290,3296,3298,3310,3313,3319,3328,3334,3343,3355,3364,3374,3385,3407,3409,3415,3424,3431,3440,3448,3454,3457,3470,3472,3479,3487,3500,3502,3526,3622,3637,3662,3667,3673,3676,3682,3688,3691,3697,3703,3706,3712,3718,3728,3733,3736,3742,3751,3775,3778,3781,3793,3796,3808,3817,3821,3826,3832,3841,3847,3851,3862,3865,3871,3886,3901,3915,3931,3946,3985,4024,4051,4068
#SArabic,4 
#SEnglish,4
#SUnicode,52
#Dots,43
329,205,318,212,317,214,318,215,321,215,325,215,327,215,328,215,329,215,329,216,329,217,329,218,329,219,328,220,326,222,325,224,323,226,323,228,322,230,321,231,320,233,320,234,320,235,320,236,320,237,320,238,320,239,321,240,322,241,323,242,324,242,326,243,329,244,331,244,334,244,336,244,339,245,340,245,343,244,344,244,344,243,343,243,343,243
#Tms,43
4969,4970,4993,5015,5033,5046,5056,5067,5076,5088,5104,5114,5123,5132,5141,5150,5158,5167,5174,5182,5190,5200,5208,5215,5223,5231,5239,5247,5255,5262,5270,5278,5286,5294,5302,5309,5318,5325,5333,5343,5352,5360,5375
#SArabic,5 
#SEnglish,5
#SUnicode,53
#Dots,59
280,219,270,228,270,229,269,230,269,231,270,232,271,233,271,234,272,235,273,235,274,236,275,236,277,236,278,237,280,237,281,237,283,237,285,236,286,236,288,235,289,235,291,234,292,233,293,233,294,232,295,231,296,230,297,229,297,228,298,228,298,227,298,226,298,225,298,224,298,223,298,222,297,221,296,221,296,220,295,220,294,220,293,219,292,219,291,219,290,219,289,219,288,219,287,219,286,219,285,219,284,220,283,220,282,220,281,220,280,220,279,220,277,222,276,222,276,222
#Tms,59
5999,5999,6008,6017,6026,6034,6042,6050,6057,6065,6073,6081,6089,6096,6104,6112,6120,6127,6135,6143,6151,6158,6166,6174,6181,6189,6196,6204,6213,6221,6229,6237,6246,6259,6268,6276,6291,6315,6324,6337,6352,6360,6375,6387,6396,6405,6413,6427,6435,6447,6457,6465,6477,6487,6495,6541,6563,6566,6586
#SArabic,6 
#SEnglish,6
#SUnicode,54
#Dots,41
211,206,229,200,230,200,231,200,231,201,233,203,234,206,235,207,235,209,235,210,235,211,236,211,236,213,236,214,237,215,237,217,238,218,238,219,238,220,239,221,239,223,240,224,240,225,240,226,241,227,241,228,242,229,243,230,243,231,244,232,244,233,245,234,245,235,245,236,246,236,246,237,246,238,247,238,247,237,245,236,245,236
#Tms,41
8174,8175,8185,8194,8333,8355,8373,8386,8397,8406,8413,8421,8429,8437,8444,8452,8460,8468,8476,8484,8492,8500,8508,8516,8524,8532,8540,8550,8559,8568,8583,8598,8613,8635,8652,8727,8773,8812,8923,8948,8982
#SArabic,7 
#SEnglish,7
#SUnicode,55
#Dots,38
193,207,191,206,192,212,192,218,192,222,192,224,191,227,191,229,191,230,190,231,190,232,189,232,188,232,185,230,182,229,180,227,178,226,176,224,175,223,175,222,174,221,173,221,172,220,171,220,170,219,170,218,168,218,168,217,167,216,166,216,165,215,164,214,163,214,163,213,162,213,161,214,161,216,161,216
#Tms,38
9598,9598,9622,9646,9664,9678,9689,9698,9707,9717,9725,9733,9787,9808,9829,9842,9854,9865,9873,9880,9888,9895,9904,9911,9919,9926,9935,9942,9950,9958,9966,9982,9996,10005,10012,10111,10133,10170
#SArabic,8 
#SEnglish,8
#SUnicode,56
#Dots,41
155,232,148,223,145,219,143,217,142,216,140,214,139,212,137,210,136,209,134,208,133,206,132,206,132,205,131,204,130,203,130,202,130,203,130,205,130,208,129,211,128,213,127,215,127,216,126,218,125,219,125,220,124,221,123,223,123,224,122,224,122,225,121,226,121,227,120,227,120,228,120,229,119,229,118,229,117,231,116,231,116,231
#Tms,41
10701,10702,10730,10744,10754,10764,10774,10784,10793,10803,10813,10823,10833,10842,10857,10872,11066,11087,11109,11127,11139,11151,11159,11168,11175,11183,11191,11199,11209,11218,11225,11233,11241,11250,11258,11269,11278,11353,11375,11395,11419
#SArabic,9
#SEnglish,9
#SUnicode,57
#Dots,88
100,212,85,213,81,214,78,214,77,214,76,214,75,214,74,214,73,214,72,213,72,212,71,211,71,210,71,209,72,208,72,207,72,206,73,205,73,204,74,203,75,202,76,201,77,201,77,200,78,200,78,199,79,199,80,198,81,198,81,197,82,197,83,197,84,197,85,197,86,197,87,197,88,197,89,197,90,197,91,198,92,198,92,199,93,199,93,200,94,200,94,201,95,201,95,202,95,203,96,203,96,204,96,205,97,206,97,207,97,208,97,209,97,210,97,211,97,213,97,214,97,215,97,216,97,218,97,220,97,221,98,222,98,223,98,225,98,226,99,228,99,229,99,231,100,232,100,233,100,234,101,236,101,237,102,237,102,238,103,240,103,241,103,242,104,243,104,243,104,244,104,243,105,243,105,243
#Tms,88
13997,13997,14021,14040,14054,14066,14077,14089,14099,14115,14140,14151,14160,14170,14181,14190,14205,14215,14226,14236,14244,14253,14260,14269,14276,14285,14293,14303,14311,14320,14328,14337,14344,14388,14401,14410,14425,14445,14464,14486,14509,14526,14541,14551,14558,14568,14577,14590,14604,14614,14621,14634,14651,14668,14682,14704,14726,14749,14762,14774,14788,14797,14817,14827,14843,14854,14861,14874,14890,14902,14911,14928,14939,14950,14958,14977,14988,14999,15007,15025,15036,15051,15067,15084,15092,15229,15253,15282
