# Supplementary material for: Algorithm based on normal coordinate vectors with 16 segments for the data fusion from hand-written Arabic text implemented with MATLAB
Source: PeerJ Comput Sci. 2021 Sep 9;7:e705. doi: 10.7717/peerj-cs.705 (PMC8444069; doi:10.7717/peerj-cs.705)
Supplement: Supplemental Information 1 [file peerj-cs-07-705-s001.zip › ProjectAndDataset/DAD Dataset 159 Final/DAD - Numbers/testing/Writer-133,Nums(7).txt]

#WriterName,Writer-133
#SArabic,0 
#SEnglish,0
#SUnicode,48
#Dots,73
555,202,558,208,560,208,561,208,562,207,562,206,562,205,561,205,561,204,560,203,559,203,558,203,557,203,556,203,555,203,554,203,554,204,554,205,553,205,553,206,553,207,554,207,555,207,556,207,557,206,558,206,559,205,559,204,560,204,560,203,559,203,559,202,558,202,557,202,556,203,555,203,555,204,554,204,554,205,554,206,554,207,555,207,556,207,557,207,558,207,558,206,559,206,559,205,560,204,560,203,560,202,559,202,559,201,558,201,557,202,556,203,556,204,557,204,557,203,558,203,558,202,558,201,559,201,559,200,558,200,557,200,556,201,556,202,556,203,557,204,558,204,558,203,558,203
#Tms,73
1644,1644,1653,1662,1671,1682,1694,1703,1713,1722,1731,1740,1749,1763,1796,1823,1831,1841,1847,1856,1883,1907,1916,1923,1932,1940,1953,1962,1971,1984,1998,2007,2029,2037,2053,2066,2073,2082,2084,2099,2120,2129,2142,2156,2159,2172,2174,2186,2195,2204,2216,2225,2233,2250,2271,2296,2303,2369,2378,2390,2393,2408,2414,2447,2453,2478,2494,2514,2540,2564,2573,2588,2606
#SArabic,1 
#SEnglish,1
#SUnicode,49
#Dots,21
530,182,532,171,532,170,532,169,532,170,532,172,532,173,531,177,529,183,526,192,523,200,521,203,520,209,520,211,519,213,519,215,519,217,520,218,520,219,519,219,519,219
#Tms,21
3218,3219,3235,3254,3338,3347,3356,3366,3375,3384,3393,3401,3409,3417,3425,3432,3440,3448,3456,3488,3525
#SArabic,2 
#SEnglish,2
#SUnicode,50
#Dots,27
511,175,495,171,494,171,492,172,490,173,489,175,487,177,486,178,485,181,485,184,484,187,484,188,485,190,486,192,489,194,493,197,495,198,500,201,503,202,508,204,511,207,512,207,514,208,514,209,513,209,511,208,511,208
#Tms,27
4770,4770,4779,4789,4798,4808,4816,4825,4834,4842,4850,4858,4866,4874,4882,4890,4898,4906,4915,4923,4930,4939,4948,4956,4965,4974,4990
#SArabic,3 
#SEnglish,3
#SUnicode,51
#Dots,59
454,165,455,165,455,164,456,164,457,164,457,166,458,171,459,175,459,177,458,179,458,181,457,182,456,183,455,183,452,183,451,183,448,183,445,182,444,181,443,180,441,179,440,177,439,177,439,175,439,174,439,173,439,172,439,171,440,171,441,171,441,172,440,174,438,178,435,182,432,183,430,183,428,183,425,181,424,181,422,179,421,178,419,176,418,175,417,173,416,172,416,171,415,170,416,171,418,174,423,181,429,188,434,196,438,203,440,206,441,209,441,210,442,212,443,214,443,214
#Tms,59
6145,6150,6213,6243,6363,6384,6405,6417,6429,6439,6447,6455,6462,6470,6478,6485,6493,6501,6508,6516,6523,6531,6538,6547,6554,6562,6570,6578,6585,6605,6641,6658,6681,6702,6715,6727,6738,6745,6753,6761,6768,6776,6784,6791,6799,6807,6815,6876,6897,6917,6930,6941,6950,6958,6966,6974,6982,6989,7009
#SArabic,4 
#SEnglish,4
#SUnicode,52
#Dots,25
386,172,376,184,383,188,392,190,395,190,393,191,388,192,384,194,380,195,377,197,375,199,374,200,374,201,376,203,377,204,382,206,389,209,393,210,401,212,403,213,406,213,408,214,411,214,413,214,413,214
#Tms,25
7502,7502,7527,7552,7575,7596,7612,7623,7634,7642,7650,7659,7667,7676,7684,7693,7700,7708,7716,7723,7732,7739,7747,7755,7771
#SArabic,5 
#SEnglish,5
#SUnicode,53
#Dots,36
346,175,332,197,332,203,338,206,344,206,348,206,350,206,352,205,352,204,353,203,354,202,354,201,355,199,355,198,355,195,355,193,355,190,355,188,354,185,354,183,353,181,353,180,352,179,351,179,351,178,349,178,347,178,344,178,342,178,339,178,338,178,335,178,334,178,332,178,331,177,331,177
#Tms,36
9270,9270,9293,9319,9341,9354,9365,9376,9384,9391,9399,9407,9415,9423,9431,9438,9446,9454,9461,9468,9476,9485,9493,9501,9509,9517,9525,9533,9541,9549,9556,9564,9571,9580,9587,9603
#SArabic,6 
#SEnglish,6
#SUnicode,54
#Dots,33
286,165,289,167,294,168,302,168,310,168,311,168,311,169,310,169,310,170,309,172,308,173,308,175,308,176,307,177,307,179,307,181,307,184,307,186,308,190,308,192,308,195,309,199,309,200,310,203,310,206,310,207,311,208,311,209,311,210,310,210,309,209,306,209,306,209
#Tms,33
10232,10232,10257,10282,10305,10329,10350,10402,10423,10446,10461,10472,10484,10492,10500,10507,10515,10522,10530,10537,10546,10553,10561,10569,10578,10585,10593,10600,10608,10616,10628,10636,10651
#SArabic,7 
#SEnglish,7
#SUnicode,55
#Dots,27
271,166,266,198,263,207,262,211,261,210,259,207,258,204,255,199,252,195,249,190,246,186,244,182,243,181,241,178,240,174,238,171,237,168,236,167,235,165,235,164,234,163,234,162,234,163,235,166,235,168,235,170,235,170
#Tms,27
11043,11043,11068,11093,11122,11137,11150,11164,11178,11191,11204,11214,11223,11233,11243,11251,11259,11267,11274,11282,11289,11297,11339,11349,11357,11365,11381
#SArabic,8 
#SEnglish,8
#SUnicode,56
#Dots,20
234,202,222,182,216,172,213,167,211,164,211,165,210,171,208,182,207,187,205,194,204,199,204,201,203,205,203,206,203,209,203,210,203,211,202,212,202,214,202,214
#Tms,20
11844,11844,11868,11894,11917,11997,12022,12045,12059,12071,12080,12088,12096,12104,12112,12119,12171,12193,12216,12256
#SArabic,9
#SEnglish,9
#SUnicode,57
#Dots,57
179,165,168,179,160,181,155,180,152,177,151,174,151,170,151,165,152,164,153,162,154,159,155,158,157,156,159,156,161,154,162,154,164,153,165,153,166,153,167,152,168,152,169,152,170,152,171,153,173,153,174,154,174,155,175,156,175,157,176,158,176,159,176,162,176,163,175,167,174,171,174,173,173,178,172,180,171,186,170,188,169,193,168,197,168,199,168,203,168,205,168,208,168,210,168,212,168,213,168,215,168,216,168,218,168,219,167,218,167,217,166,216,166,216
#Tms,57
13529,13529,13554,13578,13597,13614,13631,13642,13651,13660,13668,13675,13683,13690,13698,13706,13714,13721,13729,13736,13745,13752,13760,13768,13777,13785,13797,13805,13813,13821,13828,13836,13844,13852,13860,13867,13875,13882,13890,13898,13906,13913,13921,13929,13937,13945,13952,13960,13967,13975,13982,13990,14003,14039,14048,14056,14071
