# Supplementary material for: Algorithm based on normal coordinate vectors with 16 segments for the data fusion from hand-written Arabic text implemented with MATLAB
Source: PeerJ Comput Sci. 2021 Sep 9;7:e705. doi: 10.7717/peerj-cs.705 (PMC8444069; doi:10.7717/peerj-cs.705)
Supplement: Supplemental Information 1 [file peerj-cs-07-705-s001.zip › ProjectAndDataset/DAD Dataset 159 Final/DAD - Numbers/testing/Writer-133,Nums(8).txt]

#WriterName,Writer-133
#SArabic,0 
#SEnglish,0
#SUnicode,48
#Dots,2
544,203,544,203
#Tms,2
0,9
#SArabic,1 
#SEnglish,1
#SUnicode,49
#Dots,9
525,179,526,183,519,205,515,215,510,226,509,229,508,230,508,228,508,228
#Tms,9
1982,1982,2003,2019,2044,2059,2077,2101,2126
#SArabic,2 
#SEnglish,2
#SUnicode,50
#Dots,20
501,178,475,179,467,180,460,183,457,185,455,187,455,190,456,195,460,199,465,204,471,208,476,210,479,212,484,214,485,214,488,216,489,216,488,216,486,216,486,216
#Tms,20
2596,2596,2617,2633,2647,2659,2674,2686,2698,2708,2716,2724,2732,2740,2748,2755,2763,2781,2790,2805
#SArabic,3 
#SEnglish,3
#SUnicode,51
#Dots,68
438,162,440,165,438,172,435,177,433,177,431,178,428,178,426,178,423,177,421,175,420,174,419,172,418,171,418,169,417,168,417,165,417,164,417,163,417,162,418,162,418,163,418,164,417,167,416,169,414,171,412,172,411,172,408,173,406,173,402,173,400,173,397,172,396,172,395,171,394,171,393,170,392,170,391,169,391,168,390,168,390,167,389,166,389,165,388,164,388,163,388,162,388,161,388,162,389,163,389,164,390,166,391,168,392,171,393,174,404,195,407,199,409,202,412,205,414,207,415,209,417,210,418,211,419,212,420,213,421,214,422,215,423,215,423,215
#Tms,68
3464,3465,3489,3510,3523,3535,3543,3551,3559,3567,3574,3582,3590,3598,3606,3614,3621,3630,3637,3645,3683,3700,3720,3732,3746,3754,3762,3770,3777,3784,3792,3799,3807,3809,3812,3820,3824,3829,3834,3840,3843,3851,3859,3864,3873,3880,3903,3970,3972,3979,3984,3987,3993,4001,4025,4030,4032,4039,4044,4048,4054,4060,4062,4070,4075,4077,4092,4117
#SArabic,4 
#SEnglish,4
#SUnicode,52
#Dots,32
369,158,352,160,347,164,347,167,352,170,360,172,364,174,366,174,366,175,365,175,363,176,361,177,357,178,355,179,351,180,350,181,348,183,347,184,347,186,347,187,348,189,349,191,352,193,355,196,357,197,361,199,363,200,365,201,367,202,368,203,369,203,369,203
#Tms,32
5208,5208,5232,5257,5281,5302,5316,5326,5339,5355,5364,5371,5380,5387,5395,5403,5410,5418,5426,5434,5442,5450,5457,5465,5473,5481,5488,5497,5504,5512,5520,5547
#SArabic,5 
#SEnglish,5
#SUnicode,53
#Dots,42
316,157,301,160,294,164,288,170,285,176,286,181,288,184,293,187,297,189,303,190,308,191,313,190,316,190,317,189,319,188,320,187,323,185,324,184,326,181,326,180,328,177,328,173,328,172,328,169,328,168,327,166,326,164,325,164,324,163,321,162,320,162,318,161,315,161,314,161,312,161,311,161,309,161,308,161,306,161,305,161,304,161,304,161
#Tms,42
13437,13437,13464,13488,13513,13533,13548,13561,13575,13588,13602,13616,13625,13633,13640,13648,13655,13663,13671,13679,13687,13695,13702,13711,13718,13726,13734,13742,13750,13758,13766,13773,13782,13789,13797,13805,13812,13820,13828,13836,13844,13858
#SArabic,6 
#SEnglish,6
#SUnicode,54
#Dots,29
208,165,214,164,225,165,235,167,244,169,250,169,254,169,256,169,257,169,256,170,255,172,254,176,253,183,253,188,253,191,253,195,255,198,256,200,257,203,258,205,260,208,260,210,261,212,262,213,262,215,261,216,260,216,258,215,258,215
#Tms,29
14322,14322,14347,14370,14387,14405,14422,14435,14448,14493,14515,14536,14554,14569,14582,14590,14598,14605,14613,14620,14628,14635,14643,14651,14659,14666,14674,14682,14697
#SArabic,7 
#SEnglish,7
#SUnicode,55
#Dots,25
190,158,182,198,180,205,180,207,179,207,178,207,173,202,170,199,168,196,163,190,160,184,155,173,153,168,151,166,151,164,149,161,148,158,147,157,146,156,146,155,145,154,146,154,147,155,149,160,149,160
#Tms,25
15432,15432,15456,15479,15494,15508,15522,15535,15548,15559,15571,15583,15595,15603,15611,15618,15627,15634,15642,15650,15658,15710,15724,15745,15769
#SArabic,8 
#SEnglish,8
#SUnicode,56
#Dots,31
150,198,135,176,128,168,123,161,121,158,120,156,119,156,119,155,119,156,119,157,118,158,118,161,118,162,117,166,117,170,116,175,115,178,115,182,115,185,114,190,114,192,114,196,114,198,114,201,114,203,114,205,114,206,114,207,114,208,114,209,114,209
#Tms,31
16074,16074,16099,16119,16136,16153,16168,16177,16215,16230,16238,16246,16254,16263,16271,16278,16286,16294,16302,16309,16317,16325,16332,16339,16347,16355,16364,16374,16383,16409,16426
#SArabic,9
#SEnglish,9
#SUnicode,57
#Dots,64
88,156,83,165,77,169,70,171,66,172,63,172,60,171,58,170,57,169,56,167,56,166,55,165,55,164,55,162,56,160,56,159,57,158,58,157,60,155,63,153,65,152,68,151,70,150,74,149,75,148,78,147,80,147,82,147,82,146,84,146,84,147,84,148,84,149,84,150,84,152,84,154,84,156,83,161,83,166,83,170,83,177,83,181,82,186,82,188,82,191,82,192,82,195,82,197,82,199,81,202,81,204,81,205,81,208,80,210,80,211,80,214,80,215,80,217,80,219,80,220,81,220,82,218,83,217,83,217
#Tms,64
18171,18171,18197,18220,18242,18257,18270,18282,18295,18303,18310,18317,18326,18333,18341,18349,18357,18365,18373,18380,18388,18396,18404,18412,18420,18427,18435,18443,18451,18459,18486,18500,18509,18517,18524,18532,18541,18549,18557,18564,18571,18580,18587,18595,18603,18611,18619,18626,18634,18642,18649,18657,18664,18672,18680,18688,18695,18703,18711,18718,18734,18749,18758,18773
