# Supplementary material for: Algorithm based on normal coordinate vectors with 16 segments for the data fusion from hand-written Arabic text implemented with MATLAB
Source: PeerJ Comput Sci. 2021 Sep 9;7:e705. doi: 10.7717/peerj-cs.705 (PMC8444069; doi:10.7717/peerj-cs.705)
Supplement: Supplemental Information 1 [file peerj-cs-07-705-s001.zip › ProjectAndDataset/DAD Dataset 159 Final/DAD - Numbers/testing/Writer-134,Nums(2).txt]

#WriterName,Writer-134
#SArabic,0 
#SEnglish,0
#SUnicode,48
#Dots,3
583,202,583,212,583,212
#Tms,3
0,0,17
#SArabic,1 
#SEnglish,1
#SUnicode,49
#Dots,6
568,190,569,187,567,215,566,221,565,222,565,222
#Tms,6
953,953,964,976,987,1008
#SArabic,2 
#SEnglish,2
#SUnicode,50
#Dots,11
550,190,536,189,534,190,534,192,539,205,542,209,546,214,548,216,548,218,548,220,548,220
#Tms,11
2162,2162,2174,2184,2195,2206,2217,2227,2238,2249,2271
#SArabic,3 
#SEnglish,3
#SUnicode,51
#Dots,31
517,193,517,192,516,203,515,203,514,203,512,201,511,201,509,199,509,198,508,198,508,197,508,198,507,199,506,199,505,199,503,199,501,198,498,197,496,195,495,193,494,192,494,191,495,192,496,195,500,202,504,210,508,216,510,220,511,223,512,225,512,225
#Tms,31
3374,3374,3386,3397,3407,3418,3429,3440,3451,3461,3472,3532,3548,3559,3570,3581,3592,3603,3614,3624,3635,3646,3673,3684,3695,3705,3717,3727,3738,3749,3771
#SArabic,4 
#SEnglish,4
#SUnicode,52
#Dots,24
481,195,478,196,472,201,474,202,479,206,479,207,479,208,478,208,477,209,475,210,474,211,474,213,476,216,477,217,478,218,480,219,481,220,482,220,483,220,486,221,489,222,491,223,493,223,493,223
#Tms,24
4373,4373,4385,4396,4407,4418,4431,4444,4455,4466,4477,4488,4499,4509,4520,4531,4542,4553,4563,4574,4585,4596,4607,4629
#SArabic,5 
#SEnglish,5
#SUnicode,53
#Dots,22
452,200,455,207,450,206,444,204,442,203,441,202,440,200,440,199,440,198,440,197,441,196,441,195,443,194,445,193,448,193,449,193,452,194,453,195,454,197,455,199,454,202,454,202
#Tms,22
5984,5984,5995,6006,6017,6027,6038,6050,6061,6072,6083,6094,6105,6116,6127,6138,6149,6160,6170,6181,6192,6214
#SArabic,6 
#SEnglish,6
#SUnicode,54
#Dots,22
425,185,424,185,408,186,415,185,421,184,423,184,424,184,425,184,426,184,425,185,425,186,424,187,422,188,422,191,421,196,422,199,423,202,424,205,426,209,426,210,426,212,426,212
#Tms,22
7392,7392,7404,7415,7426,7437,7448,7459,7471,7525,7536,7547,7559,7569,7581,7591,7602,7614,7625,7636,7647,7668
#SArabic,7 
#SEnglish,7
#SUnicode,55
#Dots,19
399,187,399,186,397,203,396,207,395,208,395,209,394,209,393,208,392,207,390,203,388,200,386,196,383,191,381,187,380,184,380,183,380,184,380,185,380,185
#Tms,19
8789,8789,8800,8811,8822,8833,8857,8896,8907,8918,8929,8940,8951,8962,8973,8986,9037,9048,9070
#SArabic,9
#SEnglish,9
#SUnicode,57
#Dots,34
340,187,325,187,325,186,324,185,324,184,324,183,324,182,324,181,325,180,325,179,327,179,328,178,330,177,332,177,333,177,334,177,335,177,336,177,337,177,338,178,339,179,340,180,340,182,340,184,340,187,340,191,339,192,339,195,339,197,339,199,339,201,341,203,343,206,343,206
#Tms,34
12717,12717,12728,12742,12754,12767,12781,12792,12806,12817,12828,12838,12849,12860,12871,12881,12892,12903,12913,12924,12935,12945,12956,12967,12978,12989,13000,13011,13022,13032,13043,13054,13065,13086
