# Supplementary material for: Algorithm based on normal coordinate vectors with 16 segments for the data fusion from hand-written Arabic text implemented with MATLAB
Source: PeerJ Comput Sci. 2021 Sep 9;7:e705. doi: 10.7717/peerj-cs.705 (PMC8444069; doi:10.7717/peerj-cs.705)
Supplement: Supplemental Information 1 [file peerj-cs-07-705-s001.zip › ProjectAndDataset/DAD Dataset 159 Final/DAD - Numbers/testing/Writer-134,Nums(3).txt]

#WriterName,Writer-134
#SArabic,0 
#SEnglish,0
#SUnicode,48
#Dots,4
535,216,538,224,539,224,539,224
#Tms,4
0,0,10,32
#SArabic,1 
#SEnglish,1
#SUnicode,49
#Dots,5
521,206,522,207,527,229,527,234,527,234
#Tms,5
884,884,895,906,928
#SArabic,2 
#SEnglish,2
#SUnicode,50
#Dots,10
513,207,510,207,498,211,497,215,504,226,508,230,511,232,513,233,514,234,514,234
#Tms,10
1617,1617,1628,1639,1650,1661,1672,1683,1693,1715
#SArabic,3 
#SEnglish,3
#SUnicode,51
#Dots,28
485,213,485,212,482,218,481,218,476,213,475,211,475,210,475,211,474,211,474,212,474,213,473,213,471,214,468,214,466,213,464,212,463,211,462,209,462,210,464,212,468,218,474,225,477,229,479,232,481,237,481,240,480,240,480,240
#Tms,28
2621,2621,2633,2644,2655,2666,2683,2734,2745,2756,2766,2777,2788,2799,2810,2821,2832,2843,2884,2895,2906,2917,2928,2938,2949,2960,2970,2982
#SArabic,4 
#SEnglish,4
#SUnicode,52
#Dots,20
447,207,448,208,440,217,445,221,447,222,447,223,446,223,445,223,443,223,441,223,441,224,441,226,443,228,446,232,447,233,450,235,451,236,453,236,454,235,454,235
#Tms,20
3810,3810,3821,3832,3843,3856,3871,3884,3894,3905,3916,3927,3938,3949,3959,3970,3981,3993,4003,4025
#SArabic,5 
#SEnglish,5
#SUnicode,53
#Dots,18
426,211,426,211,422,218,416,217,409,213,408,212,407,211,407,210,408,209,409,208,411,208,414,208,417,208,421,209,422,209,424,211,424,212,424,212
#Tms,18
5243,5243,5255,5265,5276,5287,5298,5309,5320,5330,5340,5351,5361,5372,5383,5395,5406,5428
#SArabic,7 
#SEnglish,7
#SUnicode,55
#Dots,21
352,194,352,195,352,207,351,211,351,212,351,213,351,214,350,215,350,214,349,213,348,211,346,209,345,208,343,205,341,201,339,198,338,196,338,195,337,194,337,193,337,193
#Tms,21
11099,11099,11110,11121,11132,11143,11154,11165,11278,11289,11300,11311,11322,11332,11343,11354,11364,11375,11387,11398,11469
#SArabic,8 
#SEnglish,8
#SUnicode,56
#Dots,14
326,205,325,200,320,189,318,184,318,185,317,186,315,195,314,200,314,203,314,208,313,211,312,212,311,212,311,212
#Tms,14
12437,12437,12448,12459,12491,12502,12513,12524,12535,12546,12557,12567,12578,12599
#SArabic,9
#SEnglish,9
#SUnicode,57
#Dots,35
295,188,292,188,278,187,275,187,275,186,274,185,274,184,275,183,276,182,277,181,279,181,280,180,281,180,282,180,283,180,284,180,285,180,286,180,287,180,288,181,288,182,288,183,289,185,289,187,289,189,288,191,288,194,288,198,288,200,288,203,288,205,288,206,289,207,290,208,290,208
#Tms,35
13352,13352,13363,13374,13385,13402,13421,13435,13451,13462,13473,13484,13495,13506,13516,13527,13537,13548,13576,13591,13603,13614,13625,13636,13647,13658,13669,13680,13690,13701,13712,13723,13733,13745,13766
