# Supplementary material for: Algorithm based on normal coordinate vectors with 16 segments for the data fusion from hand-written Arabic text implemented with MATLAB
Source: PeerJ Comput Sci. 2021 Sep 9;7:e705. doi: 10.7717/peerj-cs.705 (PMC8444069; doi:10.7717/peerj-cs.705)
Supplement: Supplemental Information 1 [file peerj-cs-07-705-s001.zip › ProjectAndDataset/DAD Dataset 159 Final/DAD - Numbers/testing/Writer-134,Nums(4).txt]

#WriterName,Writer-134
#SArabic,0 
#SEnglish,0
#SUnicode,48
#Dots,3
549,210,551,208,551,208
#Tms,3
1747,1747,1769
#SArabic,1 
#SEnglish,1
#SUnicode,49
#Dots,6
536,200,536,199,535,217,535,222,535,223,535,223
#Tms,6
3272,3272,3283,3294,3305,3327
#SArabic,2 
#SEnglish,2
#SUnicode,50
#Dots,14
517,195,512,194,506,194,505,198,506,202,507,205,508,208,510,210,511,213,512,214,513,216,514,217,514,218,514,218
#Tms,14
4100,4100,4110,4121,4132,4143,4154,4164,4176,4186,4197,4208,4219,4242
#SArabic,3 
#SEnglish,3
#SUnicode,51
#Dots,29
490,195,488,200,487,200,485,200,484,200,483,199,481,197,480,196,480,195,479,195,479,196,478,197,477,197,475,197,471,196,467,195,463,192,461,191,460,190,461,191,462,193,464,195,471,204,474,209,477,215,478,216,479,220,479,222,479,222
#Tms,29
5279,5279,5290,5301,5312,5322,5333,5345,5356,5367,5434,5449,5460,5470,5481,5493,5504,5514,5525,5558,5568,5579,5590,5601,5611,5622,5633,5644,5666
#SArabic,4 
#SEnglish,4
#SUnicode,52
#Dots,20
453,195,450,196,445,200,447,202,448,203,447,203,446,203,445,203,443,203,443,204,443,205,443,207,445,209,446,211,448,213,449,214,451,215,453,216,455,216,455,216
#Tms,20
6692,6692,6703,6714,6724,6760,6770,6781,6792,6811,6822,6833,6844,6854,6866,6876,6887,6898,6909,6930
#SArabic,5 
#SEnglish,5
#SUnicode,53
#Dots,16
424,194,423,200,415,199,410,196,408,194,407,193,408,193,408,192,410,192,413,192,417,193,420,195,422,196,423,198,423,200,423,200
#Tms,16
9623,9623,9634,9645,9655,9667,9691,9704,9715,9726,9737,9747,9758,9769,9780,9802
#SArabic,6 
#SEnglish,6
#SUnicode,54
#Dots,19
398,179,398,180,379,180,383,179,391,180,392,180,393,180,393,179,394,179,393,180,392,181,390,184,388,187,386,190,385,193,385,198,386,201,388,204,388,204
#Tms,19
10673,10673,10684,10694,10706,10765,10778,10789,10799,10849,10861,10872,10883,10894,10905,10916,10927,10938,10959
#SArabic,7 
#SEnglish,7
#SUnicode,55
#Dots,17
366,179,366,177,364,197,363,201,362,201,362,200,360,199,358,196,355,191,353,187,351,183,349,180,348,178,348,176,348,177,348,178,348,178
#Tms,17
11945,11945,11956,11966,11998,12025,12036,12047,12058,12069,12080,12091,12102,12113,12154,12164,12186
#SArabic,8 
#SEnglish,8
#SUnicode,56
#Dots,13
338,196,327,178,326,176,325,175,325,176,325,177,324,181,322,185,321,188,319,192,318,195,317,199,317,199
#Tms,13
12890,12890,12901,12911,12928,12938,12949,12960,12971,12982,12993,13003,13025
#SArabic,9
#SEnglish,9
#SUnicode,57
#Dots,21
303,178,296,178,289,176,289,173,291,170,292,170,293,170,294,171,295,172,295,175,296,178,296,181,296,184,296,187,296,190,296,193,296,194,297,198,297,199,298,200,298,200
#Tms,21
13616,13616,13627,13638,13649,13659,13670,13684,13695,13705,13716,13726,13737,13748,13759,13770,13781,13792,13802,13813,13835
