# Supplementary material for: Algorithm based on normal coordinate vectors with 16 segments for the data fusion from hand-written Arabic text implemented with MATLAB
Source: PeerJ Comput Sci. 2021 Sep 9;7:e705. doi: 10.7717/peerj-cs.705 (PMC8444069; doi:10.7717/peerj-cs.705)
Supplement: Supplemental Information 1 [file peerj-cs-07-705-s001.zip › ProjectAndDataset/DAD Dataset 159 Final/DAD - Numbers/testing/Writer-135,Nums(1).txt]

#WriterName,Writer-135
#SArabic,0 
#SEnglish,0
#SUnicode,48
#Dots,3
593,227,594,229,594,229
#Tms,3
0,0,11
#SArabic,1 
#SEnglish,1
#SUnicode,49
#Dots,8
566,210,573,230,573,233,574,235,574,236,574,237,573,237,573,237
#Tms,8
488,488,499,510,521,532,543,554
#SArabic,2 
#SEnglish,2
#SUnicode,50
#Dots,18
548,213,528,213,527,213,526,213,526,214,527,215,527,216,529,218,531,222,532,224,534,228,536,231,537,235,538,236,539,238,539,239,539,240,539,240
#Tms,18
1395,1395,1406,1417,1456,1466,1476,1486,1496,1507,1518,1529,1540,1551,1562,1567,1576,1602
#SArabic,3 
#SEnglish,3
#SUnicode,51
#Dots,30
504,209,504,210,499,219,495,218,493,218,492,218,491,218,489,217,488,216,487,216,485,215,483,214,481,213,479,212,476,211,473,210,471,209,471,210,472,211,473,214,475,217,477,221,481,228,485,232,488,236,489,238,490,239,491,241,491,242,491,242
#Tms,30
2496,2496,2507,2518,2529,2540,2551,2562,2573,2584,2595,2606,2617,2628,2639,2650,2661,2755,2766,2776,2788,2799,2810,2820,2831,2834,2839,2845,2848,2869
#SArabic,4 
#SEnglish,4
#SUnicode,52
#Dots,24
449,209,449,208,449,209,435,225,437,230,439,231,440,231,440,232,440,233,438,236,437,237,434,240,433,242,433,243,433,244,433,245,435,246,437,246,440,246,444,246,449,246,450,245,453,245,453,245
#Tms,24
3839,3839,3850,3861,3872,3883,3898,3909,3920,3931,3941,3953,3964,3975,3985,3996,4007,4018,4029,4040,4051,4062,4073,4095
#SArabic,5 
#SEnglish,5
#SUnicode,53
#Dots,25
399,217,401,218,412,224,413,227,413,228,413,229,412,230,410,231,408,232,403,233,400,234,397,234,395,234,393,234,391,233,390,233,389,231,388,230,389,229,390,227,393,224,396,222,398,220,400,219,400,219
#Tms,25
4952,4952,4963,4974,4985,4996,5007,5019,5029,5041,5052,5063,5074,5085,5095,5106,5117,5128,5139,5150,5161,5172,5183,5194,5216
#SArabic,6 
#SEnglish,6
#SUnicode,54
#Dots,23
360,215,375,213,376,214,377,215,378,216,379,216,379,217,380,217,380,218,380,219,379,220,378,221,377,223,376,227,375,228,374,233,373,236,372,239,372,241,372,242,372,243,372,242,372,242
#Tms,23
6125,6125,6136,6147,6158,6169,6180,6191,6205,6226,6237,6248,6259,6270,6281,6292,6303,6314,6325,6337,6358,6385,6407
#SArabic,7 
#SEnglish,7
#SUnicode,55
#Dots,23
337,216,337,215,342,232,344,237,345,238,345,239,346,239,346,240,347,240,347,239,347,238,348,237,348,235,348,233,349,231,349,226,350,223,350,221,350,220,350,219,350,220,350,221,350,221
#Tms,23
6972,6972,6982,6994,7004,7015,7026,7040,7105,7144,7160,7170,7182,7192,7204,7215,7226,7236,7247,7259,7280,7291,7313
#SArabic,8 
#SEnglish,8
#SUnicode,56
#Dots,32
295,238,302,224,303,222,304,222,304,221,305,221,306,221,306,220,307,220,308,220,309,219,310,219,311,219,312,218,313,218,314,218,315,218,316,219,317,220,318,221,319,222,320,223,321,226,322,228,322,232,322,233,322,236,323,237,323,238,323,239,323,240,323,240
#Tms,32
8111,8111,8122,8149,8170,8181,8194,8209,8220,8231,8243,8257,8269,8280,8291,8344,8359,8369,8380,8391,8402,8413,8424,8435,8447,8457,8468,8479,8490,8501,8543,8568
#SArabic,9
#SEnglish,9
#SUnicode,57
#Dots,57
272,216,272,217,273,224,267,226,266,226,266,225,265,225,265,224,264,223,264,222,264,221,264,220,264,219,265,217,265,216,265,215,266,214,266,213,267,213,267,212,268,211,269,211,269,210,270,210,271,209,272,209,273,209,274,209,274,210,275,210,276,211,276,212,277,212,277,214,278,215,278,216,278,218,278,219,278,221,278,222,277,224,277,226,277,228,277,229,276,232,276,233,276,236,276,237,276,238,276,239,276,241,276,242,276,243,276,244,275,245,274,245,274,245
#Tms,57
9384,9384,9394,9406,9418,9434,9445,9457,9473,9487,9498,9508,9519,9530,9541,9552,9563,9577,9588,9599,9610,9621,9632,9643,9655,9676,9691,9702,9715,9726,9737,9748,9759,9770,9781,9792,9803,9814,9825,9836,9847,9858,9869,9880,9891,9902,9913,9926,9937,9948,9959,9970,9981,9992,10084,10102,10124
