# Supplementary material for: Algorithm based on normal coordinate vectors with 16 segments for the data fusion from hand-written Arabic text implemented with MATLAB
Source: PeerJ Comput Sci. 2021 Sep 9;7:e705. doi: 10.7717/peerj-cs.705 (PMC8444069; doi:10.7717/peerj-cs.705)
Supplement: Supplemental Information 1 [file peerj-cs-07-705-s001.zip › ProjectAndDataset/DAD Dataset 159 Final/DAD - Numbers/testing/Writer-135,Nums(7).txt]

#WriterName,Writer-135
#SArabic,0 
#SEnglish,0
#SUnicode,48
#Dots,3
625,221,625,223,625,223
#Tms,3
0,0,11
#SArabic,1 
#SEnglish,1
#SUnicode,49
#Dots,9
591,202,592,202,600,222,600,228,599,231,599,232,599,233,598,233,598,233
#Tms,9
606,606,617,628,639,650,661,671,682
#SArabic,2 
#SEnglish,2
#SUnicode,50
#Dots,18
576,207,577,207,557,205,555,205,555,206,556,207,557,209,558,212,559,214,560,218,562,222,563,226,564,229,565,233,566,234,566,236,566,237,566,237
#Tms,18
1446,1446,1457,1468,1519,1530,1541,1552,1563,1574,1585,1596,1607,1619,1629,1640,1655,1675
#SArabic,3 
#SEnglish,3
#SUnicode,51
#Dots,56
527,203,529,212,528,213,527,213,526,213,526,214,525,214,524,214,523,214,522,214,521,214,521,213,520,213,519,213,518,212,516,212,515,212,513,211,512,211,511,210,510,210,510,209,509,209,509,208,508,208,507,207,506,206,505,205,504,204,504,203,503,203,503,202,504,203,505,206,506,207,507,209,509,210,510,212,511,214,513,216,514,218,516,219,518,221,521,226,522,227,523,229,524,231,525,233,526,234,527,236,527,237,527,238,528,238,528,239,527,239,527,239
#Tms,56
2295,2295,2306,2317,2335,2346,2357,2368,2379,2391,2407,2417,2428,2439,2450,2461,2472,2483,2494,2505,2518,2529,2540,2542,2548,2558,2572,2581,2593,2602,2611,2618,2698,2709,2713,2717,2722,2728,2731,2738,2743,2747,2752,2763,2768,2770,2777,2782,2785,2791,2798,2800,2807,2812,2815,2832
#SArabic,4 
#SEnglish,4
#SUnicode,52
#Dots,24
483,205,461,221,462,222,464,223,468,224,474,224,477,225,478,226,478,227,477,230,474,232,471,235,468,238,468,239,467,241,467,242,467,243,469,244,471,244,476,244,480,244,483,244,485,244,485,244
#Tms,24
3549,3549,3559,3571,3581,3593,3604,3615,3626,3637,3648,3659,3670,3681,3692,3703,3714,3725,3736,3747,3758,3769,3780,3803
#SArabic,5 
#SEnglish,5
#SUnicode,53
#Dots,28
437,215,437,214,446,222,446,226,446,228,444,229,443,230,440,230,437,231,434,231,430,231,429,231,425,231,423,231,421,230,421,229,421,228,421,227,421,225,423,223,424,222,427,220,430,218,435,216,436,215,439,214,440,214,440,214
#Tms,28
4418,4418,4429,4440,4451,4462,4473,4484,4495,4506,4517,4528,4539,4550,4561,4572,4583,4594,4605,4616,4627,4638,4649,4660,4671,4682,4693,4716
#SArabic,6 
#SEnglish,6
#SUnicode,54
#Dots,22
381,213,400,212,403,213,404,213,405,213,405,214,405,215,405,216,405,217,404,219,404,221,403,222,403,226,403,228,403,230,404,232,404,233,404,234,405,235,404,235,404,236,404,236
#Tms,22
5751,5751,5762,5773,5784,5831,5845,5856,5866,5877,5889,5900,5911,5922,5933,5944,5955,5966,5977,6034,6045,6067
#SArabic,7 
#SEnglish,7
#SUnicode,55
#Dots,26
346,213,353,227,355,230,356,231,357,232,359,233,360,233,361,234,362,234,362,235,363,235,363,234,364,232,365,229,365,228,366,225,367,223,368,220,368,219,369,216,369,215,369,214,371,214,373,214,374,215,374,215
#Tms,26
6695,6695,6706,6717,6728,6739,6750,6761,6775,6786,6860,6871,6882,6893,6904,6915,6927,6938,6948,6960,6971,6982,6992,7003,7014,7036
#SArabic,8 
#SEnglish,8
#SUnicode,56
#Dots,24
305,232,306,229,315,218,319,214,321,212,322,211,323,211,324,211,324,212,325,213,326,215,326,216,327,219,327,221,327,223,327,226,328,228,328,230,328,232,329,233,329,234,330,234,330,235,330,235
#Tms,24
8039,8039,8050,8061,8072,8084,8170,8183,8194,8205,8216,8227,8238,8249,8260,8271,8282,8293,8304,8315,8325,8337,8348,8370
#SArabic,9
#SEnglish,9
#SUnicode,57
#Dots,42
289,207,289,216,286,217,285,218,282,218,281,218,279,218,278,217,277,216,277,215,277,213,277,212,278,210,279,209,280,207,281,206,281,205,282,204,282,203,283,203,284,202,285,202,285,201,286,201,287,201,288,202,289,203,290,206,291,207,292,210,292,213,292,217,292,219,291,223,291,226,290,230,289,232,288,236,288,237,288,238,289,238,289,238
#Tms,42
9098,9098,9109,9120,9132,9143,9154,9165,9176,9187,9199,9209,9221,9231,9242,9253,9264,9275,9289,9300,9311,9326,9337,9364,9386,9397,9408,9419,9430,9441,9452,9463,9474,9485,9496,9507,9518,9529,9540,9551,9574,9600
