# Supplementary material for: Algorithm based on normal coordinate vectors with 16 segments for the data fusion from hand-written Arabic text implemented with MATLAB
Source: PeerJ Comput Sci. 2021 Sep 9;7:e705. doi: 10.7717/peerj-cs.705 (PMC8444069; doi:10.7717/peerj-cs.705)
Supplement: Supplemental Information 1 [file peerj-cs-07-705-s001.zip › ProjectAndDataset/DAD Dataset 159 Final/DAD - Numbers/testing/Writer-136,Nums(9).txt]

#WriterName,Writer-136
#SArabic,0 
#SEnglish,0
#SUnicode,48
#Dots,3
710,235,711,236,711,236
#Tms,3
0,0,10
#SArabic,1 
#SEnglish,1
#SUnicode,49
#Dots,10
680,216,680,214,689,232,693,238,695,241,696,243,697,244,697,245,696,245,696,245
#Tms,10
575,575,586,598,609,620,631,642,664,679
#SArabic,2 
#SEnglish,2
#SUnicode,50
#Dots,24
662,215,644,214,642,215,641,216,641,219,641,220,642,222,644,224,647,226,651,229,655,231,660,233,662,235,663,235,664,236,665,236,666,237,667,238,668,238,668,239,669,239,670,240,669,240,669,240
#Tms,24
1148,1148,1159,1170,1181,1192,1203,1214,1225,1236,1247,1258,1269,1270,1277,1282,1286,1297,1300,1307,1312,1321,1360,1378
#SArabic,3 
#SEnglish,3
#SUnicode,51
#Dots,46
627,211,629,216,628,216,626,215,625,215,624,214,622,212,621,212,621,211,621,212,620,213,620,214,620,215,619,215,618,215,616,215,615,215,614,214,613,213,612,213,611,212,610,212,610,211,609,211,610,211,611,213,612,214,613,215,614,216,616,218,617,219,619,221,621,223,622,224,624,226,625,227,626,229,627,230,628,231,629,232,629,233,630,234,630,235,631,236,631,237,631,237
#Tms,46
1754,1754,1765,1776,1787,1798,1809,1820,1831,1882,1903,1919,1936,1946,1958,1969,1980,1991,2002,2013,2026,2050,2056,2077,2146,2157,2161,2167,2170,2176,2182,2185,2191,2197,2200,2206,2212,2215,2221,2227,2230,2236,2245,2251,2262,2281
