# Supplementary material for: Algorithm based on normal coordinate vectors with 16 segments for the data fusion from hand-written Arabic text implemented with MATLAB
Source: PeerJ Comput Sci. 2021 Sep 9;7:e705. doi: 10.7717/peerj-cs.705 (PMC8444069; doi:10.7717/peerj-cs.705)
Supplement: Supplemental Information 1 [file peerj-cs-07-705-s001.zip › ProjectAndDataset/DAD Dataset 159 Final/DAD - Numbers/testing/Writer-137,Nums(7).txt]

#WriterName,Writer-137
#SArabic,0 
#SEnglish,0
#SUnicode,48
#Dots,3
566,235,565,233,565,233
#Tms,3
0,0,11
#SArabic,1 
#SEnglish,1
#SUnicode,49
#Dots,10
512,207,512,204,522,225,526,233,527,235,528,236,528,237,527,237,527,238,527,238
#Tms,10
590,590,601,612,623,635,646,694,696,715
#SArabic,2 
#SEnglish,2
#SUnicode,50
#Dots,16
478,211,465,213,465,214,466,215,468,217,470,220,473,223,477,228,479,231,482,234,483,236,485,238,486,238,487,238,487,239,487,239
#Tms,16
1292,1292,1323,1334,1345,1356,1368,1379,1390,1401,1412,1423,1435,1468,1483,1523
#SArabic,3 
#SEnglish,3
#SUnicode,51
#Dots,52
421,211,417,223,415,224,414,222,414,220,413,217,412,216,412,215,412,214,412,215,411,215,410,218,408,221,405,223,401,225,400,225,399,225,398,224,398,222,397,220,396,218,396,217,396,216,395,216,395,215,396,216,397,217,398,218,399,219,400,220,401,222,402,223,403,224,404,226,405,227,406,229,407,231,409,232,410,234,411,235,412,237,413,238,414,240,414,241,415,242,416,243,416,244,417,245,417,246,417,247,416,247,416,247
#Tms,52
2045,2045,2055,2066,2077,2089,2101,2111,2123,2148,2159,2171,2181,2192,2203,2215,2226,2239,2250,2261,2272,2275,2277,2284,2289,2349,2359,2364,2367,2374,2377,2389,2389,2392,2398,2403,2407,2412,2418,2421,2427,2433,2437,2442,2448,2451,2457,2463,2472,2487,2497,2513
#SArabic,4 
#SEnglish,4
#SUnicode,52
#Dots,29
357,210,351,218,351,219,352,220,354,220,357,221,359,221,363,221,364,221,365,221,365,222,365,223,364,225,363,226,362,229,362,231,362,233,363,235,365,236,369,238,370,238,375,239,378,239,383,239,385,238,388,237,390,236,389,235,389,235
#Tms,29
3104,3104,3115,3126,3138,3149,3160,3171,3182,3193,3205,3221,3232,3243,3254,3265,3276,3286,3297,3309,3320,3330,3342,3353,3364,3375,3386,3397,3419
#SArabic,5 
#SEnglish,5
#SUnicode,53
#Dots,22
313,224,313,223,306,216,300,218,300,227,301,228,304,232,307,233,311,235,312,235,317,235,320,234,324,232,327,230,331,226,332,223,331,220,327,216,322,214,318,213,316,213,316,213
#Tms,22
3826,3827,3838,3849,3860,3870,3882,3893,3904,3914,3926,3937,3948,3960,3971,3982,3993,4004,4015,4026,4038,4059
#SArabic,6 
#SEnglish,6
#SUnicode,54
#Dots,21
227,204,254,200,259,200,261,201,261,202,261,203,262,205,264,208,266,212,270,219,274,224,277,229,280,234,283,239,284,240,285,243,285,244,286,245,285,245,284,244,284,244
#Tms,21
4772,4772,4783,4794,4878,4890,4900,4911,4922,4934,4945,4956,4967,4978,4989,5000,5011,5022,5058,5069,5091
#SArabic,7 
#SEnglish,7
#SUnicode,55
#Dots,19
225,219,225,218,224,218,217,242,215,246,214,246,213,245,212,243,209,240,206,237,202,231,198,227,196,223,194,221,192,219,192,218,192,219,193,220,193,220
#Tms,19
5642,5642,5653,5664,5675,5703,5716,5727,5738,5748,5759,5770,5781,5792,5803,5814,5825,5836,5859
#SArabic,8 
#SEnglish,8
#SUnicode,56
#Dots,22
191,237,190,237,173,224,164,217,161,215,160,215,160,216,159,217,159,219,158,222,158,225,158,227,158,229,159,231,159,235,159,236,158,239,157,240,156,242,155,243,153,245,153,245
#Tms,22
6338,6338,6349,6360,6371,6384,6456,6468,6479,6490,6501,6512,6523,6533,6545,6556,6567,6578,6590,6600,6612,6634
#SArabic,9
#SEnglish,9
#SUnicode,57
#Dots,40
140,219,139,216,132,207,131,208,119,213,119,214,118,215,118,216,118,218,119,221,121,223,123,225,125,226,128,227,131,226,133,224,136,221,138,219,140,217,141,214,141,213,141,211,140,210,139,210,138,209,137,209,137,210,137,212,137,215,137,219,138,223,140,228,141,232,143,235,144,238,145,240,145,241,146,241,145,240,145,240
#Tms,40
7109,7109,7120,7131,7142,7152,7164,7175,7186,7197,7208,7219,7231,7241,7252,7263,7274,7285,7296,7307,7318,7329,7340,7351,7362,7373,7440,7451,7462,7473,7484,7496,7507,7518,7529,7540,7551,7562,7587,7609
