# Supplementary material for: Algorithm based on normal coordinate vectors with 16 segments for the data fusion from hand-written Arabic text implemented with MATLAB
Source: PeerJ Comput Sci. 2021 Sep 9;7:e705. doi: 10.7717/peerj-cs.705 (PMC8444069; doi:10.7717/peerj-cs.705)
Supplement: Supplemental Information 1 [file peerj-cs-07-705-s001.zip › ProjectAndDataset/DAD Dataset 159 Final/DAD - Numbers/testing/Writer-137,Nums.txt]

#WriterName,Writer-137
#SArabic,0 
#SEnglish,0
#SUnicode,48
#Dots,7
661,217,662,217,667,210,666,210,666,211,665,212,665,212
#Tms,7
0,0,0,19,30,35,55
#SArabic,1 
#SEnglish,1
#SUnicode,49
#Dots,13
636,195,634,211,634,217,634,220,634,223,634,224,634,225,634,226,633,226,633,225,632,225,631,224,631,224
#Tms,13
755,755,766,777,788,799,810,821,851,859,865,874,888
#SArabic,2 
#SEnglish,2
#SUnicode,50
#Dots,18
605,195,586,197,584,198,584,199,585,201,586,202,589,206,591,209,594,213,595,214,597,218,599,220,599,222,600,223,600,225,601,226,600,226,600,226
#Tms,18
1805,1805,1816,1827,1838,1850,1860,1871,1883,1894,1905,1916,1927,1938,1949,1960,2011,2033
#SArabic,3 
#SEnglish,3
#SUnicode,51
#Dots,40
568,195,568,194,565,202,559,205,555,205,553,204,552,203,551,201,551,199,551,198,551,199,550,201,550,202,548,204,547,205,544,206,542,206,540,206,538,205,536,203,535,202,534,200,535,201,536,203,538,205,541,208,544,212,548,217,549,219,550,221,552,222,553,224,553,225,554,226,554,227,555,228,555,229,556,229,556,230,556,230
#Tms,40
2840,2840,2852,2863,2874,2885,2896,2907,2918,2929,2968,2979,2990,3002,3012,3023,3035,3046,3057,3068,3079,3090,3136,3147,3158,3169,3180,3191,3196,3199,3205,3211,3215,3220,3226,3229,3235,3241,3250,3321
#SArabic,4 
#SEnglish,4
#SUnicode,52
#Dots,28
503,198,497,203,497,205,498,206,501,207,503,208,505,208,507,209,508,209,508,210,507,211,506,213,503,215,502,216,502,219,502,221,504,223,507,225,511,226,516,227,519,227,523,227,524,227,525,227,526,226,531,224,532,223,532,223
#Tms,28
3924,3924,3935,3946,3957,3968,3979,3990,4001,4013,4024,4035,4046,4057,4069,4080,4091,4102,4113,4124,4135,4145,4159,4174,4185,4197,4208,4230
#SArabic,5 
#SEnglish,5
#SUnicode,53
#Dots,17
463,199,462,197,460,195,445,207,449,216,453,218,459,218,464,217,469,215,470,214,471,211,471,208,470,205,467,203,463,201,456,200,456,200
#Tms,17
4734,4734,4745,4756,4767,4778,4789,4800,4811,4822,4833,4844,4855,4866,4877,4888,4910
#SArabic,6 
#SEnglish,6
#SUnicode,54
#Dots,21
376,207,376,206,405,199,410,199,410,200,410,201,410,202,410,205,411,207,413,210,415,213,417,216,420,221,422,223,424,226,425,228,426,228,426,229,427,229,427,228,427,228
#Tms,21
5573,5573,5584,5595,5618,5641,5652,5664,5675,5686,5697,5708,5719,5730,5742,5753,5764,5775,5815,5826,5848
#SArabic,7 
#SEnglish,7
#SUnicode,55
#Dots,17
359,206,351,225,349,228,348,229,347,229,347,228,345,227,344,225,340,220,338,217,335,213,333,211,331,209,331,208,332,208,332,209,332,209
#Tms,17
6549,6549,6560,6571,6595,6609,6620,6631,6642,6653,6664,6675,6686,6697,6709,6720,6742
#SArabic,8 
#SEnglish,8
#SUnicode,56
#Dots,19
329,234,329,233,311,219,303,215,302,214,301,214,301,215,300,216,300,218,300,220,300,222,300,226,300,228,300,229,301,230,301,232,301,233,301,234,301,234
#Tms,19
7268,7268,7279,7291,7301,7312,7357,7368,7380,7391,7402,7413,7424,7435,7446,7457,7470,7481,7503
#SArabic,9
#SEnglish,9
#SUnicode,57
#Dots,36
276,215,276,214,269,209,266,209,259,213,257,216,256,218,256,219,255,223,256,225,259,227,262,227,264,227,266,226,268,224,270,222,271,220,271,218,272,216,272,214,272,213,272,212,272,213,272,214,271,216,271,218,272,222,273,224,276,228,278,230,280,232,280,233,281,233,281,234,282,234,282,234
#Tms,36
8273,8273,8284,8295,8306,8318,8328,8339,8350,8361,8373,8384,8395,8406,8417,8428,8439,8449,8461,8472,8483,8494,8554,8566,8578,8588,8600,8611,8623,8634,8645,8657,8668,8679,8690,8712
